# Supplementary material for: A local cost simulation-based algorithm to solve distributed constraint optimization problems
Source: PeerJ Comput Sci. 2023 Mar 17;9:e1296. doi: 10.7717/peerj-cs.1296 (PMC10280401; doi:10.7717/peerj-cs.1296)
Supplement: Supplemental Information 1 [file peerj-cs-09-1296-s001.zip › code/DCOP_LCS/src/edu/cqu/here/prb/DCOP_120_10_0.6/RANDOM_DCOP_120_10_density_0.6_1.xml]

<instance>
  <presentation name="instance0" type="DCOP" benchmark="RandomDCOP" model="Simple" constraintModel="TKC" format="XDisCSP 1.0" />
  <agents nbAgents="120">
    <agent name="A1" id="1" description="Agent 1" />
    <agent name="A2" id="2" description="Agent 2" />
    <agent name="A3" id="3" description="Agent 3" />
    <agent name="A4" id="4" description="Agent 4" />
    <agent name="A5" id="5" description="Agent 5" />
    <agent name="A6" id="6" description="Agent 6" />
    <agent name="A7" id="7" description="Agent 7" />
    <agent name="A8" id="8" description="Agent 8" />
    <agent name="A9" id="9" description="Agent 9" />
    <agent name="A10" id="10" description="Agent 10" />
    <agent name="A11" id="11" description="Agent 11" />
    <agent name="A12" id="12" description="Agent 12" />
    <agent name="A13" id="13" description="Agent 13" />
    <agent name="A14" id="14" description="Agent 14" />
    <agent name="A15" id="15" description="Agent 15" />
    <agent name="A16" id="16" description="Agent 16" />
    <agent name="A17" id="17" description="Agent 17" />
    <agent name="A18" id="18" description="Agent 18" />
    <agent name="A19" id="19" description="Agent 19" />
    <agent name="A20" id="20" description="Agent 20" />
    <agent name="A21" id="21" description="Agent 21" />
    <agent name="A22" id="22" description="Agent 22" />
    <agent name="A23" id="23" description="Agent 23" />
    <agent name="A24" id="24" description="Agent 24" />
    <agent name="A25" id="25" description="Agent 25" />
    <agent name="A26" id="26" description="Agent 26" />
    <agent name="A27" id="27" description="Agent 27" />
    <agent name="A28" id="28" description="Agent 28" />
    <agent name="A29" id="29" description="Agent 29" />
    <agent name="A30" id="30" description="Agent 30" />
    <agent name="A31" id="31" description="Agent 31" />
    <agent name="A32" id="32" description="Agent 32" />
    <agent name="A33" id="33" description="Agent 33" />
    <agent name="A34" id="34" description="Agent 34" />
    <agent name="A35" id="35" description="Agent 35" />
    <agent name="A36" id="36" description="Agent 36" />
    <agent name="A37" id="37" description="Agent 37" />
    <agent name="A38" id="38" description="Agent 38" />
    <agent name="A39" id="39" description="Agent 39" />
    <agent name="A40" id="40" description="Agent 40" />
    <agent name="A41" id="41" description="Agent 41" />
    <agent name="A42" id="42" description="Agent 42" />
    <agent name="A43" id="43" description="Agent 43" />
    <agent name="A44" id="44" description="Agent 44" />
    <agent name="A45" id="45" description="Agent 45" />
    <agent name="A46" id="46" description="Agent 46" />
    <agent name="A47" id="47" description="Agent 47" />
    <agent name="A48" id="48" description="Agent 48" />
    <agent name="A49" id="49" description="Agent 49" />
    <agent name="A50" id="50" description="Agent 50" />
    <agent name="A51" id="51" description="Agent 51" />
    <agent name="A52" id="52" description="Agent 52" />
    <agent name="A53" id="53" description="Agent 53" />
    <agent name="A54" id="54" description="Agent 54" />
    <agent name="A55" id="55" description="Agent 55" />
    <agent name="A56" id="56" description="Agent 56" />
    <agent name="A57" id="57" description="Agent 57" />
    <agent name="A58" id="58" description="Agent 58" />
    <agent name="A59" id="59" description="Agent 59" />
    <agent name="A60" id="60" description="Agent 60" />
    <agent name="A61" id="61" description="Agent 61" />
    <agent name="A62" id="62" description="Agent 62" />
    <agent name="A63" id="63" description="Agent 63" />
    <agent name="A64" id="64" description="Agent 64" />
    <agent name="A65" id="65" description="Agent 65" />
    <agent name="A66" id="66" description="Agent 66" />
    <agent name="A67" id="67" description="Agent 67" />
    <agent name="A68" id="68" description="Agent 68" />
    <agent name="A69" id="69" description="Agent 69" />
    <agent name="A70" id="70" description="Agent 70" />
    <agent name="A71" id="71" description="Agent 71" />
    <agent name="A72" id="72" description="Agent 72" />
    <agent name="A73" id="73" description="Agent 73" />
    <agent name="A74" id="74" description="Agent 74" />
    <agent name="A75" id="75" description="Agent 75" />
    <agent name="A76" id="76" description="Agent 76" />
    <agent name="A77" id="77" description="Agent 77" />
    <agent name="A78" id="78" description="Agent 78" />
    <agent name="A79" id="79" description="Agent 79" />
    <agent name="A80" id="80" description="Agent 80" />
    <agent name="A81" id="81" description="Agent 81" />
    <agent name="A82" id="82" description="Agent 82" />
    <agent name="A83" id="83" description="Agent 83" />
    <agent name="A84" id="84" description="Agent 84" />
    <agent name="A85" id="85" description="Agent 85" />
    <agent name="A86" id="86" description="Agent 86" />
    <agent name="A87" id="87" description="Agent 87" />
    <agent name="A88" id="88" description="Agent 88" />
    <agent name="A89" id="89" description="Agent 89" />
    <agent name="A90" id="90" description="Agent 90" />
    <agent name="A91" id="91" description="Agent 91" />
    <agent name="A92" id="92" description="Agent 92" />
    <agent name="A93" id="93" description="Agent 93" />
    <agent name="A94" id="94" description="Agent 94" />
    <agent name="A95" id="95" description="Agent 95" />
    <agent name="A96" id="96" description="Agent 96" />
    <agent name="A97" id="97" description="Agent 97" />
    <agent name="A98" id="98" description="Agent 98" />
    <agent name="A99" id="99" description="Agent 99" />
    <agent name="A100" id="100" description="Agent 100" />
    <agent name="A101" id="101" description="Agent 101" />
    <agent name="A102" id="102" description="Agent 102" />
    <agent name="A103" id="103" description="Agent 103" />
    <agent name="A104" id="104" description="Agent 104" />
    <agent name="A105" id="105" description="Agent 105" />
    <agent name="A106" id="106" description="Agent 106" />
    <agent name="A107" id="107" description="Agent 107" />
    <agent name="A108" id="108" description="Agent 108" />
    <agent name="A109" id="109" description="Agent 109" />
    <agent name="A110" id="110" description="Agent 110" />
    <agent name="A111" id="111" description="Agent 111" />
    <agent name="A112" id="112" description="Agent 112" />
    <agent name="A113" id="113" description="Agent 113" />
    <agent name="A114" id="114" description="Agent 114" />
    <agent name="A115" id="115" description="Agent 115" />
    <agent name="A116" id="116" description="Agent 116" />
    <agent name="A117" id="117" description="Agent 117" />
    <agent name="A118" id="118" description="Agent 118" />
    <agent name="A119" id="119" description="Agent 119" />
    <agent name="A120" id="120" description="Agent 120" />
  </agents>
  <domains nbDomains="1">
    <domain name="D1" nbValues="10">1..10</domain>
  </domains>
  <variables nbVariables="120">
    <variable agent="A1" name="X1.1" id="1" domain="D1" description="variable 1.1" />
    <variable agent="A2" name="X2.1" id="1" domain="D1" description="variable 2.1" />
    <variable agent="A3" name="X3.1" id="1" domain="D1" description="variable 3.1" />
    <variable agent="A4" name="X4.1" id="1" domain="D1" description="variable 4.1" />
    <variable agent="A5" name="X5.1" id="1" domain="D1" description="variable 5.1" />
    <variable agent="A6" name="X6.1" id="1" domain="D1" description="variable 6.1" />
    <variable agent="A7" name="X7.1" id="1" domain="D1" description="variable 7.1" />
    <variable agent="A8" name="X8.1" id="1" domain="D1" description="variable 8.1" />
    <variable agent="A9" name="X9.1" id="1" domain="D1" description="variable 9.1" />
    <variable agent="A10" name="X10.1" id="1" domain="D1" description="variable 10.1" />
    <variable agent="A11" name="X11.1" id="1" domain="D1" description="variable 11.1" />
    <variable agent="A12" name="X12.1" id="1" domain="D1" description="variable 12.1" />
    <variable agent="A13" name="X13.1" id="1" domain="D1" description="variable 13.1" />
    <variable agent="A14" name="X14.1" id="1" domain="D1" description="variable 14.1" />
    <variable agent="A15" name="X15.1" id="1" domain="D1" description="variable 15.1" />
    <variable agent="A16" name="X16.1" id="1" domain="D1" description="variable 16.1" />
    <variable agent="A17" name="X17.1" id="1" domain="D1" description="variable 17.1" />
    <variable agent="A18" name="X18.1" id="1" domain="D1" description="variable 18.1" />
    <variable agent="A19" name="X19.1" id="1" domain="D1" description="variable 19.1" />
    <variable agent="A20" name="X20.1" id="1" domain="D1" description="variable 20.1" />
    <variable agent="A21" name="X21.1" id="1" domain="D1" description="variable 21.1" />
    <variable agent="A22" name="X22.1" id="1" domain="D1" description="variable 22.1" />
    <variable agent="A23" name="X23.1" id="1" domain="D1" description="variable 23.1" />
    <variable agent="A24" name="X24.1" id="1" domain="D1" description="variable 24.1" />
    <variable agent="A25" name="X25.1" id="1" domain="D1" description="variable 25.1" />
    <variable agent="A26" name="X26.1" id="1" domain="D1" description="variable 26.1" />
    <variable agent="A27" name="X27.1" id="1" domain="D1" description="variable 27.1" />
    <variable agent="A28" name="X28.1" id="1" domain="D1" description="variable 28.1" />
    <variable agent="A29" name="X29.1" id="1" domain="D1" description="variable 29.1" />
    <variable agent="A30" name="X30.1" id="1" domain="D1" description="variable 30.1" />
    <variable agent="A31" name="X31.1" id="1" domain="D1" description="variable 31.1" />
    <variable agent="A32" name="X32.1" id="1" domain="D1" description="variable 32.1" />
    <variable agent="A33" name="X33.1" id="1" domain="D1" description="variable 33.1" />
    <variable agent="A34" name="X34.1" id="1" domain="D1" description="variable 34.1" />
    <variable agent="A35" name="X35.1" id="1" domain="D1" description="variable 35.1" />
    <variable agent="A36" name="X36.1" id="1" domain="D1" description="variable 36.1" />
    <variable agent="A37" name="X37.1" id="1" domain="D1" description="variable 37.1" />
    <variable agent="A38" name="X38.1" id="1" domain="D1" description="variable 38.1" />
    <variable agent="A39" name="X39.1" id="1" domain="D1" description="variable 39.1" />
    <variable agent="A40" name="X40.1" id="1" domain="D1" description="variable 40.1" />
    <variable agent="A41" name="X41.1" id="1" domain="D1" description="variable 41.1" />
    <variable agent="A42" name="X42.1" id="1" domain="D1" description="variable 42.1" />
    <variable agent="A43" name="X43.1" id="1" domain="D1" description="variable 43.1" />
    <variable agent="A44" name="X44.1" id="1" domain="D1" description="variable 44.1" />
    <variable agent="A45" name="X45.1" id="1" domain="D1" description="variable 45.1" />
    <variable agent="A46" name="X46.1" id="1" domain="D1" description="variable 46.1" />
    <variable agent="A47" name="X47.1" id="1" domain="D1" description="variable 47.1" />
    <variable agent="A48" name="X48.1" id="1" domain="D1" description="variable 48.1" />
    <variable agent="A49" name="X49.1" id="1" domain="D1" description="variable 49.1" />
    <variable agent="A50" name="X50.1" id="1" domain="D1" description="variable 50.1" />
    <variable agent="A51" name="X51.1" id="1" domain="D1" description="variable 51.1" />
    <variable agent="A52" name="X52.1" id="1" domain="D1" description="variable 52.1" />
    <variable agent="A53" name="X53.1" id="1" domain="D1" description="variable 53.1" />
    <variable agent="A54" name="X54.1" id="1" domain="D1" description="variable 54.1" />
    <variable agent="A55" name="X55.1" id="1" domain="D1" description="variable 55.1" />
    <variable agent="A56" name="X56.1" id="1" domain="D1" description="variable 56.1" />
    <variable agent="A57" name="X57.1" id="1" domain="D1" description="variable 57.1" />
    <variable agent="A58" name="X58.1" id="1" domain="D1" description="variable 58.1" />
    <variable agent="A59" name="X59.1" id="1" domain="D1" description="variable 59.1" />
    <variable agent="A60" name="X60.1" id="1" domain="D1" description="variable 60.1" />
    <variable agent="A61" name="X61.1" id="1" domain="D1" description="variable 61.1" />
    <variable agent="A62" name="X62.1" id="1" domain="D1" description="variable 62.1" />
    <variable agent="A63" name="X63.1" id="1" domain="D1" description="variable 63.1" />
    <variable agent="A64" name="X64.1" id="1" domain="D1" description="variable 64.1" />
    <variable agent="A65" name="X65.1" id="1" domain="D1" description="variable 65.1" />
    <variable agent="A66" name="X66.1" id="1" domain="D1" description="variable 66.1" />
    <variable agent="A67" name="X67.1" id="1" domain="D1" description="variable 67.1" />
    <variable agent="A68" name="X68.1" id="1" domain="D1" description="variable 68.1" />
    <variable agent="A69" name="X69.1" id="1" domain="D1" description="variable 69.1" />
    <variable agent="A70" name="X70.1" id="1" domain="D1" description="variable 70.1" />
    <variable agent="A71" name="X71.1" id="1" domain="D1" description="variable 71.1" />
    <variable agent="A72" name="X72.1" id="1" domain="D1" description="variable 72.1" />
    <variable agent="A73" name="X73.1" id="1" domain="D1" description="variable 73.1" />
    <variable agent="A74" name="X74.1" id="1" domain="D1" description="variable 74.1" />
    <variable agent="A75" name="X75.1" id="1" domain="D1" description="variable 75.1" />
    <variable agent="A76" name="X76.1" id="1" domain="D1" description="variable 76.1" />
    <variable agent="A77" name="X77.1" id="1" domain="D1" description="variable 77.1" />
    <variable agent="A78" name="X78.1" id="1" domain="D1" description="variable 78.1" />
    <variable agent="A79" name="X79.1" id="1" domain="D1" description="variable 79.1" />
    <variable agent="A80" name="X80.1" id="1" domain="D1" description="variable 80.1" />
    <variable agent="A81" name="X81.1" id="1" domain="D1" description="variable 81.1" />
    <variable agent="A82" name="X82.1" id="1" domain="D1" description="variable 82.1" />
    <variable agent="A83" name="X83.1" id="1" domain="D1" description="variable 83.1" />
    <variable agent="A84" name="X84.1" id="1" domain="D1" description="variable 84.1" />
    <variable agent="A85" name="X85.1" id="1" domain="D1" description="variable 85.1" />
    <variable agent="A86" name="X86.1" id="1" domain="D1" description="variable 86.1" />
    <variable agent="A87" name="X87.1" id="1" domain="D1" description="variable 87.1" />
    <variable agent="A88" name="X88.1" id="1" domain="D1" description="variable 88.1" />
    <variable agent="A89" name="X89.1" id="1" domain="D1" description="variable 89.1" />
    <variable agent="A90" name="X90.1" id="1" domain="D1" description="variable 90.1" />
    <variable agent="A91" name="X91.1" id="1" domain="D1" description="variable 91.1" />
    <variable agent="A92" name="X92.1" id="1" domain="D1" description="variable 92.1" />
    <variable agent="A93" name="X93.1" id="1" domain="D1" description="variable 93.1" />
    <variable agent="A94" name="X94.1" id="1" domain="D1" description="variable 94.1" />
    <variable agent="A95" name="X95.1" id="1" domain="D1" description="variable 95.1" />
    <variable agent="A96" name="X96.1" id="1" domain="D1" description="variable 96.1" />
    <variable agent="A97" name="X97.1" id="1" domain="D1" description="variable 97.1" />
    <variable agent="A98" name="X98.1" id="1" domain="D1" description="variable 98.1" />
    <variable agent="A99" name="X99.1" id="1" domain="D1" description="variable 99.1" />
    <variable agent="A100" name="X100.1" id="1" domain="D1" description="variable 100.1" />
    <variable agent="A101" name="X101.1" id="1" domain="D1" description="variable 101.1" />
    <variable agent="A102" name="X102.1" id="1" domain="D1" description="variable 102.1" />
    <variable agent="A103" name="X103.1" id="1" domain="D1" description="variable 103.1" />
    <variable agent="A104" name="X104.1" id="1" domain="D1" description="variable 104.1" />
    <variable agent="A105" name="X105.1" id="1" domain="D1" description="variable 105.1" />
    <variable agent="A106" name="X106.1" id="1" domain="D1" description="variable 106.1" />
    <variable agent="A107" name="X107.1" id="1" domain="D1" description="variable 107.1" />
    <variable agent="A108" name="X108.1" id="1" domain="D1" description="variable 108.1" />
    <variable agent="A109" name="X109.1" id="1" domain="D1" description="variable 109.1" />
    <variable agent="A110" name="X110.1" id="1" domain="D1" description="variable 110.1" />
    <variable agent="A111" name="X111.1" id="1" domain="D1" description="variable 111.1" />
    <variable agent="A112" name="X112.1" id="1" domain="D1" description="variable 112.1" />
    <variable agent="A113" name="X113.1" id="1" domain="D1" description="variable 113.1" />
    <variable agent="A114" name="X114.1" id="1" domain="D1" description="variable 114.1" />
    <variable agent="A115" name="X115.1" id="1" domain="D1" description="variable 115.1" />
    <variable agent="A116" name="X116.1" id="1" domain="D1" description="variable 116.1" />
    <variable agent="A117" name="X117.1" id="1" domain="D1" description="variable 117.1" />
    <variable agent="A118" name="X118.1" id="1" domain="D1" description="variable 118.1" />
    <variable agent="A119" name="X119.1" id="1" domain="D1" description="variable 119.1" />
    <variable agent="A120" name="X120.1" id="1" domain="D1" description="variable 120.1" />
  </variables>
  <constraints nbConstraints="4284">
    <constraint name="C0" model="TKC" arity="2" scope="X22.1 X88.1" reference="R0" />
    <constraint name="C1" model="TKC" arity="2" scope="X35.1 X95.1" reference="R1" />
    <constraint name="C2" model="TKC" arity="2" scope="X22.1 X33.1" reference="R2" />
    <constraint name="C3" model="TKC" arity="2" scope="X42.1 X82.1" reference="R3" />
    <constraint name="C4" model="TKC" arity="2" scope="X53.1 X76.1" reference="R4" />
    <constraint name="C5" model="TKC" arity="2" scope="X49.1 X112.1" reference="R5" />
    <constraint name="C6" model="TKC" arity="2" scope="X45.1 X90.1" reference="R6" />
    <constraint name="C7" model="TKC" arity="2" scope="X44.1 X77.1" reference="R7" />
    <constraint name="C8" model="TKC" arity="2" scope="X50.1 X54.1" reference="R8" />
    <constraint name="C9" model="TKC" arity="2" scope="X15.1 X49.1" reference="R9" />
    <constraint name="C10" model="TKC" arity="2" scope="X69.1 X88.1" reference="R10" />
    <constraint name="C11" model="TKC" arity="2" scope="X81.1 X93.1" reference="R11" />
    <constraint name="C12" model="TKC" arity="2" scope="X1.1 X38.1" reference="R12" />
    <constraint name="C13" model="TKC" arity="2" scope="X40.1 X91.1" reference="R13" />
    <constraint name="C14" model="TKC" arity="2" scope="X47.1 X69.1" reference="R14" />
    <constraint name="C15" model="TKC" arity="2" scope="X13.1 X82.1" reference="R15" />
    <constraint name="C16" model="TKC" arity="2" scope="X57.1 X100.1" reference="R16" />
    <constraint name="C17" model="TKC" arity="2" scope="X116.1 X117.1" reference="R17" />
    <constraint name="C18" model="TKC" arity="2" scope="X107.1 X117.1" reference="R18" />
    <constraint name="C19" model="TKC" arity="2" scope="X3.1 X114.1" reference="R19" />
    <constraint name="C20" model="TKC" arity="2" scope="X18.1 X116.1" reference="R20" />
    <constraint name="C21" model="TKC" arity="2" scope="X38.1 X79.1" reference="R21" />
    <constraint name="C22" model="TKC" arity="2" scope="X29.1 X55.1" reference="R22" />
    <constraint name="C23" model="TKC" arity="2" scope="X14.1 X102.1" reference="R23" />
    <constraint name="C24" model="TKC" arity="2" scope="X54.1 X116.1" reference="R24" />
    <constraint name="C25" model="TKC" arity="2" scope="X20.1 X89.1" reference="R25" />
    <constraint name="C26" model="TKC" arity="2" scope="X45.1 X96.1" reference="R26" />
    <constraint name="C27" model="TKC" arity="2" scope="X41.1 X100.1" reference="R27" />
    <constraint name="C28" model="TKC" arity="2" scope="X26.1 X84.1" reference="R28" />
    <constraint name="C29" model="TKC" arity="2" scope="X8.1 X45.1" reference="R29" />
    <constraint name="C30" model="TKC" arity="2" scope="X24.1 X54.1" reference="R30" />
    <constraint name="C31" model="TKC" arity="2" scope="X13.1 X104.1" reference="R31" />
    <constraint name="C32" model="TKC" arity="2" scope="X18.1 X61.1" reference="R32" />
    <constraint name="C33" model="TKC" arity="2" scope="X59.1 X110.1" reference="R33" />
    <constraint name="C34" model="TKC" arity="2" scope="X43.1 X90.1" reference="R34" />
    <constraint name="C35" model="TKC" arity="2" scope="X50.1 X92.1" reference="R35" />
    <constraint name="C36" model="TKC" arity="2" scope="X56.1 X85.1" reference="R36" />
    <constraint name="C37" model="TKC" arity="2" scope="X54.1 X99.1" reference="R37" />
    <constraint name="C38" model="TKC" arity="2" scope="X24.1 X26.1" reference="R38" />
    <constraint name="C39" model="TKC" arity="2" scope="X56.1 X75.1" reference="R39" />
    <constraint name="C40" model="TKC" arity="2" scope="X41.1 X51.1" reference="R40" />
    <constraint name="C41" model="TKC" arity="2" scope="X14.1 X41.1" reference="R41" />
    <constraint name="C42" model="TKC" arity="2" scope="X84.1 X120.1" reference="R42" />
    <constraint name="C43" model="TKC" arity="2" scope="X14.1 X120.1" reference="R43" />
    <constraint name="C44" model="TKC" arity="2" scope="X49.1 X97.1" reference="R44" />
    <constraint name="C45" model="TKC" arity="2" scope="X33.1 X40.1" reference="R45" />
    <constraint name="C46" model="TKC" arity="2" scope="X46.1 X55.1" reference="R46" />
    <constraint name="C47" model="TKC" arity="2" scope="X8.1 X77.1" reference="R47" />
    <constraint name="C48" model="TKC" arity="2" scope="X62.1 X71.1" reference="R48" />
    <constraint name="C49" model="TKC" arity="2" scope="X81.1 X83.1" reference="R49" />
    <constraint name="C50" model="TKC" arity="2" scope="X92.1 X112.1" reference="R50" />
    <constraint name="C51" model="TKC" arity="2" scope="X73.1 X117.1" reference="R51" />
    <constraint name="C52" model="TKC" arity="2" scope="X50.1 X114.1" reference="R52" />
    <constraint name="C53" model="TKC" arity="2" scope="X54.1 X69.1" reference="R53" />
    <constraint name="C54" model="TKC" arity="2" scope="X12.1 X36.1" reference="R54" />
    <constraint name="C55" model="TKC" arity="2" scope="X17.1 X111.1" reference="R55" />
    <constraint name="C56" model="TKC" arity="2" scope="X9.1 X91.1" reference="R56" />
    <constraint name="C57" model="TKC" arity="2" scope="X44.1 X106.1" reference="R57" />
    <constraint name="C58" model="TKC" arity="2" scope="X8.1 X57.1" reference="R58" />
    <constraint name="C59" model="TKC" arity="2" scope="X49.1 X67.1" reference="R59" />
    <constraint name="C60" model="TKC" arity="2" scope="X37.1 X78.1" reference="R60" />
    <constraint name="C61" model="TKC" arity="2" scope="X59.1 X86.1" reference="R61" />
    <constraint name="C62" model="TKC" arity="2" scope="X27.1 X78.1" reference="R62" />
    <constraint name="C63" model="TKC" arity="2" scope="X39.1 X63.1" reference="R63" />
    <constraint name="C64" model="TKC" arity="2" scope="X11.1 X92.1" reference="R64" />
    <constraint name="C65" model="TKC" arity="2" scope="X15.1 X38.1" reference="R65" />
    <constraint name="C66" model="TKC" arity="2" scope="X56.1 X110.1" reference="R66" />
    <constraint name="C67" model="TKC" arity="2" scope="X12.1 X17.1" reference="R67" />
    <constraint name="C68" model="TKC" arity="2" scope="X63.1 X110.1" reference="R68" />
    <constraint name="C69" model="TKC" arity="2" scope="X87.1 X88.1" reference="R69" />
    <constraint name="C70" model="TKC" arity="2" scope="X95.1 X109.1" reference="R70" />
    <constraint name="C71" model="TKC" arity="2" scope="X41.1 X68.1" reference="R71" />
    <constraint name="C72" model="TKC" arity="2" scope="X56.1 X74.1" reference="R72" />
    <constraint name="C73" model="TKC" arity="2" scope="X23.1 X115.1" reference="R73" />
    <constraint name="C74" model="TKC" arity="2" scope="X33.1 X105.1" reference="R74" />
    <constraint name="C75" model="TKC" arity="2" scope="X65.1 X120.1" reference="R75" />
    <constraint name="C76" model="TKC" arity="2" scope="X56.1 X105.1" reference="R76" />
    <constraint name="C77" model="TKC" arity="2" scope="X55.1 X69.1" reference="R77" />
    <constraint name="C78" model="TKC" arity="2" scope="X49.1 X104.1" reference="R78" />
    <constraint name="C79" model="TKC" arity="2" scope="X4.1 X108.1" reference="R79" />
    <constraint name="C80" model="TKC" arity="2" scope="X31.1 X72.1" reference="R80" />
    <constraint name="C81" model="TKC" arity="2" scope="X29.1 X35.1" reference="R81" />
    <constraint name="C82" model="TKC" arity="2" scope="X7.1 X111.1" reference="R82" />
    <constraint name="C83" model="TKC" arity="2" scope="X65.1 X101.1" reference="R83" />
    <constraint name="C84" model="TKC" arity="2" scope="X19.1 X65.1" reference="R84" />
    <constraint name="C85" model="TKC" arity="2" scope="X13.1 X118.1" reference="R85" />
    <constraint name="C86" model="TKC" arity="2" scope="X96.1 X115.1" reference="R86" />
    <constraint name="C87" model="TKC" arity="2" scope="X63.1 X111.1" reference="R87" />
    <constraint name="C88" model="TKC" arity="2" scope="X89.1 X116.1" reference="R88" />
    <constraint name="C89" model="TKC" arity="2" scope="X76.1 X115.1" reference="R89" />
    <constraint name="C90" model="TKC" arity="2" scope="X1.1 X62.1" reference="R90" />
    <constraint name="C91" model="TKC" arity="2" scope="X51.1 X98.1" reference="R91" />
    <constraint name="C92" model="TKC" arity="2" scope="X75.1 X113.1" reference="R92" />
    <constraint name="C93" model="TKC" arity="2" scope="X100.1 X103.1" reference="R93" />
    <constraint name="C94" model="TKC" arity="2" scope="X37.1 X75.1" reference="R94" />
    <constraint name="C95" model="TKC" arity="2" scope="X25.1 X78.1" reference="R95" />
    <constraint name="C96" model="TKC" arity="2" scope="X80.1 X119.1" reference="R96" />
    <constraint name="C97" model="TKC" arity="2" scope="X49.1 X60.1" reference="R97" />
    <constraint name="C98" model="TKC" arity="2" scope="X5.1 X91.1" reference="R98" />
    <constraint name="C99" model="TKC" arity="2" scope="X6.1 X85.1" reference="R99" />
    <constraint name="C100" model="TKC" arity="2" scope="X55.1 X72.1" reference="R100" />
    <constraint name="C101" model="TKC" arity="2" scope="X11.1 X48.1" reference="R101" />
    <constraint name="C102" model="TKC" arity="2" scope="X93.1 X113.1" reference="R102" />
    <constraint name="C103" model="TKC" arity="2" scope="X32.1 X90.1" reference="R103" />
    <constraint name="C104" model="TKC" arity="2" scope="X54.1 X108.1" reference="R104" />
    <constraint name="C105" model="TKC" arity="2" scope="X14.1 X30.1" reference="R105" />
    <constraint name="C106" model="TKC" arity="2" scope="X34.1 X61.1" reference="R106" />
    <constraint name="C107" model="TKC" arity="2" scope="X10.1 X24.1" reference="R107" />
    <constraint name="C108" model="TKC" arity="2" scope="X2.1 X70.1" reference="R108" />
    <constraint name="C109" model="TKC" arity="2" scope="X70.1 X91.1" reference="R109" />
    <constraint name="C110" model="TKC" arity="2" scope="X64.1 X113.1" reference="R110" />
    <constraint name="C111" model="TKC" arity="2" scope="X39.1 X58.1" reference="R111" />
    <constraint name="C112" model="TKC" arity="2" scope="X25.1 X80.1" reference="R112" />
    <constraint name="C113" model="TKC" arity="2" scope="X52.1 X114.1" reference="R113" />
    <constraint name="C114" model="TKC" arity="2" scope="X9.1 X94.1" reference="R114" />
    <constraint name="C115" model="TKC" arity="2" scope="X16.1 X19.1" reference="R115" />
    <constraint name="C116" model="TKC" arity="2" scope="X66.1 X119.1" reference="R116" />
    <constraint name="C117" model="TKC" arity="2" scope="X28.1 X115.1" reference="R117" />
    <constraint name="C118" model="TKC" arity="2" scope="X21.1 X40.1" reference="R118" />
    <constraint name="C119" model="TKC" arity="2" scope="X53.1 X81.1" reference="R119" />
    <constraint name="C120" model="TKC" arity="2" scope="X69.1 X106.1" reference="R120" />
    <constraint name="C121" model="TKC" arity="2" scope="X98.1 X111.1" reference="R121" />
    <constraint name="C122" model="TKC" arity="2" scope="X11.1 X14.1" reference="R122" />
    <constraint name="C123" model="TKC" arity="2" scope="X18.1 X76.1" reference="R123" />
    <constraint name="C124" model="TKC" arity="2" scope="X4.1 X10.1" reference="R124" />
    <constraint name="C125" model="TKC" arity="2" scope="X60.1 X119.1" reference="R125" />
    <constraint name="C126" model="TKC" arity="2" scope="X5.1 X68.1" reference="R126" />
    <constraint name="C127" model="TKC" arity="2" scope="X12.1 X30.1" reference="R127" />
    <constraint name="C128" model="TKC" arity="2" scope="X48.1 X60.1" reference="R128" />
    <constraint name="C129" model="TKC" arity="2" scope="X94.1 X119.1" reference="R129" />
    <constraint name="C130" model="TKC" arity="2" scope="X73.1 X119.1" reference="R130" />
    <constraint name="C131" model="TKC" arity="2" scope="X17.1 X55.1" reference="R131" />
    <constraint name="C132" model="TKC" arity="2" scope="X56.1 X88.1" reference="R132" />
    <constraint name="C133" model="TKC" arity="2" scope="X36.1 X56.1" reference="R133" />
    <constraint name="C134" model="TKC" arity="2" scope="X8.1 X55.1" reference="R134" />
    <constraint name="C135" model="TKC" arity="2" scope="X7.1 X116.1" reference="R135" />
    <constraint name="C136" model="TKC" arity="2" scope="X41.1 X111.1" reference="R136" />
    <constraint name="C137" model="TKC" arity="2" scope="X47.1 X112.1" reference="R137" />
    <constraint name="C138" model="TKC" arity="2" scope="X89.1 X109.1" reference="R138" />
    <constraint name="C139" model="TKC" arity="2" scope="X17.1 X95.1" reference="R139" />
    <constraint name="C140" model="TKC" arity="2" scope="X2.1 X67.1" reference="R140" />
    <constraint name="C141" model="TKC" arity="2" scope="X23.1 X58.1" reference="R141" />
    <constraint name="C142" model="TKC" arity="2" scope="X94.1 X107.1" reference="R142" />
    <constraint name="C143" model="TKC" arity="2" scope="X38.1 X103.1" reference="R143" />
    <constraint name="C144" model="TKC" arity="2" scope="X81.1 X106.1" reference="R144" />
    <constraint name="C145" model="TKC" arity="2" scope="X71.1 X81.1" reference="R145" />
    <constraint name="C146" model="TKC" arity="2" scope="X70.1 X111.1" reference="R146" />
    <constraint name="C147" model="TKC" arity="2" scope="X48.1 X80.1" reference="R147" />
    <constraint name="C148" model="TKC" arity="2" scope="X95.1 X113.1" reference="R148" />
    <constraint name="C149" model="TKC" arity="2" scope="X42.1 X73.1" reference="R149" />
    <constraint name="C150" model="TKC" arity="2" scope="X55.1 X68.1" reference="R150" />
    <constraint name="C151" model="TKC" arity="2" scope="X64.1 X98.1" reference="R151" />
    <constraint name="C152" model="TKC" arity="2" scope="X71.1 X97.1" reference="R152" />
    <constraint name="C153" model="TKC" arity="2" scope="X87.1 X101.1" reference="R153" />
    <constraint name="C154" model="TKC" arity="2" scope="X60.1 X104.1" reference="R154" />
    <constraint name="C155" model="TKC" arity="2" scope="X31.1 X62.1" reference="R155" />
    <constraint name="C156" model="TKC" arity="2" scope="X73.1 X111.1" reference="R156" />
    <constraint name="C157" model="TKC" arity="2" scope="X7.1 X73.1" reference="R157" />
    <constraint name="C158" model="TKC" arity="2" scope="X27.1 X38.1" reference="R158" />
    <constraint name="C159" model="TKC" arity="2" scope="X19.1 X82.1" reference="R159" />
    <constraint name="C160" model="TKC" arity="2" scope="X29.1 X78.1" reference="R160" />
    <constraint name="C161" model="TKC" arity="2" scope="X5.1 X107.1" reference="R161" />
    <constraint name="C162" model="TKC" arity="2" scope="X14.1 X86.1" reference="R162" />
    <constraint name="C163" model="TKC" arity="2" scope="X22.1 X27.1" reference="R163" />
    <constraint name="C164" model="TKC" arity="2" scope="X46.1 X77.1" reference="R164" />
    <constraint name="C165" model="TKC" arity="2" scope="X48.1 X89.1" reference="R165" />
    <constraint name="C166" model="TKC" arity="2" scope="X26.1 X44.1" reference="R166" />
    <constraint name="C167" model="TKC" arity="2" scope="X26.1 X51.1" reference="R167" />
    <constraint name="C168" model="TKC" arity="2" scope="X3.1 X48.1" reference="R168" />
    <constraint name="C169" model="TKC" arity="2" scope="X50.1 X98.1" reference="R169" />
    <constraint name="C170" model="TKC" arity="2" scope="X12.1 X96.1" reference="R170" />
    <constraint name="C171" model="TKC" arity="2" scope="X41.1 X64.1" reference="R171" />
    <constraint name="C172" model="TKC" arity="2" scope="X49.1 X105.1" reference="R172" />
    <constraint name="C173" model="TKC" arity="2" scope="X10.1 X56.1" reference="R173" />
    <constraint name="C174" model="TKC" arity="2" scope="X16.1 X35.1" reference="R174" />
    <constraint name="C175" model="TKC" arity="2" scope="X69.1 X86.1" reference="R175" />
    <constraint name="C176" model="TKC" arity="2" scope="X35.1 X113.1" reference="R176" />
    <constraint name="C177" model="TKC" arity="2" scope="X50.1 X78.1" reference="R177" />
    <constraint name="C178" model="TKC" arity="2" scope="X54.1 X63.1" reference="R178" />
    <constraint name="C179" model="TKC" arity="2" scope="X21.1 X66.1" reference="R179" />
    <constraint name="C180" model="TKC" arity="2" scope="X47.1 X70.1" reference="R180" />
    <constraint name="C181" model="TKC" arity="2" scope="X55.1 X115.1" reference="R181" />
    <constraint name="C182" model="TKC" arity="2" scope="X15.1 X101.1" reference="R182" />
    <constraint name="C183" model="TKC" arity="2" scope="X1.1 X109.1" reference="R183" />
    <constraint name="C184" model="TKC" arity="2" scope="X52.1 X111.1" reference="R184" />
    <constraint name="C185" model="TKC" arity="2" scope="X61.1 X72.1" reference="R185" />
    <constraint name="C186" model="TKC" arity="2" scope="X5.1 X118.1" reference="R186" />
    <constraint name="C187" model="TKC" arity="2" scope="X4.1 X111.1" reference="R187" />
    <constraint name="C188" model="TKC" arity="2" scope="X28.1 X112.1" reference="R188" />
    <constraint name="C189" model="TKC" arity="2" scope="X3.1 X39.1" reference="R189" />
    <constraint name="C190" model="TKC" arity="2" scope="X26.1 X77.1" reference="R190" />
    <constraint name="C191" model="TKC" arity="2" scope="X71.1 X87.1" reference="R191" />
    <constraint name="C192" model="TKC" arity="2" scope="X27.1 X86.1" reference="R192" />
    <constraint name="C193" model="TKC" arity="2" scope="X32.1 X40.1" reference="R193" />
    <constraint name="C194" model="TKC" arity="2" scope="X3.1 X45.1" reference="R194" />
    <constraint name="C195" model="TKC" arity="2" scope="X40.1 X59.1" reference="R195" />
    <constraint name="C196" model="TKC" arity="2" scope="X51.1 X81.1" reference="R196" />
    <constraint name="C197" model="TKC" arity="2" scope="X39.1 X105.1" reference="R197" />
    <constraint name="C198" model="TKC" arity="2" scope="X101.1 X119.1" reference="R198" />
    <constraint name="C199" model="TKC" arity="2" scope="X43.1 X86.1" reference="R199" />
    <constraint name="C200" model="TKC" arity="2" scope="X54.1 X111.1" reference="R200" />
    <constraint name="C201" model="TKC" arity="2" scope="X47.1 X90.1" reference="R201" />
    <constraint name="C202" model="TKC" arity="2" scope="X94.1 X96.1" reference="R202" />
    <constraint name="C203" model="TKC" arity="2" scope="X1.1 X27.1" reference="R203" />
    <constraint name="C204" model="TKC" arity="2" scope="X52.1 X95.1" reference="R204" />
    <constraint name="C205" model="TKC" arity="2" scope="X28.1 X69.1" reference="R205" />
    <constraint name="C206" model="TKC" arity="2" scope="X54.1 X75.1" reference="R206" />
    <constraint name="C207" model="TKC" arity="2" scope="X27.1 X33.1" reference="R207" />
    <constraint name="C208" model="TKC" arity="2" scope="X33.1 X69.1" reference="R208" />
    <constraint name="C209" model="TKC" arity="2" scope="X11.1 X86.1" reference="R209" />
    <constraint name="C210" model="TKC" arity="2" scope="X29.1 X64.1" reference="R210" />
    <constraint name="C211" model="TKC" arity="2" scope="X39.1 X85.1" reference="R211" />
    <constraint name="C212" model="TKC" arity="2" scope="X46.1 X93.1" reference="R212" />
    <constraint name="C213" model="TKC" arity="2" scope="X43.1 X114.1" reference="R213" />
    <constraint name="C214" model="TKC" arity="2" scope="X17.1 X96.1" reference="R214" />
    <constraint name="C215" model="TKC" arity="2" scope="X77.1 X97.1" reference="R215" />
    <constraint name="C216" model="TKC" arity="2" scope="X98.1 X117.1" reference="R216" />
    <constraint name="C217" model="TKC" arity="2" scope="X27.1 X118.1" reference="R217" />
    <constraint name="C218" model="TKC" arity="2" scope="X25.1 X35.1" reference="R218" />
    <constraint name="C219" model="TKC" arity="2" scope="X2.1 X73.1" reference="R219" />
    <constraint name="C220" model="TKC" arity="2" scope="X70.1 X71.1" reference="R220" />
    <constraint name="C221" model="TKC" arity="2" scope="X69.1 X76.1" reference="R221" />
    <constraint name="C222" model="TKC" arity="2" scope="X31.1 X108.1" reference="R222" />
    <constraint name="C223" model="TKC" arity="2" scope="X23.1 X28.1" reference="R223" />
    <constraint name="C224" model="TKC" arity="2" scope="X40.1 X43.1" reference="R224" />
    <constraint name="C225" model="TKC" arity="2" scope="X21.1 X88.1" reference="R225" />
    <constraint name="C226" model="TKC" arity="2" scope="X29.1 X110.1" reference="R226" />
    <constraint name="C227" model="TKC" arity="2" scope="X6.1 X114.1" reference="R227" />
    <constraint name="C228" model="TKC" arity="2" scope="X52.1 X78.1" reference="R228" />
    <constraint name="C229" model="TKC" arity="2" scope="X99.1 X119.1" reference="R229" />
    <constraint name="C230" model="TKC" arity="2" scope="X2.1 X114.1" reference="R230" />
    <constraint name="C231" model="TKC" arity="2" scope="X15.1 X42.1" reference="R231" />
    <constraint name="C232" model="TKC" arity="2" scope="X22.1 X58.1" reference="R232" />
    <constraint name="C233" model="TKC" arity="2" scope="X9.1 X64.1" reference="R233" />
    <constraint name="C234" model="TKC" arity="2" scope="X50.1 X104.1" reference="R234" />
    <constraint name="C235" model="TKC" arity="2" scope="X68.1 X101.1" reference="R235" />
    <constraint name="C236" model="TKC" arity="2" scope="X18.1 X93.1" reference="R236" />
    <constraint name="C237" model="TKC" arity="2" scope="X4.1 X106.1" reference="R237" />
    <constraint name="C238" model="TKC" arity="2" scope="X53.1 X87.1" reference="R238" />
    <constraint name="C239" model="TKC" arity="2" scope="X26.1 X69.1" reference="R239" />
    <constraint name="C240" model="TKC" arity="2" scope="X98.1 X100.1" reference="R240" />
    <constraint name="C241" model="TKC" arity="2" scope="X6.1 X31.1" reference="R241" />
    <constraint name="C242" model="TKC" arity="2" scope="X1.1 X71.1" reference="R242" />
    <constraint name="C243" model="TKC" arity="2" scope="X69.1 X97.1" reference="R243" />
    <constraint name="C244" model="TKC" arity="2" scope="X23.1 X70.1" reference="R244" />
    <constraint name="C245" model="TKC" arity="2" scope="X26.1 X61.1" reference="R245" />
    <constraint name="C246" model="TKC" arity="2" scope="X82.1 X96.1" reference="R246" />
    <constraint name="C247" model="TKC" arity="2" scope="X85.1 X112.1" reference="R247" />
    <constraint name="C248" model="TKC" arity="2" scope="X12.1 X71.1" reference="R248" />
    <constraint name="C249" model="TKC" arity="2" scope="X21.1 X42.1" reference="R249" />
    <constraint name="C250" model="TKC" arity="2" scope="X19.1 X39.1" reference="R250" />
    <constraint name="C251" model="TKC" arity="2" scope="X49.1 X93.1" reference="R251" />
    <constraint name="C252" model="TKC" arity="2" scope="X31.1 X50.1" reference="R252" />
    <constraint name="C253" model="TKC" arity="2" scope="X49.1 X65.1" reference="R253" />
    <constraint name="C254" model="TKC" arity="2" scope="X5.1 X81.1" reference="R254" />
    <constraint name="C255" model="TKC" arity="2" scope="X33.1 X80.1" reference="R255" />
    <constraint name="C256" model="TKC" arity="2" scope="X13.1 X50.1" reference="R256" />
    <constraint name="C257" model="TKC" arity="2" scope="X51.1 X109.1" reference="R257" />
    <constraint name="C258" model="TKC" arity="2" scope="X43.1 X94.1" reference="R258" />
    <constraint name="C259" model="TKC" arity="2" scope="X29.1 X42.1" reference="R259" />
    <constraint name="C260" model="TKC" arity="2" scope="X63.1 X85.1" reference="R260" />
    <constraint name="C261" model="TKC" arity="2" scope="X1.1 X101.1" reference="R261" />
    <constraint name="C262" model="TKC" arity="2" scope="X78.1 X94.1" reference="R262" />
    <constraint name="C263" model="TKC" arity="2" scope="X13.1 X77.1" reference="R263" />
    <constraint name="C264" model="TKC" arity="2" scope="X97.1 X120.1" reference="R264" />
    <constraint name="C265" model="TKC" arity="2" scope="X66.1 X108.1" reference="R265" />
    <constraint name="C266" model="TKC" arity="2" scope="X13.1 X78.1" reference="R266" />
    <constraint name="C267" model="TKC" arity="2" scope="X8.1 X49.1" reference="R267" />
    <constraint name="C268" model="TKC" arity="2" scope="X4.1 X33.1" reference="R268" />
    <constraint name="C269" model="TKC" arity="2" scope="X31.1 X109.1" reference="R269" />
    <constraint name="C270" model="TKC" arity="2" scope="X10.1 X84.1" reference="R270" />
    <constraint name="C271" model="TKC" arity="2" scope="X15.1 X24.1" reference="R271" />
    <constraint name="C272" model="TKC" arity="2" scope="X12.1 X58.1" reference="R272" />
    <constraint name="C273" model="TKC" arity="2" scope="X62.1 X74.1" reference="R273" />
    <constraint name="C274" model="TKC" arity="2" scope="X14.1 X77.1" reference="R274" />
    <constraint name="C275" model="TKC" arity="2" scope="X12.1 X52.1" reference="R275" />
    <constraint name="C276" model="TKC" arity="2" scope="X23.1 X113.1" reference="R276" />
    <constraint name="C277" model="TKC" arity="2" scope="X10.1 X72.1" reference="R277" />
    <constraint name="C278" model="TKC" arity="2" scope="X7.1 X56.1" reference="R278" />
    <constraint name="C279" model="TKC" arity="2" scope="X76.1 X93.1" reference="R279" />
    <constraint name="C280" model="TKC" arity="2" scope="X34.1 X99.1" reference="R280" />
    <constraint name="C281" model="TKC" arity="2" scope="X95.1 X103.1" reference="R281" />
    <constraint name="C282" model="TKC" arity="2" scope="X27.1 X97.1" reference="R282" />
    <constraint name="C283" model="TKC" arity="2" scope="X29.1 X67.1" reference="R283" />
    <constraint name="C284" model="TKC" arity="2" scope="X10.1 X105.1" reference="R284" />
    <constraint name="C285" model="TKC" arity="2" scope="X6.1 X64.1" reference="R285" />
    <constraint name="C286" model="TKC" arity="2" scope="X24.1 X66.1" reference="R286" />
    <constraint name="C287" model="TKC" arity="2" scope="X38.1 X39.1" reference="R287" />
    <constraint name="C288" model="TKC" arity="2" scope="X6.1 X102.1" reference="R288" />
    <constraint name="C289" model="TKC" arity="2" scope="X45.1 X55.1" reference="R289" />
    <constraint name="C290" model="TKC" arity="2" scope="X27.1 X87.1" reference="R290" />
    <constraint name="C291" model="TKC" arity="2" scope="X25.1 X65.1" reference="R291" />
    <constraint name="C292" model="TKC" arity="2" scope="X15.1 X116.1" reference="R292" />
    <constraint name="C293" model="TKC" arity="2" scope="X104.1 X114.1" reference="R293" />
    <constraint name="C294" model="TKC" arity="2" scope="X103.1 X111.1" reference="R294" />
    <constraint name="C295" model="TKC" arity="2" scope="X27.1 X96.1" reference="R295" />
    <constraint name="C296" model="TKC" arity="2" scope="X20.1 X120.1" reference="R296" />
    <constraint name="C297" model="TKC" arity="2" scope="X41.1 X42.1" reference="R297" />
    <constraint name="C298" model="TKC" arity="2" scope="X17.1 X85.1" reference="R298" />
    <constraint name="C299" model="TKC" arity="2" scope="X1.1 X115.1" reference="R299" />
    <constraint name="C300" model="TKC" arity="2" scope="X28.1 X60.1" reference="R300" />
    <constraint name="C301" model="TKC" arity="2" scope="X12.1 X105.1" reference="R301" />
    <constraint name="C302" model="TKC" arity="2" scope="X44.1 X86.1" reference="R302" />
    <constraint name="C303" model="TKC" arity="2" scope="X12.1 X119.1" reference="R303" />
    <constraint name="C304" model="TKC" arity="2" scope="X49.1 X77.1" reference="R304" />
    <constraint name="C305" model="TKC" arity="2" scope="X29.1 X103.1" reference="R305" />
    <constraint name="C306" model="TKC" arity="2" scope="X14.1 X105.1" reference="R306" />
    <constraint name="C307" model="TKC" arity="2" scope="X9.1 X65.1" reference="R307" />
    <constraint name="C308" model="TKC" arity="2" scope="X94.1 X120.1" reference="R308" />
    <constraint name="C309" model="TKC" arity="2" scope="X110.1 X112.1" reference="R309" />
    <constraint name="C310" model="TKC" arity="2" scope="X18.1 X70.1" reference="R310" />
    <constraint name="C311" model="TKC" arity="2" scope="X10.1 X16.1" reference="R311" />
    <constraint name="C312" model="TKC" arity="2" scope="X7.1 X41.1" reference="R312" />
    <constraint name="C313" model="TKC" arity="2" scope="X50.1 X68.1" reference="R313" />
    <constraint name="C314" model="TKC" arity="2" scope="X22.1 X50.1" reference="R314" />
    <constraint name="C315" model="TKC" arity="2" scope="X48.1 X108.1" reference="R315" />
    <constraint name="C316" model="TKC" arity="2" scope="X51.1 X97.1" reference="R316" />
    <constraint name="C317" model="TKC" arity="2" scope="X1.1 X60.1" reference="R317" />
    <constraint name="C318" model="TKC" arity="2" scope="X40.1 X63.1" reference="R318" />
    <constraint name="C319" model="TKC" arity="2" scope="X50.1 X100.1" reference="R319" />
    <constraint name="C320" model="TKC" arity="2" scope="X61.1 X108.1" reference="R320" />
    <constraint name="C321" model="TKC" arity="2" scope="X32.1 X56.1" reference="R321" />
    <constraint name="C322" model="TKC" arity="2" scope="X80.1 X120.1" reference="R322" />
    <constraint name="C323" model="TKC" arity="2" scope="X88.1 X102.1" reference="R323" />
    <constraint name="C324" model="TKC" arity="2" scope="X7.1 X120.1" reference="R324" />
    <constraint name="C325" model="TKC" arity="2" scope="X49.1 X71.1" reference="R325" />
    <constraint name="C326" model="TKC" arity="2" scope="X5.1 X108.1" reference="R326" />
    <constraint name="C327" model="TKC" arity="2" scope="X39.1 X112.1" reference="R327" />
    <constraint name="C328" model="TKC" arity="2" scope="X75.1 X107.1" reference="R328" />
    <constraint name="C329" model="TKC" arity="2" scope="X75.1 X82.1" reference="R329" />
    <constraint name="C330" model="TKC" arity="2" scope="X37.1 X104.1" reference="R330" />
    <constraint name="C331" model="TKC" arity="2" scope="X46.1 X100.1" reference="R331" />
    <constraint name="C332" model="TKC" arity="2" scope="X15.1 X98.1" reference="R332" />
    <constraint name="C333" model="TKC" arity="2" scope="X41.1 X110.1" reference="R333" />
    <constraint name="C334" model="TKC" arity="2" scope="X86.1 X113.1" reference="R334" />
    <constraint name="C335" model="TKC" arity="2" scope="X48.1 X98.1" reference="R335" />
    <constraint name="C336" model="TKC" arity="2" scope="X19.1 X26.1" reference="R336" />
    <constraint name="C337" model="TKC" arity="2" scope="X51.1 X103.1" reference="R337" />
    <constraint name="C338" model="TKC" arity="2" scope="X1.1 X120.1" reference="R338" />
    <constraint name="C339" model="TKC" arity="2" scope="X56.1 X57.1" reference="R339" />
    <constraint name="C340" model="TKC" arity="2" scope="X37.1 X43.1" reference="R340" />
    <constraint name="C341" model="TKC" arity="2" scope="X36.1 X100.1" reference="R341" />
    <constraint name="C342" model="TKC" arity="2" scope="X76.1 X120.1" reference="R342" />
    <constraint name="C343" model="TKC" arity="2" scope="X78.1 X116.1" reference="R343" />
    <constraint name="C344" model="TKC" arity="2" scope="X58.1 X59.1" reference="R344" />
    <constraint name="C345" model="TKC" arity="2" scope="X24.1 X64.1" reference="R345" />
    <constraint name="C346" model="TKC" arity="2" scope="X16.1 X64.1" reference="R346" />
    <constraint name="C347" model="TKC" arity="2" scope="X18.1 X108.1" reference="R347" />
    <constraint name="C348" model="TKC" arity="2" scope="X25.1 X105.1" reference="R348" />
    <constraint name="C349" model="TKC" arity="2" scope="X86.1 X103.1" reference="R349" />
    <constraint name="C350" model="TKC" arity="2" scope="X41.1 X76.1" reference="R350" />
    <constraint name="C351" model="TKC" arity="2" scope="X6.1 X58.1" reference="R351" />
    <constraint name="C352" model="TKC" arity="2" scope="X90.1 X117.1" reference="R352" />
    <constraint name="C353" model="TKC" arity="2" scope="X6.1 X60.1" reference="R353" />
    <constraint name="C354" model="TKC" arity="2" scope="X13.1 X40.1" reference="R354" />
    <constraint name="C355" model="TKC" arity="2" scope="X26.1 X36.1" reference="R355" />
    <constraint name="C356" model="TKC" arity="2" scope="X9.1 X96.1" reference="R356" />
    <constraint name="C357" model="TKC" arity="2" scope="X88.1 X90.1" reference="R357" />
    <constraint name="C358" model="TKC" arity="2" scope="X41.1 X62.1" reference="R358" />
    <constraint name="C359" model="TKC" arity="2" scope="X33.1 X49.1" reference="R359" />
    <constraint name="C360" model="TKC" arity="2" scope="X91.1 X113.1" reference="R360" />
    <constraint name="C361" model="TKC" arity="2" scope="X1.1 X20.1" reference="R361" />
    <constraint name="C362" model="TKC" arity="2" scope="X50.1 X59.1" reference="R362" />
    <constraint name="C363" model="TKC" arity="2" scope="X22.1 X76.1" reference="R363" />
    <constraint name="C364" model="TKC" arity="2" scope="X18.1 X51.1" reference="R364" />
    <constraint name="C365" model="TKC" arity="2" scope="X12.1 X62.1" reference="R365" />
    <constraint name="C366" model="TKC" arity="2" scope="X60.1 X107.1" reference="R366" />
    <constraint name="C367" model="TKC" arity="2" scope="X57.1 X82.1" reference="R367" />
    <constraint name="C368" model="TKC" arity="2" scope="X32.1 X72.1" reference="R368" />
    <constraint name="C369" model="TKC" arity="2" scope="X47.1 X62.1" reference="R369" />
    <constraint name="C370" model="TKC" arity="2" scope="X5.1 X71.1" reference="R370" />
    <constraint name="C371" model="TKC" arity="2" scope="X53.1 X56.1" reference="R371" />
    <constraint name="C372" model="TKC" arity="2" scope="X17.1 X68.1" reference="R372" />
    <constraint name="C373" model="TKC" arity="2" scope="X31.1 X103.1" reference="R373" />
    <constraint name="C374" model="TKC" arity="2" scope="X3.1 X75.1" reference="R374" />
    <constraint name="C375" model="TKC" arity="2" scope="X4.1 X29.1" reference="R375" />
    <constraint name="C376" model="TKC" arity="2" scope="X24.1 X37.1" reference="R376" />
    <constraint name="C377" model="TKC" arity="2" scope="X62.1 X83.1" reference="R377" />
    <constraint name="C378" model="TKC" arity="2" scope="X36.1 X41.1" reference="R378" />
    <constraint name="C379" model="TKC" arity="2" scope="X78.1 X102.1" reference="R379" />
    <constraint name="C380" model="TKC" arity="2" scope="X18.1 X112.1" reference="R380" />
    <constraint name="C381" model="TKC" arity="2" scope="X14.1 X20.1" reference="R381" />
    <constraint name="C382" model="TKC" arity="2" scope="X8.1 X118.1" reference="R382" />
    <constraint name="C383" model="TKC" arity="2" scope="X14.1 X100.1" reference="R383" />
    <constraint name="C384" model="TKC" arity="2" scope="X67.1 X114.1" reference="R384" />
    <constraint name="C385" model="TKC" arity="2" scope="X32.1 X43.1" reference="R385" />
    <constraint name="C386" model="TKC" arity="2" scope="X48.1 X50.1" reference="R386" />
    <constraint name="C387" model="TKC" arity="2" scope="X66.1 X104.1" reference="R387" />
    <constraint name="C388" model="TKC" arity="2" scope="X54.1 X86.1" reference="R388" />
    <constraint name="C389" model="TKC" arity="2" scope="X8.1 X86.1" reference="R389" />
    <constraint name="C390" model="TKC" arity="2" scope="X1.1 X37.1" reference="R390" />
    <constraint name="C391" model="TKC" arity="2" scope="X10.1 X57.1" reference="R391" />
    <constraint name="C392" model="TKC" arity="2" scope="X88.1 X117.1" reference="R392" />
    <constraint name="C393" model="TKC" arity="2" scope="X31.1 X78.1" reference="R393" />
    <constraint name="C394" model="TKC" arity="2" scope="X74.1 X106.1" reference="R394" />
    <constraint name="C395" model="TKC" arity="2" scope="X52.1 X115.1" reference="R395" />
    <constraint name="C396" model="TKC" arity="2" scope="X67.1 X95.1" reference="R396" />
    <constraint name="C397" model="TKC" arity="2" scope="X86.1 X105.1" reference="R397" />
    <constraint name="C398" model="TKC" arity="2" scope="X19.1 X52.1" reference="R398" />
    <constraint name="C399" model="TKC" arity="2" scope="X44.1 X93.1" reference="R399" />
    <constraint name="C400" model="TKC" arity="2" scope="X23.1 X106.1" reference="R400" />
    <constraint name="C401" model="TKC" arity="2" scope="X9.1 X87.1" reference="R401" />
    <constraint name="C402" model="TKC" arity="2" scope="X48.1 X92.1" reference="R402" />
    <constraint name="C403" model="TKC" arity="2" scope="X109.1 X118.1" reference="R403" />
    <constraint name="C404" model="TKC" arity="2" scope="X9.1 X116.1" reference="R404" />
    <constraint name="C405" model="TKC" arity="2" scope="X10.1 X110.1" reference="R405" />
    <constraint name="C406" model="TKC" arity="2" scope="X21.1 X81.1" reference="R406" />
    <constraint name="C407" model="TKC" arity="2" scope="X19.1 X84.1" reference="R407" />
    <constraint name="C408" model="TKC" arity="2" scope="X15.1 X33.1" reference="R408" />
    <constraint name="C409" model="TKC" arity="2" scope="X29.1 X31.1" reference="R409" />
    <constraint name="C410" model="TKC" arity="2" scope="X58.1 X115.1" reference="R410" />
    <constraint name="C411" model="TKC" arity="2" scope="X34.1 X68.1" reference="R411" />
    <constraint name="C412" model="TKC" arity="2" scope="X79.1 X86.1" reference="R412" />
    <constraint name="C413" model="TKC" arity="2" scope="X43.1 X112.1" reference="R413" />
    <constraint name="C414" model="TKC" arity="2" scope="X72.1 X77.1" reference="R414" />
    <constraint name="C415" model="TKC" arity="2" scope="X6.1 X88.1" reference="R415" />
    <constraint name="C416" model="TKC" arity="2" scope="X81.1 X94.1" reference="R416" />
    <constraint name="C417" model="TKC" arity="2" scope="X3.1 X85.1" reference="R417" />
    <constraint name="C418" model="TKC" arity="2" scope="X3.1 X98.1" reference="R418" />
    <constraint name="C419" model="TKC" arity="2" scope="X2.1 X32.1" reference="R419" />
    <constraint name="C420" model="TKC" arity="2" scope="X16.1 X18.1" reference="R420" />
    <constraint name="C421" model="TKC" arity="2" scope="X30.1 X85.1" reference="R421" />
    <constraint name="C422" model="TKC" arity="2" scope="X29.1 X88.1" reference="R422" />
    <constraint name="C423" model="TKC" arity="2" scope="X28.1 X59.1" reference="R423" />
    <constraint name="C424" model="TKC" arity="2" scope="X109.1 X114.1" reference="R424" />
    <constraint name="C425" model="TKC" arity="2" scope="X7.1 X27.1" reference="R425" />
    <constraint name="C426" model="TKC" arity="2" scope="X46.1 X96.1" reference="R426" />
    <constraint name="C427" model="TKC" arity="2" scope="X5.1 X102.1" reference="R427" />
    <constraint name="C428" model="TKC" arity="2" scope="X17.1 X65.1" reference="R428" />
    <constraint name="C429" model="TKC" arity="2" scope="X46.1 X63.1" reference="R429" />
    <constraint name="C430" model="TKC" arity="2" scope="X37.1 X106.1" reference="R430" />
    <constraint name="C431" model="TKC" arity="2" scope="X2.1 X100.1" reference="R431" />
    <constraint name="C432" model="TKC" arity="2" scope="X66.1 X75.1" reference="R432" />
    <constraint name="C433" model="TKC" arity="2" scope="X34.1 X104.1" reference="R433" />
    <constraint name="C434" model="TKC" arity="2" scope="X73.1 X85.1" reference="R434" />
    <constraint name="C435" model="TKC" arity="2" scope="X6.1 X112.1" reference="R435" />
    <constraint name="C436" model="TKC" arity="2" scope="X11.1 X39.1" reference="R436" />
    <constraint name="C437" model="TKC" arity="2" scope="X41.1 X116.1" reference="R437" />
    <constraint name="C438" model="TKC" arity="2" scope="X15.1 X67.1" reference="R438" />
    <constraint name="C439" model="TKC" arity="2" scope="X95.1 X102.1" reference="R439" />
    <constraint name="C440" model="TKC" arity="2" scope="X98.1 X114.1" reference="R440" />
    <constraint name="C441" model="TKC" arity="2" scope="X44.1 X120.1" reference="R441" />
    <constraint name="C442" model="TKC" arity="2" scope="X52.1 X102.1" reference="R442" />
    <constraint name="C443" model="TKC" arity="2" scope="X14.1 X15.1" reference="R443" />
    <constraint name="C444" model="TKC" arity="2" scope="X35.1 X90.1" reference="R444" />
    <constraint name="C445" model="TKC" arity="2" scope="X21.1 X60.1" reference="R445" />
    <constraint name="C446" model="TKC" arity="2" scope="X47.1 X77.1" reference="R446" />
    <constraint name="C447" model="TKC" arity="2" scope="X18.1 X49.1" reference="R447" />
    <constraint name="C448" model="TKC" arity="2" scope="X5.1 X111.1" reference="R448" />
    <constraint name="C449" model="TKC" arity="2" scope="X49.1 X113.1" reference="R449" />
    <constraint name="C450" model="TKC" arity="2" scope="X38.1 X112.1" reference="R450" />
    <constraint name="C451" model="TKC" arity="2" scope="X68.1 X100.1" reference="R451" />
    <constraint name="C452" model="TKC" arity="2" scope="X14.1 X22.1" reference="R452" />
    <constraint name="C453" model="TKC" arity="2" scope="X16.1 X82.1" reference="R453" />
    <constraint name="C454" model="TKC" arity="2" scope="X96.1 X109.1" reference="R454" />
    <constraint name="C455" model="TKC" arity="2" scope="X9.1 X18.1" reference="R455" />
    <constraint name="C456" model="TKC" arity="2" scope="X2.1 X27.1" reference="R456" />
    <constraint name="C457" model="TKC" arity="2" scope="X45.1 X61.1" reference="R457" />
    <constraint name="C458" model="TKC" arity="2" scope="X18.1 X34.1" reference="R458" />
    <constraint name="C459" model="TKC" arity="2" scope="X25.1 X109.1" reference="R459" />
    <constraint name="C460" model="TKC" arity="2" scope="X71.1 X88.1" reference="R460" />
    <constraint name="C461" model="TKC" arity="2" scope="X13.1 X93.1" reference="R461" />
    <constraint name="C462" model="TKC" arity="2" scope="X54.1 X81.1" reference="R462" />
    <constraint name="C463" model="TKC" arity="2" scope="X48.1 X73.1" reference="R463" />
    <constraint name="C464" model="TKC" arity="2" scope="X72.1 X115.1" reference="R464" />
    <constraint name="C465" model="TKC" arity="2" scope="X41.1 X84.1" reference="R465" />
    <constraint name="C466" model="TKC" arity="2" scope="X22.1 X91.1" reference="R466" />
    <constraint name="C467" model="TKC" arity="2" scope="X68.1 X86.1" reference="R467" />
    <constraint name="C468" model="TKC" arity="2" scope="X2.1 X68.1" reference="R468" />
    <constraint name="C469" model="TKC" arity="2" scope="X40.1 X45.1" reference="R469" />
    <constraint name="C470" model="TKC" arity="2" scope="X33.1 X98.1" reference="R470" />
    <constraint name="C471" model="TKC" arity="2" scope="X67.1 X90.1" reference="R471" />
    <constraint name="C472" model="TKC" arity="2" scope="X18.1 X41.1" reference="R472" />
    <constraint name="C473" model="TKC" arity="2" scope="X53.1 X64.1" reference="R473" />
    <constraint name="C474" model="TKC" arity="2" scope="X57.1 X84.1" reference="R474" />
    <constraint name="C475" model="TKC" arity="2" scope="X11.1 X21.1" reference="R475" />
    <constraint name="C476" model="TKC" arity="2" scope="X77.1 X98.1" reference="R476" />
    <constraint name="C477" model="TKC" arity="2" scope="X11.1 X101.1" reference="R477" />
    <constraint name="C478" model="TKC" arity="2" scope="X33.1 X92.1" reference="R478" />
    <constraint name="C479" model="TKC" arity="2" scope="X15.1 X48.1" reference="R479" />
    <constraint name="C480" model="TKC" arity="2" scope="X8.1 X36.1" reference="R480" />
    <constraint name="C481" model="TKC" arity="2" scope="X48.1 X57.1" reference="R481" />
    <constraint name="C482" model="TKC" arity="2" scope="X48.1 X105.1" reference="R482" />
    <constraint name="C483" model="TKC" arity="2" scope="X50.1 X108.1" reference="R483" />
    <constraint name="C484" model="TKC" arity="2" scope="X20.1 X60.1" reference="R484" />
    <constraint name="C485" model="TKC" arity="2" scope="X24.1 X67.1" reference="R485" />
    <constraint name="C486" model="TKC" arity="2" scope="X17.1 X29.1" reference="R486" />
    <constraint name="C487" model="TKC" arity="2" scope="X41.1 X82.1" reference="R487" />
    <constraint name="C488" model="TKC" arity="2" scope="X9.1 X37.1" reference="R488" />
    <constraint name="C489" model="TKC" arity="2" scope="X23.1 X75.1" reference="R489" />
    <constraint name="C490" model="TKC" arity="2" scope="X42.1 X88.1" reference="R490" />
    <constraint name="C491" model="TKC" arity="2" scope="X34.1 X81.1" reference="R491" />
    <constraint name="C492" model="TKC" arity="2" scope="X12.1 X13.1" reference="R492" />
    <constraint name="C493" model="TKC" arity="2" scope="X13.1 X57.1" reference="R493" />
    <constraint name="C494" model="TKC" arity="2" scope="X29.1 X63.1" reference="R494" />
    <constraint name="C495" model="TKC" arity="2" scope="X42.1 X56.1" reference="R495" />
    <constraint name="C496" model="TKC" arity="2" scope="X93.1 X104.1" reference="R496" />
    <constraint name="C497" model="TKC" arity="2" scope="X35.1 X66.1" reference="R497" />
    <constraint name="C498" model="TKC" arity="2" scope="X115.1 X118.1" reference="R498" />
    <constraint name="C499" model="TKC" arity="2" scope="X43.1 X67.1" reference="R499" />
    <constraint name="C500" model="TKC" arity="2" scope="X4.1 X93.1" reference="R500" />
    <constraint name="C501" model="TKC" arity="2" scope="X25.1 X53.1" reference="R501" />
    <constraint name="C502" model="TKC" arity="2" scope="X22.1 X80.1" reference="R502" />
    <constraint name="C503" model="TKC" arity="2" scope="X44.1 X104.1" reference="R503" />
    <constraint name="C504" model="TKC" arity="2" scope="X87.1 X93.1" reference="R504" />
    <constraint name="C505" model="TKC" arity="2" scope="X64.1 X72.1" reference="R505" />
    <constraint name="C506" model="TKC" arity="2" scope="X33.1 X83.1" reference="R506" />
    <constraint name="C507" model="TKC" arity="2" scope="X61.1 X82.1" reference="R507" />
    <constraint name="C508" model="TKC" arity="2" scope="X79.1 X119.1" reference="R508" />
    <constraint name="C509" model="TKC" arity="2" scope="X85.1 X94.1" reference="R509" />
    <constraint name="C510" model="TKC" arity="2" scope="X35.1 X105.1" reference="R510" />
    <constraint name="C511" model="TKC" arity="2" scope="X1.1 X45.1" reference="R511" />
    <constraint name="C512" model="TKC" arity="2" scope="X99.1 X109.1" reference="R512" />
    <constraint name="C513" model="TKC" arity="2" scope="X28.1 X41.1" reference="R513" />
    <constraint name="C514" model="TKC" arity="2" scope="X13.1 X15.1" reference="R514" />
    <constraint name="C515" model="TKC" arity="2" scope="X7.1 X88.1" reference="R515" />
    <constraint name="C516" model="TKC" arity="2" scope="X46.1 X110.1" reference="R516" />
    <constraint name="C517" model="TKC" arity="2" scope="X59.1 X76.1" reference="R517" />
    <constraint name="C518" model="TKC" arity="2" scope="X59.1 X68.1" reference="R518" />
    <constraint name="C519" model="TKC" arity="2" scope="X44.1 X53.1" reference="R519" />
    <constraint name="C520" model="TKC" arity="2" scope="X11.1 X100.1" reference="R520" />
    <constraint name="C521" model="TKC" arity="2" scope="X105.1 X114.1" reference="R521" />
    <constraint name="C522" model="TKC" arity="2" scope="X24.1 X117.1" reference="R522" />
    <constraint name="C523" model="TKC" arity="2" scope="X52.1 X86.1" reference="R523" />
    <constraint name="C524" model="TKC" arity="2" scope="X58.1 X108.1" reference="R524" />
    <constraint name="C525" model="TKC" arity="2" scope="X62.1 X105.1" reference="R525" />
    <constraint name="C526" model="TKC" arity="2" scope="X25.1 X59.1" reference="R526" />
    <constraint name="C527" model="TKC" arity="2" scope="X30.1 X57.1" reference="R527" />
    <constraint name="C528" model="TKC" arity="2" scope="X42.1 X68.1" reference="R528" />
    <constraint name="C529" model="TKC" arity="2" scope="X2.1 X43.1" reference="R529" />
    <constraint name="C530" model="TKC" arity="2" scope="X77.1 X99.1" reference="R530" />
    <constraint name="C531" model="TKC" arity="2" scope="X21.1 X51.1" reference="R531" />
    <constraint name="C532" model="TKC" arity="2" scope="X23.1 X38.1" reference="R532" />
    <constraint name="C533" model="TKC" arity="2" scope="X62.1 X89.1" reference="R533" />
    <constraint name="C534" model="TKC" arity="2" scope="X60.1 X111.1" reference="R534" />
    <constraint name="C535" model="TKC" arity="2" scope="X34.1 X118.1" reference="R535" />
    <constraint name="C536" model="TKC" arity="2" scope="X13.1 X108.1" reference="R536" />
    <constraint name="C537" model="TKC" arity="2" scope="X3.1 X83.1" reference="R537" />
    <constraint name="C538" model="TKC" arity="2" scope="X65.1 X118.1" reference="R538" />
    <constraint name="C539" model="TKC" arity="2" scope="X67.1 X103.1" reference="R539" />
    <constraint name="C540" model="TKC" arity="2" scope="X26.1 X86.1" reference="R540" />
    <constraint name="C541" model="TKC" arity="2" scope="X5.1 X96.1" reference="R541" />
    <constraint name="C542" model="TKC" arity="2" scope="X61.1 X115.1" reference="R542" />
    <constraint name="C543" model="TKC" arity="2" scope="X81.1 X109.1" reference="R543" />
    <constraint name="C544" model="TKC" arity="2" scope="X87.1 X102.1" reference="R544" />
    <constraint name="C545" model="TKC" arity="2" scope="X94.1 X98.1" reference="R545" />
    <constraint name="C546" model="TKC" arity="2" scope="X79.1 X80.1" reference="R546" />
    <constraint name="C547" model="TKC" arity="2" scope="X6.1 X43.1" reference="R547" />
    <constraint name="C548" model="TKC" arity="2" scope="X30.1 X64.1" reference="R548" />
    <constraint name="C549" model="TKC" arity="2" scope="X74.1 X97.1" reference="R549" />
    <constraint name="C550" model="TKC" arity="2" scope="X29.1 X115.1" reference="R550" />
    <constraint name="C551" model="TKC" arity="2" scope="X102.1 X116.1" reference="R551" />
    <constraint name="C552" model="TKC" arity="2" scope="X64.1 X95.1" reference="R552" />
    <constraint name="C553" model="TKC" arity="2" scope="X20.1 X62.1" reference="R553" />
    <constraint name="C554" model="TKC" arity="2" scope="X18.1 X83.1" reference="R554" />
    <constraint name="C555" model="TKC" arity="2" scope="X38.1 X104.1" reference="R555" />
    <constraint name="C556" model="TKC" arity="2" scope="X3.1 X76.1" reference="R556" />
    <constraint name="C557" model="TKC" arity="2" scope="X3.1 X37.1" reference="R557" />
    <constraint name="C558" model="TKC" arity="2" scope="X23.1 X91.1" reference="R558" />
    <constraint name="C559" model="TKC" arity="2" scope="X28.1 X79.1" reference="R559" />
    <constraint name="C560" model="TKC" arity="2" scope="X74.1 X78.1" reference="R560" />
    <constraint name="C561" model="TKC" arity="2" scope="X17.1 X32.1" reference="R561" />
    <constraint name="C562" model="TKC" arity="2" scope="X18.1 X37.1" reference="R562" />
    <constraint name="C563" model="TKC" arity="2" scope="X49.1 X57.1" reference="R563" />
    <constraint name="C564" model="TKC" arity="2" scope="X26.1 X74.1" reference="R564" />
    <constraint name="C565" model="TKC" arity="2" scope="X1.1 X61.1" reference="R565" />
    <constraint name="C566" model="TKC" arity="2" scope="X99.1 X102.1" reference="R566" />
    <constraint name="C567" model="TKC" arity="2" scope="X14.1 X57.1" reference="R567" />
    <constraint name="C568" model="TKC" arity="2" scope="X58.1 X62.1" reference="R568" />
    <constraint name="C569" model="TKC" arity="2" scope="X19.1 X56.1" reference="R569" />
    <constraint name="C570" model="TKC" arity="2" scope="X70.1 X110.1" reference="R570" />
    <constraint name="C571" model="TKC" arity="2" scope="X1.1 X67.1" reference="R571" />
    <constraint name="C572" model="TKC" arity="2" scope="X52.1 X70.1" reference="R572" />
    <constraint name="C573" model="TKC" arity="2" scope="X91.1 X94.1" reference="R573" />
    <constraint name="C574" model="TKC" arity="2" scope="X4.1 X54.1" reference="R574" />
    <constraint name="C575" model="TKC" arity="2" scope="X37.1 X38.1" reference="R575" />
    <constraint name="C576" model="TKC" arity="2" scope="X42.1 X102.1" reference="R576" />
    <constraint name="C577" model="TKC" arity="2" scope="X37.1 X71.1" reference="R577" />
    <constraint name="C578" model="TKC" arity="2" scope="X26.1 X111.1" reference="R578" />
    <constraint name="C579" model="TKC" arity="2" scope="X21.1 X75.1" reference="R579" />
    <constraint name="C580" model="TKC" arity="2" scope="X25.1 X110.1" reference="R580" />
    <constraint name="C581" model="TKC" arity="2" scope="X5.1 X69.1" reference="R581" />
    <constraint name="C582" model="TKC" arity="2" scope="X51.1 X68.1" reference="R582" />
    <constraint name="C583" model="TKC" arity="2" scope="X10.1 X47.1" reference="R583" />
    <constraint name="C584" model="TKC" arity="2" scope="X65.1 X79.1" reference="R584" />
    <constraint name="C585" model="TKC" arity="2" scope="X43.1 X120.1" reference="R585" />
    <constraint name="C586" model="TKC" arity="2" scope="X31.1 X85.1" reference="R586" />
    <constraint name="C587" model="TKC" arity="2" scope="X36.1 X76.1" reference="R587" />
    <constraint name="C588" model="TKC" arity="2" scope="X15.1 X50.1" reference="R588" />
    <constraint name="C589" model="TKC" arity="2" scope="X29.1 X32.1" reference="R589" />
    <constraint name="C590" model="TKC" arity="2" scope="X10.1 X94.1" reference="R590" />
    <constraint name="C591" model="TKC" arity="2" scope="X10.1 X96.1" reference="R591" />
    <constraint name="C592" model="TKC" arity="2" scope="X18.1 X88.1" reference="R592" />
    <constraint name="C593" model="TKC" arity="2" scope="X30.1 X39.1" reference="R593" />
    <constraint name="C594" model="TKC" arity="2" scope="X6.1 X29.1" reference="R594" />
    <constraint name="C595" model="TKC" arity="2" scope="X64.1 X105.1" reference="R595" />
    <constraint name="C596" model="TKC" arity="2" scope="X34.1 X71.1" reference="R596" />
    <constraint name="C597" model="TKC" arity="2" scope="X53.1 X100.1" reference="R597" />
    <constraint name="C598" model="TKC" arity="2" scope="X67.1 X74.1" reference="R598" />
    <constraint name="C599" model="TKC" arity="2" scope="X11.1 X82.1" reference="R599" />
    <constraint name="C600" model="TKC" arity="2" scope="X3.1 X25.1" reference="R600" />
    <constraint name="C601" model="TKC" arity="2" scope="X79.1 X89.1" reference="R601" />
    <constraint name="C602" model="TKC" arity="2" scope="X68.1 X104.1" reference="R602" />
    <constraint name="C603" model="TKC" arity="2" scope="X65.1 X76.1" reference="R603" />
    <constraint name="C604" model="TKC" arity="2" scope="X72.1 X97.1" reference="R604" />
    <constraint name="C605" model="TKC" arity="2" scope="X5.1 X86.1" reference="R605" />
    <constraint name="C606" model="TKC" arity="2" scope="X49.1 X119.1" reference="R606" />
    <constraint name="C607" model="TKC" arity="2" scope="X20.1 X85.1" reference="R607" />
    <constraint name="C608" model="TKC" arity="2" scope="X34.1 X89.1" reference="R608" />
    <constraint name="C609" model="TKC" arity="2" scope="X25.1 X56.1" reference="R609" />
    <constraint name="C610" model="TKC" arity="2" scope="X7.1 X48.1" reference="R610" />
    <constraint name="C611" model="TKC" arity="2" scope="X79.1 X94.1" reference="R611" />
    <constraint name="C612" model="TKC" arity="2" scope="X42.1 X79.1" reference="R612" />
    <constraint name="C613" model="TKC" arity="2" scope="X12.1 X87.1" reference="R613" />
    <constraint name="C614" model="TKC" arity="2" scope="X72.1 X98.1" reference="R614" />
    <constraint name="C615" model="TKC" arity="2" scope="X3.1 X55.1" reference="R615" />
    <constraint name="C616" model="TKC" arity="2" scope="X42.1 X93.1" reference="R616" />
    <constraint name="C617" model="TKC" arity="2" scope="X32.1 X83.1" reference="R617" />
    <constraint name="C618" model="TKC" arity="2" scope="X58.1 X103.1" reference="R618" />
    <constraint name="C619" model="TKC" arity="2" scope="X57.1 X70.1" reference="R619" />
    <constraint name="C620" model="TKC" arity="2" scope="X49.1 X100.1" reference="R620" />
    <constraint name="C621" model="TKC" arity="2" scope="X15.1 X60.1" reference="R621" />
    <constraint name="C622" model="TKC" arity="2" scope="X46.1 X101.1" reference="R622" />
    <constraint name="C623" model="TKC" arity="2" scope="X42.1 X53.1" reference="R623" />
    <constraint name="C624" model="TKC" arity="2" scope="X12.1 X76.1" reference="R624" />
    <constraint name="C625" model="TKC" arity="2" scope="X29.1 X36.1" reference="R625" />
    <constraint name="C626" model="TKC" arity="2" scope="X39.1 X100.1" reference="R626" />
    <constraint name="C627" model="TKC" arity="2" scope="X40.1 X85.1" reference="R627" />
    <constraint name="C628" model="TKC" arity="2" scope="X16.1 X95.1" reference="R628" />
    <constraint name="C629" model="TKC" arity="2" scope="X21.1 X94.1" reference="R629" />
    <constraint name="C630" model="TKC" arity="2" scope="X2.1 X105.1" reference="R630" />
    <constraint name="C631" model="TKC" arity="2" scope="X36.1 X66.1" reference="R631" />
    <constraint name="C632" model="TKC" arity="2" scope="X5.1 X50.1" reference="R632" />
    <constraint name="C633" model="TKC" arity="2" scope="X9.1 X70.1" reference="R633" />
    <constraint name="C634" model="TKC" arity="2" scope="X72.1 X112.1" reference="R634" />
    <constraint name="C635" model="TKC" arity="2" scope="X2.1 X101.1" reference="R635" />
    <constraint name="C636" model="TKC" arity="2" scope="X4.1 X53.1" reference="R636" />
    <constraint name="C637" model="TKC" arity="2" scope="X6.1 X109.1" reference="R637" />
    <constraint name="C638" model="TKC" arity="2" scope="X39.1 X73.1" reference="R638" />
    <constraint name="C639" model="TKC" arity="2" scope="X41.1 X114.1" reference="R639" />
    <constraint name="C640" model="TKC" arity="2" scope="X8.1 X29.1" reference="R640" />
    <constraint name="C641" model="TKC" arity="2" scope="X9.1 X26.1" reference="R641" />
    <constraint name="C642" model="TKC" arity="2" scope="X37.1 X64.1" reference="R642" />
    <constraint name="C643" model="TKC" arity="2" scope="X55.1 X103.1" reference="R643" />
    <constraint name="C644" model="TKC" arity="2" scope="X74.1 X110.1" reference="R644" />
    <constraint name="C645" model="TKC" arity="2" scope="X9.1 X38.1" reference="R645" />
    <constraint name="C646" model="TKC" arity="2" scope="X70.1 X94.1" reference="R646" />
    <constraint name="C647" model="TKC" arity="2" scope="X47.1 X79.1" reference="R647" />
    <constraint name="C648" model="TKC" arity="2" scope="X26.1 X32.1" reference="R648" />
    <constraint name="C649" model="TKC" arity="2" scope="X21.1 X92.1" reference="R649" />
    <constraint name="C650" model="TKC" arity="2" scope="X59.1 X115.1" reference="R650" />
    <constraint name="C651" model="TKC" arity="2" scope="X11.1 X40.1" reference="R651" />
    <constraint name="C652" model="TKC" arity="2" scope="X70.1 X98.1" reference="R652" />
    <constraint name="C653" model="TKC" arity="2" scope="X91.1 X96.1" reference="R653" />
    <constraint name="C654" model="TKC" arity="2" scope="X18.1 X67.1" reference="R654" />
    <constraint name="C655" model="TKC" arity="2" scope="X13.1 X43.1" reference="R655" />
    <constraint name="C656" model="TKC" arity="2" scope="X31.1 X105.1" reference="R656" />
    <constraint name="C657" model="TKC" arity="2" scope="X10.1 X88.1" reference="R657" />
    <constraint name="C658" model="TKC" arity="2" scope="X37.1 X74.1" reference="R658" />
    <constraint name="C659" model="TKC" arity="2" scope="X58.1 X113.1" reference="R659" />
    <constraint name="C660" model="TKC" arity="2" scope="X29.1 X109.1" reference="R660" />
    <constraint name="C661" model="TKC" arity="2" scope="X46.1 X70.1" reference="R661" />
    <constraint name="C662" model="TKC" arity="2" scope="X78.1 X90.1" reference="R662" />
    <constraint name="C663" model="TKC" arity="2" scope="X51.1 X66.1" reference="R663" />
    <constraint name="C664" model="TKC" arity="2" scope="X44.1 X102.1" reference="R664" />
    <constraint name="C665" model="TKC" arity="2" scope="X9.1 X115.1" reference="R665" />
    <constraint name="C666" model="TKC" arity="2" scope="X44.1 X69.1" reference="R666" />
    <constraint name="C667" model="TKC" arity="2" scope="X70.1 X77.1" reference="R667" />
    <constraint name="C668" model="TKC" arity="2" scope="X22.1 X51.1" reference="R668" />
    <constraint name="C669" model="TKC" arity="2" scope="X1.1 X69.1" reference="R669" />
    <constraint name="C670" model="TKC" arity="2" scope="X7.1 X50.1" reference="R670" />
    <constraint name="C671" model="TKC" arity="2" scope="X18.1 X62.1" reference="R671" />
    <constraint name="C672" model="TKC" arity="2" scope="X4.1 X11.1" reference="R672" />
    <constraint name="C673" model="TKC" arity="2" scope="X63.1 X79.1" reference="R673" />
    <constraint name="C674" model="TKC" arity="2" scope="X17.1 X49.1" reference="R674" />
    <constraint name="C675" model="TKC" arity="2" scope="X12.1 X15.1" reference="R675" />
    <constraint name="C676" model="TKC" arity="2" scope="X88.1 X99.1" reference="R676" />
    <constraint name="C677" model="TKC" arity="2" scope="X65.1 X74.1" reference="R677" />
    <constraint name="C678" model="TKC" arity="2" scope="X49.1 X115.1" reference="R678" />
    <constraint name="C679" model="TKC" arity="2" scope="X33.1 X117.1" reference="R679" />
    <constraint name="C680" model="TKC" arity="2" scope="X1.1 X118.1" reference="R680" />
    <constraint name="C681" model="TKC" arity="2" scope="X65.1 X110.1" reference="R681" />
    <constraint name="C682" model="TKC" arity="2" scope="X56.1 X104.1" reference="R682" />
    <constraint name="C683" model="TKC" arity="2" scope="X57.1 X117.1" reference="R683" />
    <constraint name="C684" model="TKC" arity="2" scope="X18.1 X89.1" reference="R684" />
    <constraint name="C685" model="TKC" arity="2" scope="X17.1 X77.1" reference="R685" />
    <constraint name="C686" model="TKC" arity="2" scope="X100.1 X108.1" reference="R686" />
    <constraint name="C687" model="TKC" arity="2" scope="X66.1 X71.1" reference="R687" />
    <constraint name="C688" model="TKC" arity="2" scope="X96.1 X99.1" reference="R688" />
    <constraint name="C689" model="TKC" arity="2" scope="X65.1 X85.1" reference="R689" />
    <constraint name="C690" model="TKC" arity="2" scope="X11.1 X68.1" reference="R690" />
    <constraint name="C691" model="TKC" arity="2" scope="X51.1 X79.1" reference="R691" />
    <constraint name="C692" model="TKC" arity="2" scope="X11.1 X98.1" reference="R692" />
    <constraint name="C693" model="TKC" arity="2" scope="X21.1 X54.1" reference="R693" />
    <constraint name="C694" model="TKC" arity="2" scope="X65.1 X70.1" reference="R694" />
    <constraint name="C695" model="TKC" arity="2" scope="X22.1 X73.1" reference="R695" />
    <constraint name="C696" model="TKC" arity="2" scope="X3.1 X67.1" reference="R696" />
    <constraint name="C697" model="TKC" arity="2" scope="X97.1 X118.1" reference="R697" />
    <constraint name="C698" model="TKC" arity="2" scope="X11.1 X47.1" reference="R698" />
    <constraint name="C699" model="TKC" arity="2" scope="X18.1 X42.1" reference="R699" />
    <constraint name="C700" model="TKC" arity="2" scope="X79.1 X90.1" reference="R700" />
    <constraint name="C701" model="TKC" arity="2" scope="X2.1 X63.1" reference="R701" />
    <constraint name="C702" model="TKC" arity="2" scope="X70.1 X75.1" reference="R702" />
    <constraint name="C703" model="TKC" arity="2" scope="X55.1 X71.1" reference="R703" />
    <constraint name="C704" model="TKC" arity="2" scope="X56.1 X81.1" reference="R704" />
    <constraint name="C705" model="TKC" arity="2" scope="X30.1 X36.1" reference="R705" />
    <constraint name="C706" model="TKC" arity="2" scope="X75.1 X105.1" reference="R706" />
    <constraint name="C707" model="TKC" arity="2" scope="X5.1 X117.1" reference="R707" />
    <constraint name="C708" model="TKC" arity="2" scope="X36.1 X112.1" reference="R708" />
    <constraint name="C709" model="TKC" arity="2" scope="X67.1 X78.1" reference="R709" />
    <constraint name="C710" model="TKC" arity="2" scope="X17.1 X54.1" reference="R710" />
    <constraint name="C711" model="TKC" arity="2" scope="X31.1 X87.1" reference="R711" />
    <constraint name="C712" model="TKC" arity="2" scope="X59.1 X83.1" reference="R712" />
    <constraint name="C713" model="TKC" arity="2" scope="X14.1 X81.1" reference="R713" />
    <constraint name="C714" model="TKC" arity="2" scope="X48.1 X96.1" reference="R714" />
    <constraint name="C715" model="TKC" arity="2" scope="X39.1 X106.1" reference="R715" />
    <constraint name="C716" model="TKC" arity="2" scope="X12.1 X80.1" reference="R716" />
    <constraint name="C717" model="TKC" arity="2" scope="X92.1 X114.1" reference="R717" />
    <constraint name="C718" model="TKC" arity="2" scope="X18.1 X58.1" reference="R718" />
    <constraint name="C719" model="TKC" arity="2" scope="X55.1 X76.1" reference="R719" />
    <constraint name="C720" model="TKC" arity="2" scope="X73.1 X107.1" reference="R720" />
    <constraint name="C721" model="TKC" arity="2" scope="X15.1 X90.1" reference="R721" />
    <constraint name="C722" model="TKC" arity="2" scope="X10.1 X91.1" reference="R722" />
    <constraint name="C723" model="TKC" arity="2" scope="X75.1 X98.1" reference="R723" />
    <constraint name="C724" model="TKC" arity="2" scope="X45.1 X70.1" reference="R724" />
    <constraint name="C725" model="TKC" arity="2" scope="X23.1 X81.1" reference="R725" />
    <constraint name="C726" model="TKC" arity="2" scope="X76.1 X107.1" reference="R726" />
    <constraint name="C727" model="TKC" arity="2" scope="X4.1 X40.1" reference="R727" />
    <constraint name="C728" model="TKC" arity="2" scope="X82.1 X100.1" reference="R728" />
    <constraint name="C729" model="TKC" arity="2" scope="X56.1 X96.1" reference="R729" />
    <constraint name="C730" model="TKC" arity="2" scope="X81.1 X120.1" reference="R730" />
    <constraint name="C731" model="TKC" arity="2" scope="X82.1 X108.1" reference="R731" />
    <constraint name="C732" model="TKC" arity="2" scope="X7.1 X54.1" reference="R732" />
    <constraint name="C733" model="TKC" arity="2" scope="X13.1 X30.1" reference="R733" />
    <constraint name="C734" model="TKC" arity="2" scope="X58.1 X72.1" reference="R734" />
    <constraint name="C735" model="TKC" arity="2" scope="X37.1 X39.1" reference="R735" />
    <constraint name="C736" model="TKC" arity="2" scope="X19.1 X69.1" reference="R736" />
    <constraint name="C737" model="TKC" arity="2" scope="X61.1 X102.1" reference="R737" />
    <constraint name="C738" model="TKC" arity="2" scope="X115.1 X119.1" reference="R738" />
    <constraint name="C739" model="TKC" arity="2" scope="X44.1 X55.1" reference="R739" />
    <constraint name="C740" model="TKC" arity="2" scope="X20.1 X95.1" reference="R740" />
    <constraint name="C741" model="TKC" arity="2" scope="X38.1 X68.1" reference="R741" />
    <constraint name="C742" model="TKC" arity="2" scope="X50.1 X55.1" reference="R742" />
    <constraint name="C743" model="TKC" arity="2" scope="X101.1 X104.1" reference="R743" />
    <constraint name="C744" model="TKC" arity="2" scope="X9.1 X25.1" reference="R744" />
    <constraint name="C745" model="TKC" arity="2" scope="X90.1 X104.1" reference="R745" />
    <constraint name="C746" model="TKC" arity="2" scope="X5.1 X65.1" reference="R746" />
    <constraint name="C747" model="TKC" arity="2" scope="X34.1 X65.1" reference="R747" />
    <constraint name="C748" model="TKC" arity="2" scope="X6.1 X33.1" reference="R748" />
    <constraint name="C749" model="TKC" arity="2" scope="X12.1 X92.1" reference="R749" />
    <constraint name="C750" model="TKC" arity="2" scope="X7.1 X75.1" reference="R750" />
    <constraint name="C751" model="TKC" arity="2" scope="X6.1 X59.1" reference="R751" />
    <constraint name="C752" model="TKC" arity="2" scope="X25.1 X66.1" reference="R752" />
    <constraint name="C753" model="TKC" arity="2" scope="X2.1 X108.1" reference="R753" />
    <constraint name="C754" model="TKC" arity="2" scope="X2.1 X64.1" reference="R754" />
    <constraint name="C755" model="TKC" arity="2" scope="X75.1 X91.1" reference="R755" />
    <constraint name="C756" model="TKC" arity="2" scope="X29.1 X76.1" reference="R756" />
    <constraint name="C757" model="TKC" arity="2" scope="X65.1 X100.1" reference="R757" />
    <constraint name="C758" model="TKC" arity="2" scope="X4.1 X66.1" reference="R758" />
    <constraint name="C759" model="TKC" arity="2" scope="X82.1 X120.1" reference="R759" />
    <constraint name="C760" model="TKC" arity="2" scope="X22.1 X77.1" reference="R760" />
    <constraint name="C761" model="TKC" arity="2" scope="X29.1 X44.1" reference="R761" />
    <constraint name="C762" model="TKC" arity="2" scope="X1.1 X112.1" reference="R762" />
    <constraint name="C763" model="TKC" arity="2" scope="X54.1 X94.1" reference="R763" />
    <constraint name="C764" model="TKC" arity="2" scope="X92.1 X96.1" reference="R764" />
    <constraint name="C765" model="TKC" arity="2" scope="X41.1 X87.1" reference="R765" />
    <constraint name="C766" model="TKC" arity="2" scope="X3.1 X105.1" reference="R766" />
    <constraint name="C767" model="TKC" arity="2" scope="X39.1 X76.1" reference="R767" />
    <constraint name="C768" model="TKC" arity="2" scope="X51.1 X56.1" reference="R768" />
    <constraint name="C769" model="TKC" arity="2" scope="X45.1 X108.1" reference="R769" />
    <constraint name="C770" model="TKC" arity="2" scope="X13.1 X110.1" reference="R770" />
    <constraint name="C771" model="TKC" arity="2" scope="X13.1 X100.1" reference="R771" />
    <constraint name="C772" model="TKC" arity="2" scope="X20.1 X25.1" reference="R772" />
    <constraint name="C773" model="TKC" arity="2" scope="X57.1 X118.1" reference="R773" />
    <constraint name="C774" model="TKC" arity="2" scope="X9.1 X69.1" reference="R774" />
    <constraint name="C775" model="TKC" arity="2" scope="X15.1 X88.1" reference="R775" />
    <constraint name="C776" model="TKC" arity="2" scope="X36.1 X107.1" reference="R776" />
    <constraint name="C777" model="TKC" arity="2" scope="X6.1 X51.1" reference="R777" />
    <constraint name="C778" model="TKC" arity="2" scope="X65.1 X82.1" reference="R778" />
    <constraint name="C779" model="TKC" arity="2" scope="X26.1 X102.1" reference="R779" />
    <constraint name="C780" model="TKC" arity="2" scope="X98.1 X109.1" reference="R780" />
    <constraint name="C781" model="TKC" arity="2" scope="X53.1 X73.1" reference="R781" />
    <constraint name="C782" model="TKC" arity="2" scope="X38.1 X113.1" reference="R782" />
    <constraint name="C783" model="TKC" arity="2" scope="X39.1 X117.1" reference="R783" />
    <constraint name="C784" model="TKC" arity="2" scope="X28.1 X51.1" reference="R784" />
    <constraint name="C785" model="TKC" arity="2" scope="X88.1 X100.1" reference="R785" />
    <constraint name="C786" model="TKC" arity="2" scope="X71.1 X120.1" reference="R786" />
    <constraint name="C787" model="TKC" arity="2" scope="X47.1 X98.1" reference="R787" />
    <constraint name="C788" model="TKC" arity="2" scope="X112.1 X116.1" reference="R788" />
    <constraint name="C789" model="TKC" arity="2" scope="X78.1 X82.1" reference="R789" />
    <constraint name="C790" model="TKC" arity="2" scope="X64.1 X75.1" reference="R790" />
    <constraint name="C791" model="TKC" arity="2" scope="X64.1 X73.1" reference="R791" />
    <constraint name="C792" model="TKC" arity="2" scope="X21.1 X110.1" reference="R792" />
    <constraint name="C793" model="TKC" arity="2" scope="X43.1 X44.1" reference="R793" />
    <constraint name="C794" model="TKC" arity="2" scope="X41.1 X74.1" reference="R794" />
    <constraint name="C795" model="TKC" arity="2" scope="X66.1 X77.1" reference="R795" />
    <constraint name="C796" model="TKC" arity="2" scope="X3.1 X6.1" reference="R796" />
    <constraint name="C797" model="TKC" arity="2" scope="X51.1 X113.1" reference="R797" />
    <constraint name="C798" model="TKC" arity="2" scope="X93.1 X100.1" reference="R798" />
    <constraint name="C799" model="TKC" arity="2" scope="X30.1 X100.1" reference="R799" />
    <constraint name="C800" model="TKC" arity="2" scope="X12.1 X116.1" reference="R800" />
    <constraint name="C801" model="TKC" arity="2" scope="X39.1 X40.1" reference="R801" />
    <constraint name="C802" model="TKC" arity="2" scope="X101.1 X109.1" reference="R802" />
    <constraint name="C803" model="TKC" arity="2" scope="X44.1 X52.1" reference="R803" />
    <constraint name="C804" model="TKC" arity="2" scope="X14.1 X66.1" reference="R804" />
    <constraint name="C805" model="TKC" arity="2" scope="X52.1 X72.1" reference="R805" />
    <constraint name="C806" model="TKC" arity="2" scope="X47.1 X60.1" reference="R806" />
    <constraint name="C807" model="TKC" arity="2" scope="X6.1 X45.1" reference="R807" />
    <constraint name="C808" model="TKC" arity="2" scope="X23.1 X32.1" reference="R808" />
    <constraint name="C809" model="TKC" arity="2" scope="X53.1 X116.1" reference="R809" />
    <constraint name="C810" model="TKC" arity="2" scope="X87.1 X90.1" reference="R810" />
    <constraint name="C811" model="TKC" arity="2" scope="X17.1 X97.1" reference="R811" />
    <constraint name="C812" model="TKC" arity="2" scope="X26.1 X68.1" reference="R812" />
    <constraint name="C813" model="TKC" arity="2" scope="X27.1 X42.1" reference="R813" />
    <constraint name="C814" model="TKC" arity="2" scope="X16.1 X115.1" reference="R814" />
    <constraint name="C815" model="TKC" arity="2" scope="X4.1 X99.1" reference="R815" />
    <constraint name="C816" model="TKC" arity="2" scope="X37.1 X40.1" reference="R816" />
    <constraint name="C817" model="TKC" arity="2" scope="X31.1 X59.1" reference="R817" />
    <constraint name="C818" model="TKC" arity="2" scope="X14.1 X94.1" reference="R818" />
    <constraint name="C819" model="TKC" arity="2" scope="X15.1 X83.1" reference="R819" />
    <constraint name="C820" model="TKC" arity="2" scope="X11.1 X72.1" reference="R820" />
    <constraint name="C821" model="TKC" arity="2" scope="X28.1 X49.1" reference="R821" />
    <constraint name="C822" model="TKC" arity="2" scope="X36.1 X86.1" reference="R822" />
    <constraint name="C823" model="TKC" arity="2" scope="X3.1 X68.1" reference="R823" />
    <constraint name="C824" model="TKC" arity="2" scope="X22.1 X101.1" reference="R824" />
    <constraint name="C825" model="TKC" arity="2" scope="X18.1 X82.1" reference="R825" />
    <constraint name="C826" model="TKC" arity="2" scope="X22.1 X64.1" reference="R826" />
    <constraint name="C827" model="TKC" arity="2" scope="X75.1 X111.1" reference="R827" />
    <constraint name="C828" model="TKC" arity="2" scope="X74.1 X87.1" reference="R828" />
    <constraint name="C829" model="TKC" arity="2" scope="X48.1 X79.1" reference="R829" />
    <constraint name="C830" model="TKC" arity="2" scope="X40.1 X72.1" reference="R830" />
    <constraint name="C831" model="TKC" arity="2" scope="X65.1 X103.1" reference="R831" />
    <constraint name="C832" model="TKC" arity="2" scope="X31.1 X90.1" reference="R832" />
    <constraint name="C833" model="TKC" arity="2" scope="X53.1 X97.1" reference="R833" />
    <constraint name="C834" model="TKC" arity="2" scope="X42.1 X54.1" reference="R834" />
    <constraint name="C835" model="TKC" arity="2" scope="X106.1 X118.1" reference="R835" />
    <constraint name="C836" model="TKC" arity="2" scope="X5.1 X84.1" reference="R836" />
    <constraint name="C837" model="TKC" arity="2" scope="X48.1 X112.1" reference="R837" />
    <constraint name="C838" model="TKC" arity="2" scope="X37.1 X91.1" reference="R838" />
    <constraint name="C839" model="TKC" arity="2" scope="X63.1 X106.1" reference="R839" />
    <constraint name="C840" model="TKC" arity="2" scope="X44.1 X117.1" reference="R840" />
    <constraint name="C841" model="TKC" arity="2" scope="X7.1 X58.1" reference="R841" />
    <constraint name="C842" model="TKC" arity="2" scope="X1.1 X52.1" reference="R842" />
    <constraint name="C843" model="TKC" arity="2" scope="X4.1 X102.1" reference="R843" />
    <constraint name="C844" model="TKC" arity="2" scope="X26.1 X119.1" reference="R844" />
    <constraint name="C845" model="TKC" arity="2" scope="X2.1 X94.1" reference="R845" />
    <constraint name="C846" model="TKC" arity="2" scope="X16.1 X69.1" reference="R846" />
    <constraint name="C847" model="TKC" arity="2" scope="X45.1 X116.1" reference="R847" />
    <constraint name="C848" model="TKC" arity="2" scope="X3.1 X65.1" reference="R848" />
    <constraint name="C849" model="TKC" arity="2" scope="X24.1 X96.1" reference="R849" />
    <constraint name="C850" model="TKC" arity="2" scope="X58.1 X107.1" reference="R850" />
    <constraint name="C851" model="TKC" arity="2" scope="X8.1 X84.1" reference="R851" />
    <constraint name="C852" model="TKC" arity="2" scope="X8.1 X59.1" reference="R852" />
    <constraint name="C853" model="TKC" arity="2" scope="X6.1 X9.1" reference="R853" />
    <constraint name="C854" model="TKC" arity="2" scope="X50.1 X99.1" reference="R854" />
    <constraint name="C855" model="TKC" arity="2" scope="X58.1 X90.1" reference="R855" />
    <constraint name="C856" model="TKC" arity="2" scope="X72.1 X74.1" reference="R856" />
    <constraint name="C857" model="TKC" arity="2" scope="X21.1 X53.1" reference="R857" />
    <constraint name="C858" model="TKC" arity="2" scope="X46.1 X99.1" reference="R858" />
    <constraint name="C859" model="TKC" arity="2" scope="X4.1 X71.1" reference="R859" />
    <constraint name="C860" model="TKC" arity="2" scope="X35.1 X48.1" reference="R860" />
    <constraint name="C861" model="TKC" arity="2" scope="X34.1 X101.1" reference="R861" />
    <constraint name="C862" model="TKC" arity="2" scope="X51.1 X52.1" reference="R862" />
    <constraint name="C863" model="TKC" arity="2" scope="X37.1 X48.1" reference="R863" />
    <constraint name="C864" model="TKC" arity="2" scope="X62.1 X80.1" reference="R864" />
    <constraint name="C865" model="TKC" arity="2" scope="X28.1 X99.1" reference="R865" />
    <constraint name="C866" model="TKC" arity="2" scope="X1.1 X91.1" reference="R866" />
    <constraint name="C867" model="TKC" arity="2" scope="X87.1 X100.1" reference="R867" />
    <constraint name="C868" model="TKC" arity="2" scope="X23.1 X79.1" reference="R868" />
    <constraint name="C869" model="TKC" arity="2" scope="X5.1 X28.1" reference="R869" />
    <constraint name="C870" model="TKC" arity="2" scope="X108.1 X110.1" reference="R870" />
    <constraint name="C871" model="TKC" arity="2" scope="X20.1 X52.1" reference="R871" />
    <constraint name="C872" model="TKC" arity="2" scope="X5.1 X45.1" reference="R872" />
    <constraint name="C873" model="TKC" arity="2" scope="X40.1 X70.1" reference="R873" />
    <constraint name="C874" model="TKC" arity="2" scope="X57.1 X60.1" reference="R874" />
    <constraint name="C875" model="TKC" arity="2" scope="X109.1 X119.1" reference="R875" />
    <constraint name="C876" model="TKC" arity="2" scope="X59.1 X99.1" reference="R876" />
    <constraint name="C877" model="TKC" arity="2" scope="X57.1 X86.1" reference="R877" />
    <constraint name="C878" model="TKC" arity="2" scope="X19.1 X41.1" reference="R878" />
    <constraint name="C879" model="TKC" arity="2" scope="X9.1 X114.1" reference="R879" />
    <constraint name="C880" model="TKC" arity="2" scope="X36.1 X52.1" reference="R880" />
    <constraint name="C881" model="TKC" arity="2" scope="X22.1 X62.1" reference="R881" />
    <constraint name="C882" model="TKC" arity="2" scope="X46.1 X71.1" reference="R882" />
    <constraint name="C883" model="TKC" arity="2" scope="X91.1 X99.1" reference="R883" />
    <constraint name="C884" model="TKC" arity="2" scope="X23.1 X30.1" reference="R884" />
    <constraint name="C885" model="TKC" arity="2" scope="X69.1 X84.1" reference="R885" />
    <constraint name="C886" model="TKC" arity="2" scope="X89.1 X91.1" reference="R886" />
    <constraint name="C887" model="TKC" arity="2" scope="X26.1 X63.1" reference="R887" />
    <constraint name="C888" model="TKC" arity="2" scope="X22.1 X108.1" reference="R888" />
    <constraint name="C889" model="TKC" arity="2" scope="X16.1 X108.1" reference="R889" />
    <constraint name="C890" model="TKC" arity="2" scope="X17.1 X20.1" reference="R890" />
    <constraint name="C891" model="TKC" arity="2" scope="X17.1 X90.1" reference="R891" />
    <constraint name="C892" model="TKC" arity="2" scope="X66.1 X78.1" reference="R892" />
    <constraint name="C893" model="TKC" arity="2" scope="X47.1 X57.1" reference="R893" />
    <constraint name="C894" model="TKC" arity="2" scope="X66.1 X81.1" reference="R894" />
    <constraint name="C895" model="TKC" arity="2" scope="X43.1 X109.1" reference="R895" />
    <constraint name="C896" model="TKC" arity="2" scope="X23.1 X100.1" reference="R896" />
    <constraint name="C897" model="TKC" arity="2" scope="X95.1 X107.1" reference="R897" />
    <constraint name="C898" model="TKC" arity="2" scope="X86.1 X111.1" reference="R898" />
    <constraint name="C899" model="TKC" arity="2" scope="X72.1 X82.1" reference="R899" />
    <constraint name="C900" model="TKC" arity="2" scope="X25.1 X108.1" reference="R900" />
    <constraint name="C901" model="TKC" arity="2" scope="X9.1 X43.1" reference="R901" />
    <constraint name="C902" model="TKC" arity="2" scope="X39.1 X111.1" reference="R902" />
    <constraint name="C903" model="TKC" arity="2" scope="X59.1 X108.1" reference="R903" />
    <constraint name="C904" model="TKC" arity="2" scope="X18.1 X75.1" reference="R904" />
    <constraint name="C905" model="TKC" arity="2" scope="X47.1 X78.1" reference="R905" />
    <constraint name="C906" model="TKC" arity="2" scope="X17.1 X91.1" reference="R906" />
    <constraint name="C907" model="TKC" arity="2" scope="X70.1 X112.1" reference="R907" />
    <constraint name="C908" model="TKC" arity="2" scope="X103.1 X109.1" reference="R908" />
    <constraint name="C909" model="TKC" arity="2" scope="X4.1 X43.1" reference="R909" />
    <constraint name="C910" model="TKC" arity="2" scope="X57.1 X115.1" reference="R910" />
    <constraint name="C911" model="TKC" arity="2" scope="X94.1 X103.1" reference="R911" />
    <constraint name="C912" model="TKC" arity="2" scope="X11.1 X57.1" reference="R912" />
    <constraint name="C913" model="TKC" arity="2" scope="X38.1 X70.1" reference="R913" />
    <constraint name="C914" model="TKC" arity="2" scope="X23.1 X76.1" reference="R914" />
    <constraint name="C915" model="TKC" arity="2" scope="X10.1 X113.1" reference="R915" />
    <constraint name="C916" model="TKC" arity="2" scope="X3.1 X87.1" reference="R916" />
    <constraint name="C917" model="TKC" arity="2" scope="X64.1 X116.1" reference="R917" />
    <constraint name="C918" model="TKC" arity="2" scope="X20.1 X76.1" reference="R918" />
    <constraint name="C919" model="TKC" arity="2" scope="X100.1 X113.1" reference="R919" />
    <constraint name="C920" model="TKC" arity="2" scope="X67.1 X76.1" reference="R920" />
    <constraint name="C921" model="TKC" arity="2" scope="X82.1 X93.1" reference="R921" />
    <constraint name="C922" model="TKC" arity="2" scope="X19.1 X62.1" reference="R922" />
    <constraint name="C923" model="TKC" arity="2" scope="X107.1 X108.1" reference="R923" />
    <constraint name="C924" model="TKC" arity="2" scope="X27.1 X34.1" reference="R924" />
    <constraint name="C925" model="TKC" arity="2" scope="X41.1 X75.1" reference="R925" />
    <constraint name="C926" model="TKC" arity="2" scope="X30.1 X90.1" reference="R926" />
    <constraint name="C927" model="TKC" arity="2" scope="X14.1 X70.1" reference="R927" />
    <constraint name="C928" model="TKC" arity="2" scope="X32.1 X89.1" reference="R928" />
    <constraint name="C929" model="TKC" arity="2" scope="X31.1 X52.1" reference="R929" />
    <constraint name="C930" model="TKC" arity="2" scope="X39.1 X55.1" reference="R930" />
    <constraint name="C931" model="TKC" arity="2" scope="X12.1 X65.1" reference="R931" />
    <constraint name="C932" model="TKC" arity="2" scope="X8.1 X120.1" reference="R932" />
    <constraint name="C933" model="TKC" arity="2" scope="X90.1 X115.1" reference="R933" />
    <constraint name="C934" model="TKC" arity="2" scope="X9.1 X52.1" reference="R934" />
    <constraint name="C935" model="TKC" arity="2" scope="X69.1 X105.1" reference="R935" />
    <constraint name="C936" model="TKC" arity="2" scope="X23.1 X108.1" reference="R936" />
    <constraint name="C937" model="TKC" arity="2" scope="X109.1 X110.1" reference="R937" />
    <constraint name="C938" model="TKC" arity="2" scope="X21.1 X57.1" reference="R938" />
    <constraint name="C939" model="TKC" arity="2" scope="X103.1 X105.1" reference="R939" />
    <constraint name="C940" model="TKC" arity="2" scope="X40.1 X41.1" reference="R940" />
    <constraint name="C941" model="TKC" arity="2" scope="X34.1 X36.1" reference="R941" />
    <constraint name="C942" model="TKC" arity="2" scope="X14.1 X19.1" reference="R942" />
    <constraint name="C943" model="TKC" arity="2" scope="X53.1 X69.1" reference="R943" />
    <constraint name="C944" model="TKC" arity="2" scope="X18.1 X53.1" reference="R944" />
    <constraint name="C945" model="TKC" arity="2" scope="X20.1 X114.1" reference="R945" />
    <constraint name="C946" model="TKC" arity="2" scope="X27.1 X84.1" reference="R946" />
    <constraint name="C947" model="TKC" arity="2" scope="X7.1 X100.1" reference="R947" />
    <constraint name="C948" model="TKC" arity="2" scope="X12.1 X26.1" reference="R948" />
    <constraint name="C949" model="TKC" arity="2" scope="X108.1 X119.1" reference="R949" />
    <constraint name="C950" model="TKC" arity="2" scope="X40.1 X88.1" reference="R950" />
    <constraint name="C951" model="TKC" arity="2" scope="X18.1 X115.1" reference="R951" />
    <constraint name="C952" model="TKC" arity="2" scope="X77.1 X115.1" reference="R952" />
    <constraint name="C953" model="TKC" arity="2" scope="X32.1 X88.1" reference="R953" />
    <constraint name="C954" model="TKC" arity="2" scope="X45.1 X117.1" reference="R954" />
    <constraint name="C955" model="TKC" arity="2" scope="X24.1 X89.1" reference="R955" />
    <constraint name="C956" model="TKC" arity="2" scope="X54.1 X79.1" reference="R956" />
    <constraint name="C957" model="TKC" arity="2" scope="X30.1 X69.1" reference="R957" />
    <constraint name="C958" model="TKC" arity="2" scope="X6.1 X117.1" reference="R958" />
    <constraint name="C959" model="TKC" arity="2" scope="X6.1 X107.1" reference="R959" />
    <constraint name="C960" model="TKC" arity="2" scope="X12.1 X68.1" reference="R960" />
    <constraint name="C961" model="TKC" arity="2" scope="X14.1 X50.1" reference="R961" />
    <constraint name="C962" model="TKC" arity="2" scope="X30.1 X104.1" reference="R962" />
    <constraint name="C963" model="TKC" arity="2" scope="X65.1 X117.1" reference="R963" />
    <constraint name="C964" model="TKC" arity="2" scope="X105.1 X109.1" reference="R964" />
    <constraint name="C965" model="TKC" arity="2" scope="X61.1 X65.1" reference="R965" />
    <constraint name="C966" model="TKC" arity="2" scope="X94.1 X101.1" reference="R966" />
    <constraint name="C967" model="TKC" arity="2" scope="X33.1 X79.1" reference="R967" />
    <constraint name="C968" model="TKC" arity="2" scope="X1.1 X14.1" reference="R968" />
    <constraint name="C969" model="TKC" arity="2" scope="X13.1 X72.1" reference="R969" />
    <constraint name="C970" model="TKC" arity="2" scope="X62.1 X120.1" reference="R970" />
    <constraint name="C971" model="TKC" arity="2" scope="X48.1 X100.1" reference="R971" />
    <constraint name="C972" model="TKC" arity="2" scope="X35.1 X71.1" reference="R972" />
    <constraint name="C973" model="TKC" arity="2" scope="X50.1 X90.1" reference="R973" />
    <constraint name="C974" model="TKC" arity="2" scope="X13.1 X29.1" reference="R974" />
    <constraint name="C975" model="TKC" arity="2" scope="X72.1 X101.1" reference="R975" />
    <constraint name="C976" model="TKC" arity="2" scope="X93.1 X109.1" reference="R976" />
    <constraint name="C977" model="TKC" arity="2" scope="X15.1 X119.1" reference="R977" />
    <constraint name="C978" model="TKC" arity="2" scope="X83.1 X90.1" reference="R978" />
    <constraint name="C979" model="TKC" arity="2" scope="X9.1 X92.1" reference="R979" />
    <constraint name="C980" model="TKC" arity="2" scope="X14.1 X117.1" reference="R980" />
    <constraint name="C981" model="TKC" arity="2" scope="X19.1 X48.1" reference="R981" />
    <constraint name="C982" model="TKC" arity="2" scope="X59.1 X88.1" reference="R982" />
    <constraint name="C983" model="TKC" arity="2" scope="X58.1 X74.1" reference="R983" />
    <constraint name="C984" model="TKC" arity="2" scope="X27.1 X69.1" reference="R984" />
    <constraint name="C985" model="TKC" arity="2" scope="X7.1 X80.1" reference="R985" />
    <constraint name="C986" model="TKC" arity="2" scope="X28.1 X103.1" reference="R986" />
    <constraint name="C987" model="TKC" arity="2" scope="X10.1 X40.1" reference="R987" />
    <constraint name="C988" model="TKC" arity="2" scope="X84.1 X117.1" reference="R988" />
    <constraint name="C989" model="TKC" arity="2" scope="X36.1 X49.1" reference="R989" />
    <constraint name="C990" model="TKC" arity="2" scope="X8.1 X20.1" reference="R990" />
    <constraint name="C991" model="TKC" arity="2" scope="X35.1 X59.1" reference="R991" />
    <constraint name="C992" model="TKC" arity="2" scope="X77.1 X106.1" reference="R992" />
    <constraint name="C993" model="TKC" arity="2" scope="X20.1 X104.1" reference="R993" />
    <constraint name="C994" model="TKC" arity="2" scope="X105.1 X110.1" reference="R994" />
    <constraint name="C995" model="TKC" arity="2" scope="X23.1 X111.1" reference="R995" />
    <constraint name="C996" model="TKC" arity="2" scope="X47.1 X105.1" reference="R996" />
    <constraint name="C997" model="TKC" arity="2" scope="X38.1 X47.1" reference="R997" />
    <constraint name="C998" model="TKC" arity="2" scope="X38.1 X102.1" reference="R998" />
    <constraint name="C999" model="TKC" arity="2" scope="X62.1 X64.1" reference="R999" />
    <constraint name="C1000" model="TKC" arity="2" scope="X36.1 X77.1" reference="R1000" />
    <constraint name="C1001" model="TKC" arity="2" scope="X64.1 X83.1" reference="R1001" />
    <constraint name="C1002" model="TKC" arity="2" scope="X63.1 X118.1" reference="R1002" />
    <constraint name="C1003" model="TKC" arity="2" scope="X29.1 X102.1" reference="R1003" />
    <constraint name="C1004" model="TKC" arity="2" scope="X45.1 X109.1" reference="R1004" />
    <constraint name="C1005" model="TKC" arity="2" scope="X88.1 X118.1" reference="R1005" />
    <constraint name="C1006" model="TKC" arity="2" scope="X21.1 X29.1" reference="R1006" />
    <constraint name="C1007" model="TKC" arity="2" scope="X11.1 X71.1" reference="R1007" />
    <constraint name="C1008" model="TKC" arity="2" scope="X23.1 X107.1" reference="R1008" />
    <constraint name="C1009" model="TKC" arity="2" scope="X34.1 X69.1" reference="R1009" />
    <constraint name="C1010" model="TKC" arity="2" scope="X98.1 X116.1" reference="R1010" />
    <constraint name="C1011" model="TKC" arity="2" scope="X16.1 X75.1" reference="R1011" />
    <constraint name="C1012" model="TKC" arity="2" scope="X111.1 X116.1" reference="R1012" />
    <constraint name="C1013" model="TKC" arity="2" scope="X42.1 X99.1" reference="R1013" />
    <constraint name="C1014" model="TKC" arity="2" scope="X21.1 X32.1" reference="R1014" />
    <constraint name="C1015" model="TKC" arity="2" scope="X8.1 X106.1" reference="R1015" />
    <constraint name="C1016" model="TKC" arity="2" scope="X41.1 X99.1" reference="R1016" />
    <constraint name="C1017" model="TKC" arity="2" scope="X20.1 X78.1" reference="R1017" />
    <constraint name="C1018" model="TKC" arity="2" scope="X70.1 X107.1" reference="R1018" />
    <constraint name="C1019" model="TKC" arity="2" scope="X11.1 X76.1" reference="R1019" />
    <constraint name="C1020" model="TKC" arity="2" scope="X4.1 X68.1" reference="R1020" />
    <constraint name="C1021" model="TKC" arity="2" scope="X5.1 X62.1" reference="R1021" />
    <constraint name="C1022" model="TKC" arity="2" scope="X79.1 X102.1" reference="R1022" />
    <constraint name="C1023" model="TKC" arity="2" scope="X28.1 X34.1" reference="R1023" />
    <constraint name="C1024" model="TKC" arity="2" scope="X20.1 X118.1" reference="R1024" />
    <constraint name="C1025" model="TKC" arity="2" scope="X51.1 X82.1" reference="R1025" />
    <constraint name="C1026" model="TKC" arity="2" scope="X33.1 X61.1" reference="R1026" />
    <constraint name="C1027" model="TKC" arity="2" scope="X46.1 X75.1" reference="R1027" />
    <constraint name="C1028" model="TKC" arity="2" scope="X10.1 X51.1" reference="R1028" />
    <constraint name="C1029" model="TKC" arity="2" scope="X27.1 X89.1" reference="R1029" />
    <constraint name="C1030" model="TKC" arity="2" scope="X37.1 X107.1" reference="R1030" />
    <constraint name="C1031" model="TKC" arity="2" scope="X25.1 X100.1" reference="R1031" />
    <constraint name="C1032" model="TKC" arity="2" scope="X19.1 X92.1" reference="R1032" />
    <constraint name="C1033" model="TKC" arity="2" scope="X76.1 X90.1" reference="R1033" />
    <constraint name="C1034" model="TKC" arity="2" scope="X35.1 X70.1" reference="R1034" />
    <constraint name="C1035" model="TKC" arity="2" scope="X44.1 X68.1" reference="R1035" />
    <constraint name="C1036" model="TKC" arity="2" scope="X18.1 X66.1" reference="R1036" />
    <constraint name="C1037" model="TKC" arity="2" scope="X22.1 X36.1" reference="R1037" />
    <constraint name="C1038" model="TKC" arity="2" scope="X16.1 X36.1" reference="R1038" />
    <constraint name="C1039" model="TKC" arity="2" scope="X43.1 X46.1" reference="R1039" />
    <constraint name="C1040" model="TKC" arity="2" scope="X73.1 X80.1" reference="R1040" />
    <constraint name="C1041" model="TKC" arity="2" scope="X20.1 X34.1" reference="R1041" />
    <constraint name="C1042" model="TKC" arity="2" scope="X14.1 X75.1" reference="R1042" />
    <constraint name="C1043" model="TKC" arity="2" scope="X28.1 X38.1" reference="R1043" />
    <constraint name="C1044" model="TKC" arity="2" scope="X21.1 X38.1" reference="R1044" />
    <constraint name="C1045" model="TKC" arity="2" scope="X17.1 X112.1" reference="R1045" />
    <constraint name="C1046" model="TKC" arity="2" scope="X61.1 X111.1" reference="R1046" />
    <constraint name="C1047" model="TKC" arity="2" scope="X50.1 X85.1" reference="R1047" />
    <constraint name="C1048" model="TKC" arity="2" scope="X28.1 X42.1" reference="R1048" />
    <constraint name="C1049" model="TKC" arity="2" scope="X48.1 X59.1" reference="R1049" />
    <constraint name="C1050" model="TKC" arity="2" scope="X66.1 X99.1" reference="R1050" />
    <constraint name="C1051" model="TKC" arity="2" scope="X1.1 X73.1" reference="R1051" />
    <constraint name="C1052" model="TKC" arity="2" scope="X5.1 X119.1" reference="R1052" />
    <constraint name="C1053" model="TKC" arity="2" scope="X29.1 X113.1" reference="R1053" />
    <constraint name="C1054" model="TKC" arity="2" scope="X66.1 X90.1" reference="R1054" />
    <constraint name="C1055" model="TKC" arity="2" scope="X13.1 X86.1" reference="R1055" />
    <constraint name="C1056" model="TKC" arity="2" scope="X4.1 X50.1" reference="R1056" />
    <constraint name="C1057" model="TKC" arity="2" scope="X7.1 X30.1" reference="R1057" />
    <constraint name="C1058" model="TKC" arity="2" scope="X14.1 X16.1" reference="R1058" />
    <constraint name="C1059" model="TKC" arity="2" scope="X18.1 X94.1" reference="R1059" />
    <constraint name="C1060" model="TKC" arity="2" scope="X33.1 X114.1" reference="R1060" />
    <constraint name="C1061" model="TKC" arity="2" scope="X27.1 X77.1" reference="R1061" />
    <constraint name="C1062" model="TKC" arity="2" scope="X30.1 X84.1" reference="R1062" />
    <constraint name="C1063" model="TKC" arity="2" scope="X3.1 X30.1" reference="R1063" />
    <constraint name="C1064" model="TKC" arity="2" scope="X41.1 X46.1" reference="R1064" />
    <constraint name="C1065" model="TKC" arity="2" scope="X13.1 X19.1" reference="R1065" />
    <constraint name="C1066" model="TKC" arity="2" scope="X53.1 X93.1" reference="R1066" />
    <constraint name="C1067" model="TKC" arity="2" scope="X3.1 X74.1" reference="R1067" />
    <constraint name="C1068" model="TKC" arity="2" scope="X33.1 X96.1" reference="R1068" />
    <constraint name="C1069" model="TKC" arity="2" scope="X18.1 X33.1" reference="R1069" />
    <constraint name="C1070" model="TKC" arity="2" scope="X81.1 X92.1" reference="R1070" />
    <constraint name="C1071" model="TKC" arity="2" scope="X92.1 X104.1" reference="R1071" />
    <constraint name="C1072" model="TKC" arity="2" scope="X27.1 X52.1" reference="R1072" />
    <constraint name="C1073" model="TKC" arity="2" scope="X95.1 X115.1" reference="R1073" />
    <constraint name="C1074" model="TKC" arity="2" scope="X50.1 X119.1" reference="R1074" />
    <constraint name="C1075" model="TKC" arity="2" scope="X61.1 X84.1" reference="R1075" />
    <constraint name="C1076" model="TKC" arity="2" scope="X41.1 X45.1" reference="R1076" />
    <constraint name="C1077" model="TKC" arity="2" scope="X19.1 X25.1" reference="R1077" />
    <constraint name="C1078" model="TKC" arity="2" scope="X84.1 X112.1" reference="R1078" />
    <constraint name="C1079" model="TKC" arity="2" scope="X3.1 X103.1" reference="R1079" />
    <constraint name="C1080" model="TKC" arity="2" scope="X42.1 X116.1" reference="R1080" />
    <constraint name="C1081" model="TKC" arity="2" scope="X32.1 X46.1" reference="R1081" />
    <constraint name="C1082" model="TKC" arity="2" scope="X36.1 X83.1" reference="R1082" />
    <constraint name="C1083" model="TKC" arity="2" scope="X12.1 X59.1" reference="R1083" />
    <constraint name="C1084" model="TKC" arity="2" scope="X49.1 X58.1" reference="R1084" />
    <constraint name="C1085" model="TKC" arity="2" scope="X28.1 X94.1" reference="R1085" />
    <constraint name="C1086" model="TKC" arity="2" scope="X27.1 X95.1" reference="R1086" />
    <constraint name="C1087" model="TKC" arity="2" scope="X20.1 X48.1" reference="R1087" />
    <constraint name="C1088" model="TKC" arity="2" scope="X59.1 X103.1" reference="R1088" />
    <constraint name="C1089" model="TKC" arity="2" scope="X29.1 X93.1" reference="R1089" />
    <constraint name="C1090" model="TKC" arity="2" scope="X16.1 X61.1" reference="R1090" />
    <constraint name="C1091" model="TKC" arity="2" scope="X8.1 X110.1" reference="R1091" />
    <constraint name="C1092" model="TKC" arity="2" scope="X43.1 X53.1" reference="R1092" />
    <constraint name="C1093" model="TKC" arity="2" scope="X58.1 X67.1" reference="R1093" />
    <constraint name="C1094" model="TKC" arity="2" scope="X26.1 X46.1" reference="R1094" />
    <constraint name="C1095" model="TKC" arity="2" scope="X20.1 X98.1" reference="R1095" />
    <constraint name="C1096" model="TKC" arity="2" scope="X12.1 X98.1" reference="R1096" />
    <constraint name="C1097" model="TKC" arity="2" scope="X66.1 X115.1" reference="R1097" />
    <constraint name="C1098" model="TKC" arity="2" scope="X68.1 X90.1" reference="R1098" />
    <constraint name="C1099" model="TKC" arity="2" scope="X48.1 X70.1" reference="R1099" />
    <constraint name="C1100" model="TKC" arity="2" scope="X37.1 X41.1" reference="R1100" />
    <constraint name="C1101" model="TKC" arity="2" scope="X10.1 X66.1" reference="R1101" />
    <constraint name="C1102" model="TKC" arity="2" scope="X56.1 X114.1" reference="R1102" />
    <constraint name="C1103" model="TKC" arity="2" scope="X45.1 X77.1" reference="R1103" />
    <constraint name="C1104" model="TKC" arity="2" scope="X28.1 X32.1" reference="R1104" />
    <constraint name="C1105" model="TKC" arity="2" scope="X37.1 X110.1" reference="R1105" />
    <constraint name="C1106" model="TKC" arity="2" scope="X11.1 X114.1" reference="R1106" />
    <constraint name="C1107" model="TKC" arity="2" scope="X94.1 X97.1" reference="R1107" />
    <constraint name="C1108" model="TKC" arity="2" scope="X14.1 X53.1" reference="R1108" />
    <constraint name="C1109" model="TKC" arity="2" scope="X45.1 X99.1" reference="R1109" />
    <constraint name="C1110" model="TKC" arity="2" scope="X4.1 X48.1" reference="R1110" />
    <constraint name="C1111" model="TKC" arity="2" scope="X13.1 X87.1" reference="R1111" />
    <constraint name="C1112" model="TKC" arity="2" scope="X31.1 X79.1" reference="R1112" />
    <constraint name="C1113" model="TKC" arity="2" scope="X24.1 X109.1" reference="R1113" />
    <constraint name="C1114" model="TKC" arity="2" scope="X75.1 X103.1" reference="R1114" />
    <constraint name="C1115" model="TKC" arity="2" scope="X11.1 X37.1" reference="R1115" />
    <constraint name="C1116" model="TKC" arity="2" scope="X98.1 X99.1" reference="R1116" />
    <constraint name="C1117" model="TKC" arity="2" scope="X36.1 X97.1" reference="R1117" />
    <constraint name="C1118" model="TKC" arity="2" scope="X2.1 X93.1" reference="R1118" />
    <constraint name="C1119" model="TKC" arity="2" scope="X2.1 X13.1" reference="R1119" />
    <constraint name="C1120" model="TKC" arity="2" scope="X35.1 X38.1" reference="R1120" />
    <constraint name="C1121" model="TKC" arity="2" scope="X36.1 X98.1" reference="R1121" />
    <constraint name="C1122" model="TKC" arity="2" scope="X83.1 X95.1" reference="R1122" />
    <constraint name="C1123" model="TKC" arity="2" scope="X59.1 X107.1" reference="R1123" />
    <constraint name="C1124" model="TKC" arity="2" scope="X11.1 X61.1" reference="R1124" />
    <constraint name="C1125" model="TKC" arity="2" scope="X3.1 X73.1" reference="R1125" />
    <constraint name="C1126" model="TKC" arity="2" scope="X33.1 X118.1" reference="R1126" />
    <constraint name="C1127" model="TKC" arity="2" scope="X1.1 X116.1" reference="R1127" />
    <constraint name="C1128" model="TKC" arity="2" scope="X23.1 X29.1" reference="R1128" />
    <constraint name="C1129" model="TKC" arity="2" scope="X62.1 X70.1" reference="R1129" />
    <constraint name="C1130" model="TKC" arity="2" scope="X15.1 X17.1" reference="R1130" />
    <constraint name="C1131" model="TKC" arity="2" scope="X20.1 X96.1" reference="R1131" />
    <constraint name="C1132" model="TKC" arity="2" scope="X86.1 X92.1" reference="R1132" />
    <constraint name="C1133" model="TKC" arity="2" scope="X37.1 X79.1" reference="R1133" />
    <constraint name="C1134" model="TKC" arity="2" scope="X65.1 X111.1" reference="R1134" />
    <constraint name="C1135" model="TKC" arity="2" scope="X22.1 X117.1" reference="R1135" />
    <constraint name="C1136" model="TKC" arity="2" scope="X27.1 X41.1" reference="R1136" />
    <constraint name="C1137" model="TKC" arity="2" scope="X30.1 X58.1" reference="R1137" />
    <constraint name="C1138" model="TKC" arity="2" scope="X26.1 X104.1" reference="R1138" />
    <constraint name="C1139" model="TKC" arity="2" scope="X89.1 X99.1" reference="R1139" />
    <constraint name="C1140" model="TKC" arity="2" scope="X44.1 X67.1" reference="R1140" />
    <constraint name="C1141" model="TKC" arity="2" scope="X70.1 X79.1" reference="R1141" />
    <constraint name="C1142" model="TKC" arity="2" scope="X62.1 X107.1" reference="R1142" />
    <constraint name="C1143" model="TKC" arity="2" scope="X7.1 X114.1" reference="R1143" />
    <constraint name="C1144" model="TKC" arity="2" scope="X41.1 X104.1" reference="R1144" />
    <constraint name="C1145" model="TKC" arity="2" scope="X35.1 X41.1" reference="R1145" />
    <constraint name="C1146" model="TKC" arity="2" scope="X92.1 X117.1" reference="R1146" />
    <constraint name="C1147" model="TKC" arity="2" scope="X29.1 X85.1" reference="R1147" />
    <constraint name="C1148" model="TKC" arity="2" scope="X42.1 X61.1" reference="R1148" />
    <constraint name="C1149" model="TKC" arity="2" scope="X62.1 X113.1" reference="R1149" />
    <constraint name="C1150" model="TKC" arity="2" scope="X106.1 X120.1" reference="R1150" />
    <constraint name="C1151" model="TKC" arity="2" scope="X52.1 X119.1" reference="R1151" />
    <constraint name="C1152" model="TKC" arity="2" scope="X24.1 X108.1" reference="R1152" />
    <constraint name="C1153" model="TKC" arity="2" scope="X2.1 X4.1" reference="R1153" />
    <constraint name="C1154" model="TKC" arity="2" scope="X16.1 X38.1" reference="R1154" />
    <constraint name="C1155" model="TKC" arity="2" scope="X64.1 X74.1" reference="R1155" />
    <constraint name="C1156" model="TKC" arity="2" scope="X3.1 X23.1" reference="R1156" />
    <constraint name="C1157" model="TKC" arity="2" scope="X38.1 X45.1" reference="R1157" />
    <constraint name="C1158" model="TKC" arity="2" scope="X8.1 X80.1" reference="R1158" />
    <constraint name="C1159" model="TKC" arity="2" scope="X17.1 X94.1" reference="R1159" />
    <constraint name="C1160" model="TKC" arity="2" scope="X20.1 X28.1" reference="R1160" />
    <constraint name="C1161" model="TKC" arity="2" scope="X48.1 X82.1" reference="R1161" />
    <constraint name="C1162" model="TKC" arity="2" scope="X58.1 X114.1" reference="R1162" />
    <constraint name="C1163" model="TKC" arity="2" scope="X5.1 X49.1" reference="R1163" />
    <constraint name="C1164" model="TKC" arity="2" scope="X6.1 X83.1" reference="R1164" />
    <constraint name="C1165" model="TKC" arity="2" scope="X26.1 X41.1" reference="R1165" />
    <constraint name="C1166" model="TKC" arity="2" scope="X33.1 X82.1" reference="R1166" />
    <constraint name="C1167" model="TKC" arity="2" scope="X34.1 X105.1" reference="R1167" />
    <constraint name="C1168" model="TKC" arity="2" scope="X5.1 X11.1" reference="R1168" />
    <constraint name="C1169" model="TKC" arity="2" scope="X11.1 X119.1" reference="R1169" />
    <constraint name="C1170" model="TKC" arity="2" scope="X6.1 X115.1" reference="R1170" />
    <constraint name="C1171" model="TKC" arity="2" scope="X7.1 X20.1" reference="R1171" />
    <constraint name="C1172" model="TKC" arity="2" scope="X49.1 X107.1" reference="R1172" />
    <constraint name="C1173" model="TKC" arity="2" scope="X27.1 X82.1" reference="R1173" />
    <constraint name="C1174" model="TKC" arity="2" scope="X107.1 X109.1" reference="R1174" />
    <constraint name="C1175" model="TKC" arity="2" scope="X81.1 X104.1" reference="R1175" />
    <constraint name="C1176" model="TKC" arity="2" scope="X70.1 X108.1" reference="R1176" />
    <constraint name="C1177" model="TKC" arity="2" scope="X37.1 X72.1" reference="R1177" />
    <constraint name="C1178" model="TKC" arity="2" scope="X89.1 X120.1" reference="R1178" />
    <constraint name="C1179" model="TKC" arity="2" scope="X9.1 X51.1" reference="R1179" />
    <constraint name="C1180" model="TKC" arity="2" scope="X64.1 X69.1" reference="R1180" />
    <constraint name="C1181" model="TKC" arity="2" scope="X33.1 X58.1" reference="R1181" />
    <constraint name="C1182" model="TKC" arity="2" scope="X13.1 X26.1" reference="R1182" />
    <constraint name="C1183" model="TKC" arity="2" scope="X41.1 X73.1" reference="R1183" />
    <constraint name="C1184" model="TKC" arity="2" scope="X45.1 X75.1" reference="R1184" />
    <constraint name="C1185" model="TKC" arity="2" scope="X33.1 X48.1" reference="R1185" />
    <constraint name="C1186" model="TKC" arity="2" scope="X75.1 X94.1" reference="R1186" />
    <constraint name="C1187" model="TKC" arity="2" scope="X51.1 X96.1" reference="R1187" />
    <constraint name="C1188" model="TKC" arity="2" scope="X68.1 X118.1" reference="R1188" />
    <constraint name="C1189" model="TKC" arity="2" scope="X23.1 X51.1" reference="R1189" />
    <constraint name="C1190" model="TKC" arity="2" scope="X31.1 X115.1" reference="R1190" />
    <constraint name="C1191" model="TKC" arity="2" scope="X60.1 X95.1" reference="R1191" />
    <constraint name="C1192" model="TKC" arity="2" scope="X21.1 X109.1" reference="R1192" />
    <constraint name="C1193" model="TKC" arity="2" scope="X39.1 X102.1" reference="R1193" />
    <constraint name="C1194" model="TKC" arity="2" scope="X45.1 X57.1" reference="R1194" />
    <constraint name="C1195" model="TKC" arity="2" scope="X1.1 X21.1" reference="R1195" />
    <constraint name="C1196" model="TKC" arity="2" scope="X11.1 X38.1" reference="R1196" />
    <constraint name="C1197" model="TKC" arity="2" scope="X36.1 X88.1" reference="R1197" />
    <constraint name="C1198" model="TKC" arity="2" scope="X17.1 X44.1" reference="R1198" />
    <constraint name="C1199" model="TKC" arity="2" scope="X7.1 X55.1" reference="R1199" />
    <constraint name="C1200" model="TKC" arity="2" scope="X30.1 X117.1" reference="R1200" />
    <constraint name="C1201" model="TKC" arity="2" scope="X17.1 X82.1" reference="R1201" />
    <constraint name="C1202" model="TKC" arity="2" scope="X31.1 X39.1" reference="R1202" />
    <constraint name="C1203" model="TKC" arity="2" scope="X5.1 X98.1" reference="R1203" />
    <constraint name="C1204" model="TKC" arity="2" scope="X47.1 X75.1" reference="R1204" />
    <constraint name="C1205" model="TKC" arity="2" scope="X41.1 X79.1" reference="R1205" />
    <constraint name="C1206" model="TKC" arity="2" scope="X75.1 X117.1" reference="R1206" />
    <constraint name="C1207" model="TKC" arity="2" scope="X89.1 X96.1" reference="R1207" />
    <constraint name="C1208" model="TKC" arity="2" scope="X74.1 X93.1" reference="R1208" />
    <constraint name="C1209" model="TKC" arity="2" scope="X5.1 X26.1" reference="R1209" />
    <constraint name="C1210" model="TKC" arity="2" scope="X61.1 X64.1" reference="R1210" />
    <constraint name="C1211" model="TKC" arity="2" scope="X81.1 X87.1" reference="R1211" />
    <constraint name="C1212" model="TKC" arity="2" scope="X67.1 X119.1" reference="R1212" />
    <constraint name="C1213" model="TKC" arity="2" scope="X8.1 X68.1" reference="R1213" />
    <constraint name="C1214" model="TKC" arity="2" scope="X53.1 X90.1" reference="R1214" />
    <constraint name="C1215" model="TKC" arity="2" scope="X66.1 X110.1" reference="R1215" />
    <constraint name="C1216" model="TKC" arity="2" scope="X68.1 X84.1" reference="R1216" />
    <constraint name="C1217" model="TKC" arity="2" scope="X66.1 X73.1" reference="R1217" />
    <constraint name="C1218" model="TKC" arity="2" scope="X30.1 X113.1" reference="R1218" />
    <constraint name="C1219" model="TKC" arity="2" scope="X9.1 X23.1" reference="R1219" />
    <constraint name="C1220" model="TKC" arity="2" scope="X21.1 X79.1" reference="R1220" />
    <constraint name="C1221" model="TKC" arity="2" scope="X81.1 X111.1" reference="R1221" />
    <constraint name="C1222" model="TKC" arity="2" scope="X43.1 X48.1" reference="R1222" />
    <constraint name="C1223" model="TKC" arity="2" scope="X93.1 X103.1" reference="R1223" />
    <constraint name="C1224" model="TKC" arity="2" scope="X22.1 X61.1" reference="R1224" />
    <constraint name="C1225" model="TKC" arity="2" scope="X43.1 X113.1" reference="R1225" />
    <constraint name="C1226" model="TKC" arity="2" scope="X7.1 X47.1" reference="R1226" />
    <constraint name="C1227" model="TKC" arity="2" scope="X63.1 X117.1" reference="R1227" />
    <constraint name="C1228" model="TKC" arity="2" scope="X13.1 X80.1" reference="R1228" />
    <constraint name="C1229" model="TKC" arity="2" scope="X99.1 X116.1" reference="R1229" />
    <constraint name="C1230" model="TKC" arity="2" scope="X17.1 X41.1" reference="R1230" />
    <constraint name="C1231" model="TKC" arity="2" scope="X29.1 X83.1" reference="R1231" />
    <constraint name="C1232" model="TKC" arity="2" scope="X22.1 X69.1" reference="R1232" />
    <constraint name="C1233" model="TKC" arity="2" scope="X43.1 X80.1" reference="R1233" />
    <constraint name="C1234" model="TKC" arity="2" scope="X51.1 X99.1" reference="R1234" />
    <constraint name="C1235" model="TKC" arity="2" scope="X9.1 X63.1" reference="R1235" />
    <constraint name="C1236" model="TKC" arity="2" scope="X50.1 X72.1" reference="R1236" />
    <constraint name="C1237" model="TKC" arity="2" scope="X59.1 X98.1" reference="R1237" />
    <constraint name="C1238" model="TKC" arity="2" scope="X31.1 X42.1" reference="R1238" />
    <constraint name="C1239" model="TKC" arity="2" scope="X34.1 X47.1" reference="R1239" />
    <constraint name="C1240" model="TKC" arity="2" scope="X92.1 X101.1" reference="R1240" />
    <constraint name="C1241" model="TKC" arity="2" scope="X27.1 X53.1" reference="R1241" />
    <constraint name="C1242" model="TKC" arity="2" scope="X49.1 X51.1" reference="R1242" />
    <constraint name="C1243" model="TKC" arity="2" scope="X69.1 X108.1" reference="R1243" />
    <constraint name="C1244" model="TKC" arity="2" scope="X14.1 X104.1" reference="R1244" />
    <constraint name="C1245" model="TKC" arity="2" scope="X2.1 X24.1" reference="R1245" />
    <constraint name="C1246" model="TKC" arity="2" scope="X66.1 X87.1" reference="R1246" />
    <constraint name="C1247" model="TKC" arity="2" scope="X41.1 X54.1" reference="R1247" />
    <constraint name="C1248" model="TKC" arity="2" scope="X63.1 X74.1" reference="R1248" />
    <constraint name="C1249" model="TKC" arity="2" scope="X6.1 X44.1" reference="R1249" />
    <constraint name="C1250" model="TKC" arity="2" scope="X10.1 X52.1" reference="R1250" />
    <constraint name="C1251" model="TKC" arity="2" scope="X89.1 X118.1" reference="R1251" />
    <constraint name="C1252" model="TKC" arity="2" scope="X48.1 X61.1" reference="R1252" />
    <constraint name="C1253" model="TKC" arity="2" scope="X21.1 X86.1" reference="R1253" />
    <constraint name="C1254" model="TKC" arity="2" scope="X38.1 X95.1" reference="R1254" />
    <constraint name="C1255" model="TKC" arity="2" scope="X76.1 X111.1" reference="R1255" />
    <constraint name="C1256" model="TKC" arity="2" scope="X9.1 X50.1" reference="R1256" />
    <constraint name="C1257" model="TKC" arity="2" scope="X8.1 X60.1" reference="R1257" />
    <constraint name="C1258" model="TKC" arity="2" scope="X80.1 X114.1" reference="R1258" />
    <constraint name="C1259" model="TKC" arity="2" scope="X57.1 X59.1" reference="R1259" />
    <constraint name="C1260" model="TKC" arity="2" scope="X1.1 X68.1" reference="R1260" />
    <constraint name="C1261" model="TKC" arity="2" scope="X70.1 X100.1" reference="R1261" />
    <constraint name="C1262" model="TKC" arity="2" scope="X68.1 X95.1" reference="R1262" />
    <constraint name="C1263" model="TKC" arity="2" scope="X13.1 X48.1" reference="R1263" />
    <constraint name="C1264" model="TKC" arity="2" scope="X99.1 X117.1" reference="R1264" />
    <constraint name="C1265" model="TKC" arity="2" scope="X17.1 X116.1" reference="R1265" />
    <constraint name="C1266" model="TKC" arity="2" scope="X60.1 X99.1" reference="R1266" />
    <constraint name="C1267" model="TKC" arity="2" scope="X4.1 X117.1" reference="R1267" />
    <constraint name="C1268" model="TKC" arity="2" scope="X25.1 X47.1" reference="R1268" />
    <constraint name="C1269" model="TKC" arity="2" scope="X11.1 X18.1" reference="R1269" />
    <constraint name="C1270" model="TKC" arity="2" scope="X65.1 X66.1" reference="R1270" />
    <constraint name="C1271" model="TKC" arity="2" scope="X1.1 X76.1" reference="R1271" />
    <constraint name="C1272" model="TKC" arity="2" scope="X8.1 X38.1" reference="R1272" />
    <constraint name="C1273" model="TKC" arity="2" scope="X6.1 X95.1" reference="R1273" />
    <constraint name="C1274" model="TKC" arity="2" scope="X78.1 X117.1" reference="R1274" />
    <constraint name="C1275" model="TKC" arity="2" scope="X95.1 X118.1" reference="R1275" />
    <constraint name="C1276" model="TKC" arity="2" scope="X22.1 X87.1" reference="R1276" />
    <constraint name="C1277" model="TKC" arity="2" scope="X113.1 X119.1" reference="R1277" />
    <constraint name="C1278" model="TKC" arity="2" scope="X14.1 X91.1" reference="R1278" />
    <constraint name="C1279" model="TKC" arity="2" scope="X11.1 X69.1" reference="R1279" />
    <constraint name="C1280" model="TKC" arity="2" scope="X25.1 X68.1" reference="R1280" />
    <constraint name="C1281" model="TKC" arity="2" scope="X93.1 X105.1" reference="R1281" />
    <constraint name="C1282" model="TKC" arity="2" scope="X25.1 X119.1" reference="R1282" />
    <constraint name="C1283" model="TKC" arity="2" scope="X24.1 X48.1" reference="R1283" />
    <constraint name="C1284" model="TKC" arity="2" scope="X90.1 X113.1" reference="R1284" />
    <constraint name="C1285" model="TKC" arity="2" scope="X34.1 X106.1" reference="R1285" />
    <constraint name="C1286" model="TKC" arity="2" scope="X98.1 X120.1" reference="R1286" />
    <constraint name="C1287" model="TKC" arity="2" scope="X37.1 X84.1" reference="R1287" />
    <constraint name="C1288" model="TKC" arity="2" scope="X10.1 X116.1" reference="R1288" />
    <constraint name="C1289" model="TKC" arity="2" scope="X26.1 X64.1" reference="R1289" />
    <constraint name="C1290" model="TKC" arity="2" scope="X12.1 X83.1" reference="R1290" />
    <constraint name="C1291" model="TKC" arity="2" scope="X53.1 X110.1" reference="R1291" />
    <constraint name="C1292" model="TKC" arity="2" scope="X23.1 X92.1" reference="R1292" />
    <constraint name="C1293" model="TKC" arity="2" scope="X25.1 X93.1" reference="R1293" />
    <constraint name="C1294" model="TKC" arity="2" scope="X98.1 X105.1" reference="R1294" />
    <constraint name="C1295" model="TKC" arity="2" scope="X42.1 X94.1" reference="R1295" />
    <constraint name="C1296" model="TKC" arity="2" scope="X66.1 X83.1" reference="R1296" />
    <constraint name="C1297" model="TKC" arity="2" scope="X85.1 X92.1" reference="R1297" />
    <constraint name="C1298" model="TKC" arity="2" scope="X33.1 X111.1" reference="R1298" />
    <constraint name="C1299" model="TKC" arity="2" scope="X70.1 X74.1" reference="R1299" />
    <constraint name="C1300" model="TKC" arity="2" scope="X36.1 X54.1" reference="R1300" />
    <constraint name="C1301" model="TKC" arity="2" scope="X56.1 X70.1" reference="R1301" />
    <constraint name="C1302" model="TKC" arity="2" scope="X47.1 X97.1" reference="R1302" />
    <constraint name="C1303" model="TKC" arity="2" scope="X68.1 X110.1" reference="R1303" />
    <constraint name="C1304" model="TKC" arity="2" scope="X82.1 X83.1" reference="R1304" />
    <constraint name="C1305" model="TKC" arity="2" scope="X86.1 X100.1" reference="R1305" />
    <constraint name="C1306" model="TKC" arity="2" scope="X57.1 X119.1" reference="R1306" />
    <constraint name="C1307" model="TKC" arity="2" scope="X46.1 X61.1" reference="R1307" />
    <constraint name="C1308" model="TKC" arity="2" scope="X78.1 X86.1" reference="R1308" />
    <constraint name="C1309" model="TKC" arity="2" scope="X66.1 X109.1" reference="R1309" />
    <constraint name="C1310" model="TKC" arity="2" scope="X42.1 X85.1" reference="R1310" />
    <constraint name="C1311" model="TKC" arity="2" scope="X56.1 X59.1" reference="R1311" />
    <constraint name="C1312" model="TKC" arity="2" scope="X14.1 X47.1" reference="R1312" />
    <constraint name="C1313" model="TKC" arity="2" scope="X17.1 X66.1" reference="R1313" />
    <constraint name="C1314" model="TKC" arity="2" scope="X23.1 X94.1" reference="R1314" />
    <constraint name="C1315" model="TKC" arity="2" scope="X42.1 X91.1" reference="R1315" />
    <constraint name="C1316" model="TKC" arity="2" scope="X3.1 X35.1" reference="R1316" />
    <constraint name="C1317" model="TKC" arity="2" scope="X48.1 X55.1" reference="R1317" />
    <constraint name="C1318" model="TKC" arity="2" scope="X14.1 X119.1" reference="R1318" />
    <constraint name="C1319" model="TKC" arity="2" scope="X37.1 X100.1" reference="R1319" />
    <constraint name="C1320" model="TKC" arity="2" scope="X47.1 X87.1" reference="R1320" />
    <constraint name="C1321" model="TKC" arity="2" scope="X61.1 X91.1" reference="R1321" />
    <constraint name="C1322" model="TKC" arity="2" scope="X13.1 X32.1" reference="R1322" />
    <constraint name="C1323" model="TKC" arity="2" scope="X33.1 X34.1" reference="R1323" />
    <constraint name="C1324" model="TKC" arity="2" scope="X27.1 X80.1" reference="R1324" />
    <constraint name="C1325" model="TKC" arity="2" scope="X39.1 X49.1" reference="R1325" />
    <constraint name="C1326" model="TKC" arity="2" scope="X34.1 X117.1" reference="R1326" />
    <constraint name="C1327" model="TKC" arity="2" scope="X19.1 X78.1" reference="R1327" />
    <constraint name="C1328" model="TKC" arity="2" scope="X40.1 X81.1" reference="R1328" />
    <constraint name="C1329" model="TKC" arity="2" scope="X52.1 X93.1" reference="R1329" />
    <constraint name="C1330" model="TKC" arity="2" scope="X18.1 X28.1" reference="R1330" />
    <constraint name="C1331" model="TKC" arity="2" scope="X10.1 X58.1" reference="R1331" />
    <constraint name="C1332" model="TKC" arity="2" scope="X6.1 X46.1" reference="R1332" />
    <constraint name="C1333" model="TKC" arity="2" scope="X43.1 X62.1" reference="R1333" />
    <constraint name="C1334" model="TKC" arity="2" scope="X45.1 X106.1" reference="R1334" />
    <constraint name="C1335" model="TKC" arity="2" scope="X16.1 X33.1" reference="R1335" />
    <constraint name="C1336" model="TKC" arity="2" scope="X43.1 X79.1" reference="R1336" />
    <constraint name="C1337" model="TKC" arity="2" scope="X46.1 X73.1" reference="R1337" />
    <constraint name="C1338" model="TKC" arity="2" scope="X28.1 X98.1" reference="R1338" />
    <constraint name="C1339" model="TKC" arity="2" scope="X74.1 X79.1" reference="R1339" />
    <constraint name="C1340" model="TKC" arity="2" scope="X29.1 X58.1" reference="R1340" />
    <constraint name="C1341" model="TKC" arity="2" scope="X15.1 X53.1" reference="R1341" />
    <constraint name="C1342" model="TKC" arity="2" scope="X39.1 X87.1" reference="R1342" />
    <constraint name="C1343" model="TKC" arity="2" scope="X29.1 X38.1" reference="R1343" />
    <constraint name="C1344" model="TKC" arity="2" scope="X67.1 X80.1" reference="R1344" />
    <constraint name="C1345" model="TKC" arity="2" scope="X17.1 X108.1" reference="R1345" />
    <constraint name="C1346" model="TKC" arity="2" scope="X103.1 X107.1" reference="R1346" />
    <constraint name="C1347" model="TKC" arity="2" scope="X22.1 X119.1" reference="R1347" />
    <constraint name="C1348" model="TKC" arity="2" scope="X19.1 X49.1" reference="R1348" />
    <constraint name="C1349" model="TKC" arity="2" scope="X40.1 X80.1" reference="R1349" />
    <constraint name="C1350" model="TKC" arity="2" scope="X4.1 X115.1" reference="R1350" />
    <constraint name="C1351" model="TKC" arity="2" scope="X35.1 X84.1" reference="R1351" />
    <constraint name="C1352" model="TKC" arity="2" scope="X27.1 X88.1" reference="R1352" />
    <constraint name="C1353" model="TKC" arity="2" scope="X18.1 X43.1" reference="R1353" />
    <constraint name="C1354" model="TKC" arity="2" scope="X60.1 X84.1" reference="R1354" />
    <constraint name="C1355" model="TKC" arity="2" scope="X29.1 X97.1" reference="R1355" />
    <constraint name="C1356" model="TKC" arity="2" scope="X51.1 X90.1" reference="R1356" />
    <constraint name="C1357" model="TKC" arity="2" scope="X40.1 X60.1" reference="R1357" />
    <constraint name="C1358" model="TKC" arity="2" scope="X49.1 X56.1" reference="R1358" />
    <constraint name="C1359" model="TKC" arity="2" scope="X27.1 X94.1" reference="R1359" />
    <constraint name="C1360" model="TKC" arity="2" scope="X13.1 X51.1" reference="R1360" />
    <constraint name="C1361" model="TKC" arity="2" scope="X63.1 X99.1" reference="R1361" />
    <constraint name="C1362" model="TKC" arity="2" scope="X30.1 X115.1" reference="R1362" />
    <constraint name="C1363" model="TKC" arity="2" scope="X38.1 X109.1" reference="R1363" />
    <constraint name="C1364" model="TKC" arity="2" scope="X6.1 X63.1" reference="R1364" />
    <constraint name="C1365" model="TKC" arity="2" scope="X28.1 X93.1" reference="R1365" />
    <constraint name="C1366" model="TKC" arity="2" scope="X11.1 X45.1" reference="R1366" />
    <constraint name="C1367" model="TKC" arity="2" scope="X25.1 X85.1" reference="R1367" />
    <constraint name="C1368" model="TKC" arity="2" scope="X57.1 X109.1" reference="R1368" />
    <constraint name="C1369" model="TKC" arity="2" scope="X33.1 X101.1" reference="R1369" />
    <constraint name="C1370" model="TKC" arity="2" scope="X46.1 X114.1" reference="R1370" />
    <constraint name="C1371" model="TKC" arity="2" scope="X51.1 X71.1" reference="R1371" />
    <constraint name="C1372" model="TKC" arity="2" scope="X71.1 X72.1" reference="R1372" />
    <constraint name="C1373" model="TKC" arity="2" scope="X68.1 X96.1" reference="R1373" />
    <constraint name="C1374" model="TKC" arity="2" scope="X64.1 X65.1" reference="R1374" />
    <constraint name="C1375" model="TKC" arity="2" scope="X43.1 X97.1" reference="R1375" />
    <constraint name="C1376" model="TKC" arity="2" scope="X55.1 X73.1" reference="R1376" />
    <constraint name="C1377" model="TKC" arity="2" scope="X75.1 X90.1" reference="R1377" />
    <constraint name="C1378" model="TKC" arity="2" scope="X12.1 X64.1" reference="R1378" />
    <constraint name="C1379" model="TKC" arity="2" scope="X18.1 X30.1" reference="R1379" />
    <constraint name="C1380" model="TKC" arity="2" scope="X51.1 X59.1" reference="R1380" />
    <constraint name="C1381" model="TKC" arity="2" scope="X2.1 X36.1" reference="R1381" />
    <constraint name="C1382" model="TKC" arity="2" scope="X28.1 X44.1" reference="R1382" />
    <constraint name="C1383" model="TKC" arity="2" scope="X22.1 X107.1" reference="R1383" />
    <constraint name="C1384" model="TKC" arity="2" scope="X61.1 X85.1" reference="R1384" />
    <constraint name="C1385" model="TKC" arity="2" scope="X79.1 X82.1" reference="R1385" />
    <constraint name="C1386" model="TKC" arity="2" scope="X39.1 X65.1" reference="R1386" />
    <constraint name="C1387" model="TKC" arity="2" scope="X25.1 X29.1" reference="R1387" />
    <constraint name="C1388" model="TKC" arity="2" scope="X24.1 X105.1" reference="R1388" />
    <constraint name="C1389" model="TKC" arity="2" scope="X52.1 X64.1" reference="R1389" />
    <constraint name="C1390" model="TKC" arity="2" scope="X31.1 X116.1" reference="R1390" />
    <constraint name="C1391" model="TKC" arity="2" scope="X107.1 X111.1" reference="R1391" />
    <constraint name="C1392" model="TKC" arity="2" scope="X67.1 X118.1" reference="R1392" />
    <constraint name="C1393" model="TKC" arity="2" scope="X60.1 X115.1" reference="R1393" />
    <constraint name="C1394" model="TKC" arity="2" scope="X5.1 X88.1" reference="R1394" />
    <constraint name="C1395" model="TKC" arity="2" scope="X19.1 X29.1" reference="R1395" />
    <constraint name="C1396" model="TKC" arity="2" scope="X41.1 X106.1" reference="R1396" />
    <constraint name="C1397" model="TKC" arity="2" scope="X48.1 X65.1" reference="R1397" />
    <constraint name="C1398" model="TKC" arity="2" scope="X24.1 X81.1" reference="R1398" />
    <constraint name="C1399" model="TKC" arity="2" scope="X73.1 X109.1" reference="R1399" />
    <constraint name="C1400" model="TKC" arity="2" scope="X44.1 X72.1" reference="R1400" />
    <constraint name="C1401" model="TKC" arity="2" scope="X80.1 X105.1" reference="R1401" />
    <constraint name="C1402" model="TKC" arity="2" scope="X43.1 X102.1" reference="R1402" />
    <constraint name="C1403" model="TKC" arity="2" scope="X9.1 X98.1" reference="R1403" />
    <constraint name="C1404" model="TKC" arity="2" scope="X8.1 X31.1" reference="R1404" />
    <constraint name="C1405" model="TKC" arity="2" scope="X28.1 X106.1" reference="R1405" />
    <constraint name="C1406" model="TKC" arity="2" scope="X66.1 X106.1" reference="R1406" />
    <constraint name="C1407" model="TKC" arity="2" scope="X7.1 X93.1" reference="R1407" />
    <constraint name="C1408" model="TKC" arity="2" scope="X5.1 X109.1" reference="R1408" />
    <constraint name="C1409" model="TKC" arity="2" scope="X22.1 X37.1" reference="R1409" />
    <constraint name="C1410" model="TKC" arity="2" scope="X5.1 X15.1" reference="R1410" />
    <constraint name="C1411" model="TKC" arity="2" scope="X6.1 X87.1" reference="R1411" />
    <constraint name="C1412" model="TKC" arity="2" scope="X54.1 X114.1" reference="R1412" />
    <constraint name="C1413" model="TKC" arity="2" scope="X38.1 X107.1" reference="R1413" />
    <constraint name="C1414" model="TKC" arity="2" scope="X53.1 X88.1" reference="R1414" />
    <constraint name="C1415" model="TKC" arity="2" scope="X34.1 X73.1" reference="R1415" />
    <constraint name="C1416" model="TKC" arity="2" scope="X37.1 X69.1" reference="R1416" />
    <constraint name="C1417" model="TKC" arity="2" scope="X20.1 X31.1" reference="R1417" />
    <constraint name="C1418" model="TKC" arity="2" scope="X55.1 X99.1" reference="R1418" />
    <constraint name="C1419" model="TKC" arity="2" scope="X54.1 X70.1" reference="R1419" />
    <constraint name="C1420" model="TKC" arity="2" scope="X66.1 X112.1" reference="R1420" />
    <constraint name="C1421" model="TKC" arity="2" scope="X96.1 X102.1" reference="R1421" />
    <constraint name="C1422" model="TKC" arity="2" scope="X102.1 X120.1" reference="R1422" />
    <constraint name="C1423" model="TKC" arity="2" scope="X26.1 X114.1" reference="R1423" />
    <constraint name="C1424" model="TKC" arity="2" scope="X2.1 X89.1" reference="R1424" />
    <constraint name="C1425" model="TKC" arity="2" scope="X21.1 X23.1" reference="R1425" />
    <constraint name="C1426" model="TKC" arity="2" scope="X46.1 X107.1" reference="R1426" />
    <constraint name="C1427" model="TKC" arity="2" scope="X73.1 X103.1" reference="R1427" />
    <constraint name="C1428" model="TKC" arity="2" scope="X5.1 X120.1" reference="R1428" />
    <constraint name="C1429" model="TKC" arity="2" scope="X36.1 X105.1" reference="R1429" />
    <constraint name="C1430" model="TKC" arity="2" scope="X79.1 X85.1" reference="R1430" />
    <constraint name="C1431" model="TKC" arity="2" scope="X118.1 X120.1" reference="R1431" />
    <constraint name="C1432" model="TKC" arity="2" scope="X18.1 X47.1" reference="R1432" />
    <constraint name="C1433" model="TKC" arity="2" scope="X16.1 X37.1" reference="R1433" />
    <constraint name="C1434" model="TKC" arity="2" scope="X27.1 X85.1" reference="R1434" />
    <constraint name="C1435" model="TKC" arity="2" scope="X22.1 X66.1" reference="R1435" />
    <constraint name="C1436" model="TKC" arity="2" scope="X33.1 X53.1" reference="R1436" />
    <constraint name="C1437" model="TKC" arity="2" scope="X55.1 X104.1" reference="R1437" />
    <constraint name="C1438" model="TKC" arity="2" scope="X78.1 X113.1" reference="R1438" />
    <constraint name="C1439" model="TKC" arity="2" scope="X4.1 X80.1" reference="R1439" />
    <constraint name="C1440" model="TKC" arity="2" scope="X1.1 X97.1" reference="R1440" />
    <constraint name="C1441" model="TKC" arity="2" scope="X21.1 X33.1" reference="R1441" />
    <constraint name="C1442" model="TKC" arity="2" scope="X19.1 X80.1" reference="R1442" />
    <constraint name="C1443" model="TKC" arity="2" scope="X73.1 X76.1" reference="R1443" />
    <constraint name="C1444" model="TKC" arity="2" scope="X37.1 X68.1" reference="R1444" />
    <constraint name="C1445" model="TKC" arity="2" scope="X10.1 X78.1" reference="R1445" />
    <constraint name="C1446" model="TKC" arity="2" scope="X27.1 X105.1" reference="R1446" />
    <constraint name="C1447" model="TKC" arity="2" scope="X16.1 X98.1" reference="R1447" />
    <constraint name="C1448" model="TKC" arity="2" scope="X105.1 X115.1" reference="R1448" />
    <constraint name="C1449" model="TKC" arity="2" scope="X15.1 X97.1" reference="R1449" />
    <constraint name="C1450" model="TKC" arity="2" scope="X20.1 X36.1" reference="R1450" />
    <constraint name="C1451" model="TKC" arity="2" scope="X4.1 X45.1" reference="R1451" />
    <constraint name="C1452" model="TKC" arity="2" scope="X41.1 X52.1" reference="R1452" />
    <constraint name="C1453" model="TKC" arity="2" scope="X70.1 X117.1" reference="R1453" />
    <constraint name="C1454" model="TKC" arity="2" scope="X62.1 X67.1" reference="R1454" />
    <constraint name="C1455" model="TKC" arity="2" scope="X4.1 X77.1" reference="R1455" />
    <constraint name="C1456" model="TKC" arity="2" scope="X54.1 X109.1" reference="R1456" />
    <constraint name="C1457" model="TKC" arity="2" scope="X13.1 X105.1" reference="R1457" />
    <constraint name="C1458" model="TKC" arity="2" scope="X41.1 X102.1" reference="R1458" />
    <constraint name="C1459" model="TKC" arity="2" scope="X105.1 X118.1" reference="R1459" />
    <constraint name="C1460" model="TKC" arity="2" scope="X28.1 X47.1" reference="R1460" />
    <constraint name="C1461" model="TKC" arity="2" scope="X80.1 X83.1" reference="R1461" />
    <constraint name="C1462" model="TKC" arity="2" scope="X55.1 X97.1" reference="R1462" />
    <constraint name="C1463" model="TKC" arity="2" scope="X10.1 X38.1" reference="R1463" />
    <constraint name="C1464" model="TKC" arity="2" scope="X39.1 X66.1" reference="R1464" />
    <constraint name="C1465" model="TKC" arity="2" scope="X35.1 X106.1" reference="R1465" />
    <constraint name="C1466" model="TKC" arity="2" scope="X11.1 X63.1" reference="R1466" />
    <constraint name="C1467" model="TKC" arity="2" scope="X39.1 X51.1" reference="R1467" />
    <constraint name="C1468" model="TKC" arity="2" scope="X35.1 X89.1" reference="R1468" />
    <constraint name="C1469" model="TKC" arity="2" scope="X98.1 X101.1" reference="R1469" />
    <constraint name="C1470" model="TKC" arity="2" scope="X34.1 X63.1" reference="R1470" />
    <constraint name="C1471" model="TKC" arity="2" scope="X25.1 X102.1" reference="R1471" />
    <constraint name="C1472" model="TKC" arity="2" scope="X72.1 X106.1" reference="R1472" />
    <constraint name="C1473" model="TKC" arity="2" scope="X62.1 X115.1" reference="R1473" />
    <constraint name="C1474" model="TKC" arity="2" scope="X12.1 X55.1" reference="R1474" />
    <constraint name="C1475" model="TKC" arity="2" scope="X10.1 X26.1" reference="R1475" />
    <constraint name="C1476" model="TKC" arity="2" scope="X16.1 X70.1" reference="R1476" />
    <constraint name="C1477" model="TKC" arity="2" scope="X6.1 X18.1" reference="R1477" />
    <constraint name="C1478" model="TKC" arity="2" scope="X14.1 X115.1" reference="R1478" />
    <constraint name="C1479" model="TKC" arity="2" scope="X92.1 X100.1" reference="R1479" />
    <constraint name="C1480" model="TKC" arity="2" scope="X36.1 X82.1" reference="R1480" />
    <constraint name="C1481" model="TKC" arity="2" scope="X10.1 X48.1" reference="R1481" />
    <constraint name="C1482" model="TKC" arity="2" scope="X69.1 X96.1" reference="R1482" />
    <constraint name="C1483" model="TKC" arity="2" scope="X88.1 X91.1" reference="R1483" />
    <constraint name="C1484" model="TKC" arity="2" scope="X11.1 X79.1" reference="R1484" />
    <constraint name="C1485" model="TKC" arity="2" scope="X51.1 X101.1" reference="R1485" />
    <constraint name="C1486" model="TKC" arity="2" scope="X11.1 X19.1" reference="R1486" />
    <constraint name="C1487" model="TKC" arity="2" scope="X52.1 X98.1" reference="R1487" />
    <constraint name="C1488" model="TKC" arity="2" scope="X18.1 X77.1" reference="R1488" />
    <constraint name="C1489" model="TKC" arity="2" scope="X12.1 X114.1" reference="R1489" />
    <constraint name="C1490" model="TKC" arity="2" scope="X86.1 X101.1" reference="R1490" />
    <constraint name="C1491" model="TKC" arity="2" scope="X44.1 X87.1" reference="R1491" />
    <constraint name="C1492" model="TKC" arity="2" scope="X10.1 X69.1" reference="R1492" />
    <constraint name="C1493" model="TKC" arity="2" scope="X23.1 X86.1" reference="R1493" />
    <constraint name="C1494" model="TKC" arity="2" scope="X41.1 X66.1" reference="R1494" />
    <constraint name="C1495" model="TKC" arity="2" scope="X7.1 X18.1" reference="R1495" />
    <constraint name="C1496" model="TKC" arity="2" scope="X6.1 X20.1" reference="R1496" />
    <constraint name="C1497" model="TKC" arity="2" scope="X118.1 X119.1" reference="R1497" />
    <constraint name="C1498" model="TKC" arity="2" scope="X61.1 X96.1" reference="R1498" />
    <constraint name="C1499" model="TKC" arity="2" scope="X16.1 X113.1" reference="R1499" />
    <constraint name="C1500" model="TKC" arity="2" scope="X39.1 X118.1" reference="R1500" />
    <constraint name="C1501" model="TKC" arity="2" scope="X17.1 X22.1" reference="R1501" />
    <constraint name="C1502" model="TKC" arity="2" scope="X8.1 X67.1" reference="R1502" />
    <constraint name="C1503" model="TKC" arity="2" scope="X46.1 X62.1" reference="R1503" />
    <constraint name="C1504" model="TKC" arity="2" scope="X69.1 X80.1" reference="R1504" />
    <constraint name="C1505" model="TKC" arity="2" scope="X65.1 X88.1" reference="R1505" />
    <constraint name="C1506" model="TKC" arity="2" scope="X33.1 X36.1" reference="R1506" />
    <constraint name="C1507" model="TKC" arity="2" scope="X60.1 X79.1" reference="R1507" />
    <constraint name="C1508" model="TKC" arity="2" scope="X104.1 X118.1" reference="R1508" />
    <constraint name="C1509" model="TKC" arity="2" scope="X53.1 X86.1" reference="R1509" />
    <constraint name="C1510" model="TKC" arity="2" scope="X17.1 X106.1" reference="R1510" />
    <constraint name="C1511" model="TKC" arity="2" scope="X95.1 X98.1" reference="R1511" />
    <constraint name="C1512" model="TKC" arity="2" scope="X15.1 X57.1" reference="R1512" />
    <constraint name="C1513" model="TKC" arity="2" scope="X52.1 X118.1" reference="R1513" />
    <constraint name="C1514" model="TKC" arity="2" scope="X72.1 X111.1" reference="R1514" />
    <constraint name="C1515" model="TKC" arity="2" scope="X99.1 X100.1" reference="R1515" />
    <constraint name="C1516" model="TKC" arity="2" scope="X64.1 X93.1" reference="R1516" />
    <constraint name="C1517" model="TKC" arity="2" scope="X17.1 X87.1" reference="R1517" />
    <constraint name="C1518" model="TKC" arity="2" scope="X5.1 X115.1" reference="R1518" />
    <constraint name="C1519" model="TKC" arity="2" scope="X42.1 X70.1" reference="R1519" />
    <constraint name="C1520" model="TKC" arity="2" scope="X26.1 X28.1" reference="R1520" />
    <constraint name="C1521" model="TKC" arity="2" scope="X4.1 X42.1" reference="R1521" />
    <constraint name="C1522" model="TKC" arity="2" scope="X59.1 X69.1" reference="R1522" />
    <constraint name="C1523" model="TKC" arity="2" scope="X59.1 X93.1" reference="R1523" />
    <constraint name="C1524" model="TKC" arity="2" scope="X86.1 X102.1" reference="R1524" />
    <constraint name="C1525" model="TKC" arity="2" scope="X49.1 X96.1" reference="R1525" />
    <constraint name="C1526" model="TKC" arity="2" scope="X14.1 X89.1" reference="R1526" />
    <constraint name="C1527" model="TKC" arity="2" scope="X14.1 X29.1" reference="R1527" />
    <constraint name="C1528" model="TKC" arity="2" scope="X60.1 X61.1" reference="R1528" />
    <constraint name="C1529" model="TKC" arity="2" scope="X25.1 X90.1" reference="R1529" />
    <constraint name="C1530" model="TKC" arity="2" scope="X35.1 X52.1" reference="R1530" />
    <constraint name="C1531" model="TKC" arity="2" scope="X39.1 X59.1" reference="R1531" />
    <constraint name="C1532" model="TKC" arity="2" scope="X1.1 X114.1" reference="R1532" />
    <constraint name="C1533" model="TKC" arity="2" scope="X12.1 X112.1" reference="R1533" />
    <constraint name="C1534" model="TKC" arity="2" scope="X38.1 X106.1" reference="R1534" />
    <constraint name="C1535" model="TKC" arity="2" scope="X30.1 X46.1" reference="R1535" />
    <constraint name="C1536" model="TKC" arity="2" scope="X77.1 X105.1" reference="R1536" />
    <constraint name="C1537" model="TKC" arity="2" scope="X2.1 X44.1" reference="R1537" />
    <constraint name="C1538" model="TKC" arity="2" scope="X1.1 X46.1" reference="R1538" />
    <constraint name="C1539" model="TKC" arity="2" scope="X23.1 X80.1" reference="R1539" />
    <constraint name="C1540" model="TKC" arity="2" scope="X9.1 X113.1" reference="R1540" />
    <constraint name="C1541" model="TKC" arity="2" scope="X93.1 X119.1" reference="R1541" />
    <constraint name="C1542" model="TKC" arity="2" scope="X36.1 X113.1" reference="R1542" />
    <constraint name="C1543" model="TKC" arity="2" scope="X40.1 X120.1" reference="R1543" />
    <constraint name="C1544" model="TKC" arity="2" scope="X16.1 X41.1" reference="R1544" />
    <constraint name="C1545" model="TKC" arity="2" scope="X1.1 X29.1" reference="R1545" />
    <constraint name="C1546" model="TKC" arity="2" scope="X47.1 X104.1" reference="R1546" />
    <constraint name="C1547" model="TKC" arity="2" scope="X19.1 X87.1" reference="R1547" />
    <constraint name="C1548" model="TKC" arity="2" scope="X32.1 X49.1" reference="R1548" />
    <constraint name="C1549" model="TKC" arity="2" scope="X36.1 X101.1" reference="R1549" />
    <constraint name="C1550" model="TKC" arity="2" scope="X86.1 X96.1" reference="R1550" />
    <constraint name="C1551" model="TKC" arity="2" scope="X65.1 X114.1" reference="R1551" />
    <constraint name="C1552" model="TKC" arity="2" scope="X2.1 X54.1" reference="R1552" />
    <constraint name="C1553" model="TKC" arity="2" scope="X14.1 X62.1" reference="R1553" />
    <constraint name="C1554" model="TKC" arity="2" scope="X20.1 X72.1" reference="R1554" />
    <constraint name="C1555" model="TKC" arity="2" scope="X20.1 X105.1" reference="R1555" />
    <constraint name="C1556" model="TKC" arity="2" scope="X14.1 X26.1" reference="R1556" />
    <constraint name="C1557" model="TKC" arity="2" scope="X48.1 X94.1" reference="R1557" />
    <constraint name="C1558" model="TKC" arity="2" scope="X94.1 X111.1" reference="R1558" />
    <constraint name="C1559" model="TKC" arity="2" scope="X27.1 X93.1" reference="R1559" />
    <constraint name="C1560" model="TKC" arity="2" scope="X13.1 X39.1" reference="R1560" />
    <constraint name="C1561" model="TKC" arity="2" scope="X24.1 X71.1" reference="R1561" />
    <constraint name="C1562" model="TKC" arity="2" scope="X32.1 X58.1" reference="R1562" />
    <constraint name="C1563" model="TKC" arity="2" scope="X20.1 X26.1" reference="R1563" />
    <constraint name="C1564" model="TKC" arity="2" scope="X29.1 X118.1" reference="R1564" />
    <constraint name="C1565" model="TKC" arity="2" scope="X103.1 X113.1" reference="R1565" />
    <constraint name="C1566" model="TKC" arity="2" scope="X61.1 X78.1" reference="R1566" />
    <constraint name="C1567" model="TKC" arity="2" scope="X66.1 X98.1" reference="R1567" />
    <constraint name="C1568" model="TKC" arity="2" scope="X24.1 X100.1" reference="R1568" />
    <constraint name="C1569" model="TKC" arity="2" scope="X64.1 X110.1" reference="R1569" />
    <constraint name="C1570" model="TKC" arity="2" scope="X52.1 X101.1" reference="R1570" />
    <constraint name="C1571" model="TKC" arity="2" scope="X36.1 X37.1" reference="R1571" />
    <constraint name="C1572" model="TKC" arity="2" scope="X8.1 X27.1" reference="R1572" />
    <constraint name="C1573" model="TKC" arity="2" scope="X60.1 X73.1" reference="R1573" />
    <constraint name="C1574" model="TKC" arity="2" scope="X34.1 X116.1" reference="R1574" />
    <constraint name="C1575" model="TKC" arity="2" scope="X75.1 X109.1" reference="R1575" />
    <constraint name="C1576" model="TKC" arity="2" scope="X63.1 X64.1" reference="R1576" />
    <constraint name="C1577" model="TKC" arity="2" scope="X11.1 X51.1" reference="R1577" />
    <constraint name="C1578" model="TKC" arity="2" scope="X62.1 X78.1" reference="R1578" />
    <constraint name="C1579" model="TKC" arity="2" scope="X3.1 X43.1" reference="R1579" />
    <constraint name="C1580" model="TKC" arity="2" scope="X16.1 X24.1" reference="R1580" />
    <constraint name="C1581" model="TKC" arity="2" scope="X74.1 X107.1" reference="R1581" />
    <constraint name="C1582" model="TKC" arity="2" scope="X46.1 X64.1" reference="R1582" />
    <constraint name="C1583" model="TKC" arity="2" scope="X46.1 X78.1" reference="R1583" />
    <constraint name="C1584" model="TKC" arity="2" scope="X60.1 X101.1" reference="R1584" />
    <constraint name="C1585" model="TKC" arity="2" scope="X61.1 X81.1" reference="R1585" />
    <constraint name="C1586" model="TKC" arity="2" scope="X104.1 X116.1" reference="R1586" />
    <constraint name="C1587" model="TKC" arity="2" scope="X6.1 X96.1" reference="R1587" />
    <constraint name="C1588" model="TKC" arity="2" scope="X22.1 X109.1" reference="R1588" />
    <constraint name="C1589" model="TKC" arity="2" scope="X69.1 X118.1" reference="R1589" />
    <constraint name="C1590" model="TKC" arity="2" scope="X35.1 X46.1" reference="R1590" />
    <constraint name="C1591" model="TKC" arity="2" scope="X27.1 X37.1" reference="R1591" />
    <constraint name="C1592" model="TKC" arity="2" scope="X1.1 X47.1" reference="R1592" />
    <constraint name="C1593" model="TKC" arity="2" scope="X19.1 X50.1" reference="R1593" />
    <constraint name="C1594" model="TKC" arity="2" scope="X19.1 X60.1" reference="R1594" />
    <constraint name="C1595" model="TKC" arity="2" scope="X76.1 X91.1" reference="R1595" />
    <constraint name="C1596" model="TKC" arity="2" scope="X53.1 X108.1" reference="R1596" />
    <constraint name="C1597" model="TKC" arity="2" scope="X57.1 X89.1" reference="R1597" />
    <constraint name="C1598" model="TKC" arity="2" scope="X63.1 X70.1" reference="R1598" />
    <constraint name="C1599" model="TKC" arity="2" scope="X38.1 X84.1" reference="R1599" />
    <constraint name="C1600" model="TKC" arity="2" scope="X72.1 X119.1" reference="R1600" />
    <constraint name="C1601" model="TKC" arity="2" scope="X12.1 X115.1" reference="R1601" />
    <constraint name="C1602" model="TKC" arity="2" scope="X26.1 X96.1" reference="R1602" />
    <constraint name="C1603" model="TKC" arity="2" scope="X56.1 X117.1" reference="R1603" />
    <constraint name="C1604" model="TKC" arity="2" scope="X38.1 X78.1" reference="R1604" />
    <constraint name="C1605" model="TKC" arity="2" scope="X91.1 X108.1" reference="R1605" />
    <constraint name="C1606" model="TKC" arity="2" scope="X113.1 X115.1" reference="R1606" />
    <constraint name="C1607" model="TKC" arity="2" scope="X45.1 X100.1" reference="R1607" />
    <constraint name="C1608" model="TKC" arity="2" scope="X30.1 X96.1" reference="R1608" />
    <constraint name="C1609" model="TKC" arity="2" scope="X3.1 X108.1" reference="R1609" />
    <constraint name="C1610" model="TKC" arity="2" scope="X45.1 X110.1" reference="R1610" />
    <constraint name="C1611" model="TKC" arity="2" scope="X48.1 X115.1" reference="R1611" />
    <constraint name="C1612" model="TKC" arity="2" scope="X99.1 X101.1" reference="R1612" />
    <constraint name="C1613" model="TKC" arity="2" scope="X45.1 X87.1" reference="R1613" />
    <constraint name="C1614" model="TKC" arity="2" scope="X100.1 X111.1" reference="R1614" />
    <constraint name="C1615" model="TKC" arity="2" scope="X100.1 X102.1" reference="R1615" />
    <constraint name="C1616" model="TKC" arity="2" scope="X34.1 X55.1" reference="R1616" />
    <constraint name="C1617" model="TKC" arity="2" scope="X89.1 X113.1" reference="R1617" />
    <constraint name="C1618" model="TKC" arity="2" scope="X48.1 X109.1" reference="R1618" />
    <constraint name="C1619" model="TKC" arity="2" scope="X32.1 X116.1" reference="R1619" />
    <constraint name="C1620" model="TKC" arity="2" scope="X7.1 X108.1" reference="R1620" />
    <constraint name="C1621" model="TKC" arity="2" scope="X50.1 X64.1" reference="R1621" />
    <constraint name="C1622" model="TKC" arity="2" scope="X20.1 X61.1" reference="R1622" />
    <constraint name="C1623" model="TKC" arity="2" scope="X16.1 X84.1" reference="R1623" />
    <constraint name="C1624" model="TKC" arity="2" scope="X19.1 X98.1" reference="R1624" />
    <constraint name="C1625" model="TKC" arity="2" scope="X27.1 X107.1" reference="R1625" />
    <constraint name="C1626" model="TKC" arity="2" scope="X77.1 X107.1" reference="R1626" />
    <constraint name="C1627" model="TKC" arity="2" scope="X83.1 X85.1" reference="R1627" />
    <constraint name="C1628" model="TKC" arity="2" scope="X14.1 X98.1" reference="R1628" />
    <constraint name="C1629" model="TKC" arity="2" scope="X21.1 X58.1" reference="R1629" />
    <constraint name="C1630" model="TKC" arity="2" scope="X79.1 X98.1" reference="R1630" />
    <constraint name="C1631" model="TKC" arity="2" scope="X22.1 X86.1" reference="R1631" />
    <constraint name="C1632" model="TKC" arity="2" scope="X42.1 X60.1" reference="R1632" />
    <constraint name="C1633" model="TKC" arity="2" scope="X37.1 X51.1" reference="R1633" />
    <constraint name="C1634" model="TKC" arity="2" scope="X14.1 X84.1" reference="R1634" />
    <constraint name="C1635" model="TKC" arity="2" scope="X67.1 X106.1" reference="R1635" />
    <constraint name="C1636" model="TKC" arity="2" scope="X43.1 X68.1" reference="R1636" />
    <constraint name="C1637" model="TKC" arity="2" scope="X11.1 X28.1" reference="R1637" />
    <constraint name="C1638" model="TKC" arity="2" scope="X44.1 X96.1" reference="R1638" />
    <constraint name="C1639" model="TKC" arity="2" scope="X6.1 X92.1" reference="R1639" />
    <constraint name="C1640" model="TKC" arity="2" scope="X30.1 X35.1" reference="R1640" />
    <constraint name="C1641" model="TKC" arity="2" scope="X17.1 X48.1" reference="R1641" />
    <constraint name="C1642" model="TKC" arity="2" scope="X104.1 X105.1" reference="R1642" />
    <constraint name="C1643" model="TKC" arity="2" scope="X33.1 X60.1" reference="R1643" />
    <constraint name="C1644" model="TKC" arity="2" scope="X63.1 X120.1" reference="R1644" />
    <constraint name="C1645" model="TKC" arity="2" scope="X88.1 X92.1" reference="R1645" />
    <constraint name="C1646" model="TKC" arity="2" scope="X29.1 X70.1" reference="R1646" />
    <constraint name="C1647" model="TKC" arity="2" scope="X19.1 X111.1" reference="R1647" />
    <constraint name="C1648" model="TKC" arity="2" scope="X40.1 X84.1" reference="R1648" />
    <constraint name="C1649" model="TKC" arity="2" scope="X20.1 X35.1" reference="R1649" />
    <constraint name="C1650" model="TKC" arity="2" scope="X34.1 X92.1" reference="R1650" />
    <constraint name="C1651" model="TKC" arity="2" scope="X8.1 X54.1" reference="R1651" />
    <constraint name="C1652" model="TKC" arity="2" scope="X5.1 X72.1" reference="R1652" />
    <constraint name="C1653" model="TKC" arity="2" scope="X28.1 X86.1" reference="R1653" />
    <constraint name="C1654" model="TKC" arity="2" scope="X76.1 X118.1" reference="R1654" />
    <constraint name="C1655" model="TKC" arity="2" scope="X9.1 X108.1" reference="R1655" />
    <constraint name="C1656" model="TKC" arity="2" scope="X89.1 X97.1" reference="R1656" />
    <constraint name="C1657" model="TKC" arity="2" scope="X3.1 X111.1" reference="R1657" />
    <constraint name="C1658" model="TKC" arity="2" scope="X59.1 X97.1" reference="R1658" />
    <constraint name="C1659" model="TKC" arity="2" scope="X27.1 X54.1" reference="R1659" />
    <constraint name="C1660" model="TKC" arity="2" scope="X6.1 X22.1" reference="R1660" />
    <constraint name="C1661" model="TKC" arity="2" scope="X84.1 X101.1" reference="R1661" />
    <constraint name="C1662" model="TKC" arity="2" scope="X32.1 X106.1" reference="R1662" />
    <constraint name="C1663" model="TKC" arity="2" scope="X36.1 X85.1" reference="R1663" />
    <constraint name="C1664" model="TKC" arity="2" scope="X33.1 X63.1" reference="R1664" />
    <constraint name="C1665" model="TKC" arity="2" scope="X50.1 X73.1" reference="R1665" />
    <constraint name="C1666" model="TKC" arity="2" scope="X90.1 X116.1" reference="R1666" />
    <constraint name="C1667" model="TKC" arity="2" scope="X33.1 X68.1" reference="R1667" />
    <constraint name="C1668" model="TKC" arity="2" scope="X1.1 X80.1" reference="R1668" />
    <constraint name="C1669" model="TKC" arity="2" scope="X51.1 X80.1" reference="R1669" />
    <constraint name="C1670" model="TKC" arity="2" scope="X52.1 X61.1" reference="R1670" />
    <constraint name="C1671" model="TKC" arity="2" scope="X8.1 X82.1" reference="R1671" />
    <constraint name="C1672" model="TKC" arity="2" scope="X44.1 X118.1" reference="R1672" />
    <constraint name="C1673" model="TKC" arity="2" scope="X20.1 X50.1" reference="R1673" />
    <constraint name="C1674" model="TKC" arity="2" scope="X50.1 X86.1" reference="R1674" />
    <constraint name="C1675" model="TKC" arity="2" scope="X69.1 X85.1" reference="R1675" />
    <constraint name="C1676" model="TKC" arity="2" scope="X7.1 X10.1" reference="R1676" />
    <constraint name="C1677" model="TKC" arity="2" scope="X77.1 X120.1" reference="R1677" />
    <constraint name="C1678" model="TKC" arity="2" scope="X29.1 X80.1" reference="R1678" />
    <constraint name="C1679" model="TKC" arity="2" scope="X41.1 X56.1" reference="R1679" />
    <constraint name="C1680" model="TKC" arity="2" scope="X75.1 X85.1" reference="R1680" />
    <constraint name="C1681" model="TKC" arity="2" scope="X26.1 X57.1" reference="R1681" />
    <constraint name="C1682" model="TKC" arity="2" scope="X49.1 X66.1" reference="R1682" />
    <constraint name="C1683" model="TKC" arity="2" scope="X28.1 X100.1" reference="R1683" />
    <constraint name="C1684" model="TKC" arity="2" scope="X78.1 X109.1" reference="R1684" />
    <constraint name="C1685" model="TKC" arity="2" scope="X26.1 X95.1" reference="R1685" />
    <constraint name="C1686" model="TKC" arity="2" scope="X1.1 X92.1" reference="R1686" />
    <constraint name="C1687" model="TKC" arity="2" scope="X31.1 X101.1" reference="R1687" />
    <constraint name="C1688" model="TKC" arity="2" scope="X47.1 X52.1" reference="R1688" />
    <constraint name="C1689" model="TKC" arity="2" scope="X18.1 X56.1" reference="R1689" />
    <constraint name="C1690" model="TKC" arity="2" scope="X2.1 X75.1" reference="R1690" />
    <constraint name="C1691" model="TKC" arity="2" scope="X21.1 X39.1" reference="R1691" />
    <constraint name="C1692" model="TKC" arity="2" scope="X34.1 X115.1" reference="R1692" />
    <constraint name="C1693" model="TKC" arity="2" scope="X37.1 X109.1" reference="R1693" />
    <constraint name="C1694" model="TKC" arity="2" scope="X13.1 X27.1" reference="R1694" />
    <constraint name="C1695" model="TKC" arity="2" scope="X101.1 X106.1" reference="R1695" />
    <constraint name="C1696" model="TKC" arity="2" scope="X42.1 X67.1" reference="R1696" />
    <constraint name="C1697" model="TKC" arity="2" scope="X90.1 X110.1" reference="R1697" />
    <constraint name="C1698" model="TKC" arity="2" scope="X72.1 X94.1" reference="R1698" />
    <constraint name="C1699" model="TKC" arity="2" scope="X37.1 X47.1" reference="R1699" />
    <constraint name="C1700" model="TKC" arity="2" scope="X30.1 X83.1" reference="R1700" />
    <constraint name="C1701" model="TKC" arity="2" scope="X21.1 X118.1" reference="R1701" />
    <constraint name="C1702" model="TKC" arity="2" scope="X31.1 X120.1" reference="R1702" />
    <constraint name="C1703" model="TKC" arity="2" scope="X7.1 X96.1" reference="R1703" />
    <constraint name="C1704" model="TKC" arity="2" scope="X11.1 X43.1" reference="R1704" />
    <constraint name="C1705" model="TKC" arity="2" scope="X17.1 X84.1" reference="R1705" />
    <constraint name="C1706" model="TKC" arity="2" scope="X29.1 X90.1" reference="R1706" />
    <constraint name="C1707" model="TKC" arity="2" scope="X40.1 X58.1" reference="R1707" />
    <constraint name="C1708" model="TKC" arity="2" scope="X5.1 X9.1" reference="R1708" />
    <constraint name="C1709" model="TKC" arity="2" scope="X13.1 X70.1" reference="R1709" />
    <constraint name="C1710" model="TKC" arity="2" scope="X2.1 X120.1" reference="R1710" />
    <constraint name="C1711" model="TKC" arity="2" scope="X43.1 X57.1" reference="R1711" />
    <constraint name="C1712" model="TKC" arity="2" scope="X25.1 X89.1" reference="R1712" />
    <constraint name="C1713" model="TKC" arity="2" scope="X76.1 X88.1" reference="R1713" />
    <constraint name="C1714" model="TKC" arity="2" scope="X14.1 X83.1" reference="R1714" />
    <constraint name="C1715" model="TKC" arity="2" scope="X45.1 X104.1" reference="R1715" />
    <constraint name="C1716" model="TKC" arity="2" scope="X49.1 X95.1" reference="R1716" />
    <constraint name="C1717" model="TKC" arity="2" scope="X63.1 X82.1" reference="R1717" />
    <constraint name="C1718" model="TKC" arity="2" scope="X119.1 X120.1" reference="R1718" />
    <constraint name="C1719" model="TKC" arity="2" scope="X52.1 X68.1" reference="R1719" />
    <constraint name="C1720" model="TKC" arity="2" scope="X13.1 X28.1" reference="R1720" />
    <constraint name="C1721" model="TKC" arity="2" scope="X57.1 X72.1" reference="R1721" />
    <constraint name="C1722" model="TKC" arity="2" scope="X17.1 X83.1" reference="R1722" />
    <constraint name="C1723" model="TKC" arity="2" scope="X17.1 X50.1" reference="R1723" />
    <constraint name="C1724" model="TKC" arity="2" scope="X14.1 X109.1" reference="R1724" />
    <constraint name="C1725" model="TKC" arity="2" scope="X56.1 X77.1" reference="R1725" />
    <constraint name="C1726" model="TKC" arity="2" scope="X78.1 X107.1" reference="R1726" />
    <constraint name="C1727" model="TKC" arity="2" scope="X25.1 X81.1" reference="R1727" />
    <constraint name="C1728" model="TKC" arity="2" scope="X20.1 X68.1" reference="R1728" />
    <constraint name="C1729" model="TKC" arity="2" scope="X16.1 X31.1" reference="R1729" />
    <constraint name="C1730" model="TKC" arity="2" scope="X70.1 X95.1" reference="R1730" />
    <constraint name="C1731" model="TKC" arity="2" scope="X4.1 X92.1" reference="R1731" />
    <constraint name="C1732" model="TKC" arity="2" scope="X34.1 X113.1" reference="R1732" />
    <constraint name="C1733" model="TKC" arity="2" scope="X36.1 X92.1" reference="R1733" />
    <constraint name="C1734" model="TKC" arity="2" scope="X68.1 X116.1" reference="R1734" />
    <constraint name="C1735" model="TKC" arity="2" scope="X18.1 X91.1" reference="R1735" />
    <constraint name="C1736" model="TKC" arity="2" scope="X89.1 X106.1" reference="R1736" />
    <constraint name="C1737" model="TKC" arity="2" scope="X65.1 X67.1" reference="R1737" />
    <constraint name="C1738" model="TKC" arity="2" scope="X34.1 X70.1" reference="R1738" />
    <constraint name="C1739" model="TKC" arity="2" scope="X22.1 X118.1" reference="R1739" />
    <constraint name="C1740" model="TKC" arity="2" scope="X10.1 X20.1" reference="R1740" />
    <constraint name="C1741" model="TKC" arity="2" scope="X33.1 X37.1" reference="R1741" />
    <constraint name="C1742" model="TKC" arity="2" scope="X77.1 X83.1" reference="R1742" />
    <constraint name="C1743" model="TKC" arity="2" scope="X5.1 X14.1" reference="R1743" />
    <constraint name="C1744" model="TKC" arity="2" scope="X10.1 X31.1" reference="R1744" />
    <constraint name="C1745" model="TKC" arity="2" scope="X57.1 X106.1" reference="R1745" />
    <constraint name="C1746" model="TKC" arity="2" scope="X4.1 X12.1" reference="R1746" />
    <constraint name="C1747" model="TKC" arity="2" scope="X15.1 X28.1" reference="R1747" />
    <constraint name="C1748" model="TKC" arity="2" scope="X20.1 X43.1" reference="R1748" />
    <constraint name="C1749" model="TKC" arity="2" scope="X21.1 X64.1" reference="R1749" />
    <constraint name="C1750" model="TKC" arity="2" scope="X50.1 X67.1" reference="R1750" />
    <constraint name="C1751" model="TKC" arity="2" scope="X76.1 X95.1" reference="R1751" />
    <constraint name="C1752" model="TKC" arity="2" scope="X1.1 X3.1" reference="R1752" />
    <constraint name="C1753" model="TKC" arity="2" scope="X111.1 X117.1" reference="R1753" />
    <constraint name="C1754" model="TKC" arity="2" scope="X18.1 X97.1" reference="R1754" />
    <constraint name="C1755" model="TKC" arity="2" scope="X56.1 X118.1" reference="R1755" />
    <constraint name="C1756" model="TKC" arity="2" scope="X2.1 X56.1" reference="R1756" />
    <constraint name="C1757" model="TKC" arity="2" scope="X7.1 X22.1" reference="R1757" />
    <constraint name="C1758" model="TKC" arity="2" scope="X75.1 X83.1" reference="R1758" />
    <constraint name="C1759" model="TKC" arity="2" scope="X59.1 X102.1" reference="R1759" />
    <constraint name="C1760" model="TKC" arity="2" scope="X77.1 X78.1" reference="R1760" />
    <constraint name="C1761" model="TKC" arity="2" scope="X4.1 X59.1" reference="R1761" />
    <constraint name="C1762" model="TKC" arity="2" scope="X9.1 X35.1" reference="R1762" />
    <constraint name="C1763" model="TKC" arity="2" scope="X98.1 X103.1" reference="R1763" />
    <constraint name="C1764" model="TKC" arity="2" scope="X27.1 X57.1" reference="R1764" />
    <constraint name="C1765" model="TKC" arity="2" scope="X24.1 X57.1" reference="R1765" />
    <constraint name="C1766" model="TKC" arity="2" scope="X44.1 X108.1" reference="R1766" />
    <constraint name="C1767" model="TKC" arity="2" scope="X4.1 X64.1" reference="R1767" />
    <constraint name="C1768" model="TKC" arity="2" scope="X94.1 X118.1" reference="R1768" />
    <constraint name="C1769" model="TKC" arity="2" scope="X37.1 X50.1" reference="R1769" />
    <constraint name="C1770" model="TKC" arity="2" scope="X51.1 X78.1" reference="R1770" />
    <constraint name="C1771" model="TKC" arity="2" scope="X31.1 X60.1" reference="R1771" />
    <constraint name="C1772" model="TKC" arity="2" scope="X7.1 X87.1" reference="R1772" />
    <constraint name="C1773" model="TKC" arity="2" scope="X26.1 X62.1" reference="R1773" />
    <constraint name="C1774" model="TKC" arity="2" scope="X62.1 X100.1" reference="R1774" />
    <constraint name="C1775" model="TKC" arity="2" scope="X19.1 X118.1" reference="R1775" />
    <constraint name="C1776" model="TKC" arity="2" scope="X43.1 X117.1" reference="R1776" />
    <constraint name="C1777" model="TKC" arity="2" scope="X51.1 X120.1" reference="R1777" />
    <constraint name="C1778" model="TKC" arity="2" scope="X34.1 X88.1" reference="R1778" />
    <constraint name="C1779" model="TKC" arity="2" scope="X101.1 X108.1" reference="R1779" />
    <constraint name="C1780" model="TKC" arity="2" scope="X35.1 X68.1" reference="R1780" />
    <constraint name="C1781" model="TKC" arity="2" scope="X58.1 X104.1" reference="R1781" />
    <constraint name="C1782" model="TKC" arity="2" scope="X13.1 X98.1" reference="R1782" />
    <constraint name="C1783" model="TKC" arity="2" scope="X88.1 X89.1" reference="R1783" />
    <constraint name="C1784" model="TKC" arity="2" scope="X65.1 X107.1" reference="R1784" />
    <constraint name="C1785" model="TKC" arity="2" scope="X25.1 X73.1" reference="R1785" />
    <constraint name="C1786" model="TKC" arity="2" scope="X9.1 X85.1" reference="R1786" />
    <constraint name="C1787" model="TKC" arity="2" scope="X15.1 X58.1" reference="R1787" />
    <constraint name="C1788" model="TKC" arity="2" scope="X16.1 X107.1" reference="R1788" />
    <constraint name="C1789" model="TKC" arity="2" scope="X63.1 X90.1" reference="R1789" />
    <constraint name="C1790" model="TKC" arity="2" scope="X17.1 X42.1" reference="R1790" />
    <constraint name="C1791" model="TKC" arity="2" scope="X117.1 X118.1" reference="R1791" />
    <constraint name="C1792" model="TKC" arity="2" scope="X26.1 X120.1" reference="R1792" />
    <constraint name="C1793" model="TKC" arity="2" scope="X18.1 X85.1" reference="R1793" />
    <constraint name="C1794" model="TKC" arity="2" scope="X43.1 X50.1" reference="R1794" />
    <constraint name="C1795" model="TKC" arity="2" scope="X19.1 X115.1" reference="R1795" />
    <constraint name="C1796" model="TKC" arity="2" scope="X78.1 X103.1" reference="R1796" />
    <constraint name="C1797" model="TKC" arity="2" scope="X61.1 X89.1" reference="R1797" />
    <constraint name="C1798" model="TKC" arity="2" scope="X50.1 X115.1" reference="R1798" />
    <constraint name="C1799" model="TKC" arity="2" scope="X23.1 X61.1" reference="R1799" />
    <constraint name="C1800" model="TKC" arity="2" scope="X21.1 X34.1" reference="R1800" />
    <constraint name="C1801" model="TKC" arity="2" scope="X67.1 X87.1" reference="R1801" />
    <constraint name="C1802" model="TKC" arity="2" scope="X15.1 X77.1" reference="R1802" />
    <constraint name="C1803" model="TKC" arity="2" scope="X22.1 X39.1" reference="R1803" />
    <constraint name="C1804" model="TKC" arity="2" scope="X12.1 X27.1" reference="R1804" />
    <constraint name="C1805" model="TKC" arity="2" scope="X31.1 X106.1" reference="R1805" />
    <constraint name="C1806" model="TKC" arity="2" scope="X69.1 X114.1" reference="R1806" />
    <constraint name="C1807" model="TKC" arity="2" scope="X22.1 X105.1" reference="R1807" />
    <constraint name="C1808" model="TKC" arity="2" scope="X14.1 X51.1" reference="R1808" />
    <constraint name="C1809" model="TKC" arity="2" scope="X15.1 X52.1" reference="R1809" />
    <constraint name="C1810" model="TKC" arity="2" scope="X66.1 X89.1" reference="R1810" />
    <constraint name="C1811" model="TKC" arity="2" scope="X73.1 X92.1" reference="R1811" />
    <constraint name="C1812" model="TKC" arity="2" scope="X15.1 X59.1" reference="R1812" />
    <constraint name="C1813" model="TKC" arity="2" scope="X80.1 X88.1" reference="R1813" />
    <constraint name="C1814" model="TKC" arity="2" scope="X30.1 X106.1" reference="R1814" />
    <constraint name="C1815" model="TKC" arity="2" scope="X84.1 X108.1" reference="R1815" />
    <constraint name="C1816" model="TKC" arity="2" scope="X7.1 X49.1" reference="R1816" />
    <constraint name="C1817" model="TKC" arity="2" scope="X11.1 X102.1" reference="R1817" />
    <constraint name="C1818" model="TKC" arity="2" scope="X87.1 X110.1" reference="R1818" />
    <constraint name="C1819" model="TKC" arity="2" scope="X32.1 X80.1" reference="R1819" />
    <constraint name="C1820" model="TKC" arity="2" scope="X63.1 X97.1" reference="R1820" />
    <constraint name="C1821" model="TKC" arity="2" scope="X27.1 X79.1" reference="R1821" />
    <constraint name="C1822" model="TKC" arity="2" scope="X37.1 X53.1" reference="R1822" />
    <constraint name="C1823" model="TKC" arity="2" scope="X17.1 X101.1" reference="R1823" />
    <constraint name="C1824" model="TKC" arity="2" scope="X34.1 X110.1" reference="R1824" />
    <constraint name="C1825" model="TKC" arity="2" scope="X55.1 X63.1" reference="R1825" />
    <constraint name="C1826" model="TKC" arity="2" scope="X63.1 X83.1" reference="R1826" />
    <constraint name="C1827" model="TKC" arity="2" scope="X15.1 X55.1" reference="R1827" />
    <constraint name="C1828" model="TKC" arity="2" scope="X47.1 X117.1" reference="R1828" />
    <constraint name="C1829" model="TKC" arity="2" scope="X91.1 X102.1" reference="R1829" />
    <constraint name="C1830" model="TKC" arity="2" scope="X57.1 X94.1" reference="R1830" />
    <constraint name="C1831" model="TKC" arity="2" scope="X64.1 X97.1" reference="R1831" />
    <constraint name="C1832" model="TKC" arity="2" scope="X10.1 X85.1" reference="R1832" />
    <constraint name="C1833" model="TKC" arity="2" scope="X59.1 X90.1" reference="R1833" />
    <constraint name="C1834" model="TKC" arity="2" scope="X1.1 X72.1" reference="R1834" />
    <constraint name="C1835" model="TKC" arity="2" scope="X74.1 X119.1" reference="R1835" />
    <constraint name="C1836" model="TKC" arity="2" scope="X11.1 X30.1" reference="R1836" />
    <constraint name="C1837" model="TKC" arity="2" scope="X78.1 X80.1" reference="R1837" />
    <constraint name="C1838" model="TKC" arity="2" scope="X9.1 X60.1" reference="R1838" />
    <constraint name="C1839" model="TKC" arity="2" scope="X80.1 X86.1" reference="R1839" />
    <constraint name="C1840" model="TKC" arity="2" scope="X13.1 X107.1" reference="R1840" />
    <constraint name="C1841" model="TKC" arity="2" scope="X6.1 X32.1" reference="R1841" />
    <constraint name="C1842" model="TKC" arity="2" scope="X41.1 X97.1" reference="R1842" />
    <constraint name="C1843" model="TKC" arity="2" scope="X43.1 X101.1" reference="R1843" />
    <constraint name="C1844" model="TKC" arity="2" scope="X24.1 X52.1" reference="R1844" />
    <constraint name="C1845" model="TKC" arity="2" scope="X12.1 X118.1" reference="R1845" />
    <constraint name="C1846" model="TKC" arity="2" scope="X3.1 X70.1" reference="R1846" />
    <constraint name="C1847" model="TKC" arity="2" scope="X72.1 X108.1" reference="R1847" />
    <constraint name="C1848" model="TKC" arity="2" scope="X14.1 X88.1" reference="R1848" />
    <constraint name="C1849" model="TKC" arity="2" scope="X41.1 X55.1" reference="R1849" />
    <constraint name="C1850" model="TKC" arity="2" scope="X25.1 X41.1" reference="R1850" />
    <constraint name="C1851" model="TKC" arity="2" scope="X25.1 X103.1" reference="R1851" />
    <constraint name="C1852" model="TKC" arity="2" scope="X20.1 X77.1" reference="R1852" />
    <constraint name="C1853" model="TKC" arity="2" scope="X11.1 X120.1" reference="R1853" />
    <constraint name="C1854" model="TKC" arity="2" scope="X44.1 X70.1" reference="R1854" />
    <constraint name="C1855" model="TKC" arity="2" scope="X45.1 X51.1" reference="R1855" />
    <constraint name="C1856" model="TKC" arity="2" scope="X1.1 X30.1" reference="R1856" />
    <constraint name="C1857" model="TKC" arity="2" scope="X78.1 X100.1" reference="R1857" />
    <constraint name="C1858" model="TKC" arity="2" scope="X1.1 X85.1" reference="R1858" />
    <constraint name="C1859" model="TKC" arity="2" scope="X9.1 X107.1" reference="R1859" />
    <constraint name="C1860" model="TKC" arity="2" scope="X51.1 X77.1" reference="R1860" />
    <constraint name="C1861" model="TKC" arity="2" scope="X22.1 X32.1" reference="R1861" />
    <constraint name="C1862" model="TKC" arity="2" scope="X51.1 X115.1" reference="R1862" />
    <constraint name="C1863" model="TKC" arity="2" scope="X31.1 X112.1" reference="R1863" />
    <constraint name="C1864" model="TKC" arity="2" scope="X31.1 X43.1" reference="R1864" />
    <constraint name="C1865" model="TKC" arity="2" scope="X66.1 X80.1" reference="R1865" />
    <constraint name="C1866" model="TKC" arity="2" scope="X38.1 X62.1" reference="R1866" />
    <constraint name="C1867" model="TKC" arity="2" scope="X53.1 X102.1" reference="R1867" />
    <constraint name="C1868" model="TKC" arity="2" scope="X13.1 X23.1" reference="R1868" />
    <constraint name="C1869" model="TKC" arity="2" scope="X85.1 X89.1" reference="R1869" />
    <constraint name="C1870" model="TKC" arity="2" scope="X16.1 X81.1" reference="R1870" />
    <constraint name="C1871" model="TKC" arity="2" scope="X47.1 X91.1" reference="R1871" />
    <constraint name="C1872" model="TKC" arity="2" scope="X52.1 X92.1" reference="R1872" />
    <constraint name="C1873" model="TKC" arity="2" scope="X93.1 X110.1" reference="R1873" />
    <constraint name="C1874" model="TKC" arity="2" scope="X17.1 X39.1" reference="R1874" />
    <constraint name="C1875" model="TKC" arity="2" scope="X8.1 X13.1" reference="R1875" />
    <constraint name="C1876" model="TKC" arity="2" scope="X18.1 X86.1" reference="R1876" />
    <constraint name="C1877" model="TKC" arity="2" scope="X85.1 X95.1" reference="R1877" />
    <constraint name="C1878" model="TKC" arity="2" scope="X18.1 X22.1" reference="R1878" />
    <constraint name="C1879" model="TKC" arity="2" scope="X2.1 X47.1" reference="R1879" />
    <constraint name="C1880" model="TKC" arity="2" scope="X28.1 X36.1" reference="R1880" />
    <constraint name="C1881" model="TKC" arity="2" scope="X10.1 X12.1" reference="R1881" />
    <constraint name="C1882" model="TKC" arity="2" scope="X93.1 X115.1" reference="R1882" />
    <constraint name="C1883" model="TKC" arity="2" scope="X30.1 X50.1" reference="R1883" />
    <constraint name="C1884" model="TKC" arity="2" scope="X78.1 X97.1" reference="R1884" />
    <constraint name="C1885" model="TKC" arity="2" scope="X54.1 X115.1" reference="R1885" />
    <constraint name="C1886" model="TKC" arity="2" scope="X18.1 X20.1" reference="R1886" />
    <constraint name="C1887" model="TKC" arity="2" scope="X57.1 X91.1" reference="R1887" />
    <constraint name="C1888" model="TKC" arity="2" scope="X53.1 X84.1" reference="R1888" />
    <constraint name="C1889" model="TKC" arity="2" scope="X1.1 X54.1" reference="R1889" />
    <constraint name="C1890" model="TKC" arity="2" scope="X33.1 X46.1" reference="R1890" />
    <constraint name="C1891" model="TKC" arity="2" scope="X6.1 X52.1" reference="R1891" />
    <constraint name="C1892" model="TKC" arity="2" scope="X11.1 X93.1" reference="R1892" />
    <constraint name="C1893" model="TKC" arity="2" scope="X85.1 X107.1" reference="R1893" />
    <constraint name="C1894" model="TKC" arity="2" scope="X9.1 X47.1" reference="R1894" />
    <constraint name="C1895" model="TKC" arity="2" scope="X1.1 X93.1" reference="R1895" />
    <constraint name="C1896" model="TKC" arity="2" scope="X35.1 X103.1" reference="R1896" />
    <constraint name="C1897" model="TKC" arity="2" scope="X12.1 X120.1" reference="R1897" />
    <constraint name="C1898" model="TKC" arity="2" scope="X81.1 X91.1" reference="R1898" />
    <constraint name="C1899" model="TKC" arity="2" scope="X10.1 X22.1" reference="R1899" />
    <constraint name="C1900" model="TKC" arity="2" scope="X83.1 X99.1" reference="R1900" />
    <constraint name="C1901" model="TKC" arity="2" scope="X7.1 X13.1" reference="R1901" />
    <constraint name="C1902" model="TKC" arity="2" scope="X65.1 X78.1" reference="R1902" />
    <constraint name="C1903" model="TKC" arity="2" scope="X9.1 X27.1" reference="R1903" />
    <constraint name="C1904" model="TKC" arity="2" scope="X44.1 X100.1" reference="R1904" />
    <constraint name="C1905" model="TKC" arity="2" scope="X74.1 X90.1" reference="R1905" />
    <constraint name="C1906" model="TKC" arity="2" scope="X95.1 X106.1" reference="R1906" />
    <constraint name="C1907" model="TKC" arity="2" scope="X43.1 X56.1" reference="R1907" />
    <constraint name="C1908" model="TKC" arity="2" scope="X3.1 X40.1" reference="R1908" />
    <constraint name="C1909" model="TKC" arity="2" scope="X68.1 X111.1" reference="R1909" />
    <constraint name="C1910" model="TKC" arity="2" scope="X26.1 X97.1" reference="R1910" />
    <constraint name="C1911" model="TKC" arity="2" scope="X9.1 X112.1" reference="R1911" />
    <constraint name="C1912" model="TKC" arity="2" scope="X83.1 X116.1" reference="R1912" />
    <constraint name="C1913" model="TKC" arity="2" scope="X51.1 X107.1" reference="R1913" />
    <constraint name="C1914" model="TKC" arity="2" scope="X78.1 X119.1" reference="R1914" />
    <constraint name="C1915" model="TKC" arity="2" scope="X40.1 X51.1" reference="R1915" />
    <constraint name="C1916" model="TKC" arity="2" scope="X12.1 X97.1" reference="R1916" />
    <constraint name="C1917" model="TKC" arity="2" scope="X90.1 X111.1" reference="R1917" />
    <constraint name="C1918" model="TKC" arity="2" scope="X8.1 X96.1" reference="R1918" />
    <constraint name="C1919" model="TKC" arity="2" scope="X52.1 X104.1" reference="R1919" />
    <constraint name="C1920" model="TKC" arity="2" scope="X4.1 X28.1" reference="R1920" />
    <constraint name="C1921" model="TKC" arity="2" scope="X82.1 X101.1" reference="R1921" />
    <constraint name="C1922" model="TKC" arity="2" scope="X34.1 X79.1" reference="R1922" />
    <constraint name="C1923" model="TKC" arity="2" scope="X31.1 X117.1" reference="R1923" />
    <constraint name="C1924" model="TKC" arity="2" scope="X103.1 X106.1" reference="R1924" />
    <constraint name="C1925" model="TKC" arity="2" scope="X29.1 X48.1" reference="R1925" />
    <constraint name="C1926" model="TKC" arity="2" scope="X30.1 X40.1" reference="R1926" />
    <constraint name="C1927" model="TKC" arity="2" scope="X17.1 X52.1" reference="R1927" />
    <constraint name="C1928" model="TKC" arity="2" scope="X28.1 X95.1" reference="R1928" />
    <constraint name="C1929" model="TKC" arity="2" scope="X83.1 X115.1" reference="R1929" />
    <constraint name="C1930" model="TKC" arity="2" scope="X16.1 X51.1" reference="R1930" />
    <constraint name="C1931" model="TKC" arity="2" scope="X26.1 X85.1" reference="R1931" />
    <constraint name="C1932" model="TKC" arity="2" scope="X103.1 X114.1" reference="R1932" />
    <constraint name="C1933" model="TKC" arity="2" scope="X41.1 X120.1" reference="R1933" />
    <constraint name="C1934" model="TKC" arity="2" scope="X42.1 X44.1" reference="R1934" />
    <constraint name="C1935" model="TKC" arity="2" scope="X67.1 X71.1" reference="R1935" />
    <constraint name="C1936" model="TKC" arity="2" scope="X3.1 X72.1" reference="R1936" />
    <constraint name="C1937" model="TKC" arity="2" scope="X25.1 X57.1" reference="R1937" />
    <constraint name="C1938" model="TKC" arity="2" scope="X10.1 X14.1" reference="R1938" />
    <constraint name="C1939" model="TKC" arity="2" scope="X31.1 X61.1" reference="R1939" />
    <constraint name="C1940" model="TKC" arity="2" scope="X5.1 X23.1" reference="R1940" />
    <constraint name="C1941" model="TKC" arity="2" scope="X32.1 X105.1" reference="R1941" />
    <constraint name="C1942" model="TKC" arity="2" scope="X17.1 X118.1" reference="R1942" />
    <constraint name="C1943" model="TKC" arity="2" scope="X51.1 X84.1" reference="R1943" />
    <constraint name="C1944" model="TKC" arity="2" scope="X12.1 X57.1" reference="R1944" />
    <constraint name="C1945" model="TKC" arity="2" scope="X16.1 X118.1" reference="R1945" />
    <constraint name="C1946" model="TKC" arity="2" scope="X89.1 X117.1" reference="R1946" />
    <constraint name="C1947" model="TKC" arity="2" scope="X71.1 X94.1" reference="R1947" />
    <constraint name="C1948" model="TKC" arity="2" scope="X95.1 X97.1" reference="R1948" />
    <constraint name="C1949" model="TKC" arity="2" scope="X27.1 X32.1" reference="R1949" />
    <constraint name="C1950" model="TKC" arity="2" scope="X22.1 X68.1" reference="R1950" />
    <constraint name="C1951" model="TKC" arity="2" scope="X49.1 X53.1" reference="R1951" />
    <constraint name="C1952" model="TKC" arity="2" scope="X54.1 X97.1" reference="R1952" />
    <constraint name="C1953" model="TKC" arity="2" scope="X64.1 X90.1" reference="R1953" />
    <constraint name="C1954" model="TKC" arity="2" scope="X32.1 X48.1" reference="R1954" />
    <constraint name="C1955" model="TKC" arity="2" scope="X76.1 X87.1" reference="R1955" />
    <constraint name="C1956" model="TKC" arity="2" scope="X82.1 X89.1" reference="R1956" />
    <constraint name="C1957" model="TKC" arity="2" scope="X19.1 X112.1" reference="R1957" />
    <constraint name="C1958" model="TKC" arity="2" scope="X4.1 X44.1" reference="R1958" />
    <constraint name="C1959" model="TKC" arity="2" scope="X80.1 X115.1" reference="R1959" />
    <constraint name="C1960" model="TKC" arity="2" scope="X3.1 X34.1" reference="R1960" />
    <constraint name="C1961" model="TKC" arity="2" scope="X12.1 X20.1" reference="R1961" />
    <constraint name="C1962" model="TKC" arity="2" scope="X22.1 X54.1" reference="R1962" />
    <constraint name="C1963" model="TKC" arity="2" scope="X87.1 X107.1" reference="R1963" />
    <constraint name="C1964" model="TKC" arity="2" scope="X86.1 X93.1" reference="R1964" />
    <constraint name="C1965" model="TKC" arity="2" scope="X102.1 X115.1" reference="R1965" />
    <constraint name="C1966" model="TKC" arity="2" scope="X74.1 X85.1" reference="R1966" />
    <constraint name="C1967" model="TKC" arity="2" scope="X44.1 X105.1" reference="R1967" />
    <constraint name="C1968" model="TKC" arity="2" scope="X54.1 X106.1" reference="R1968" />
    <constraint name="C1969" model="TKC" arity="2" scope="X17.1 X114.1" reference="R1969" />
    <constraint name="C1970" model="TKC" arity="2" scope="X13.1 X49.1" reference="R1970" />
    <constraint name="C1971" model="TKC" arity="2" scope="X9.1 X117.1" reference="R1971" />
    <constraint name="C1972" model="TKC" arity="2" scope="X7.1 X107.1" reference="R1972" />
    <constraint name="C1973" model="TKC" arity="2" scope="X51.1 X102.1" reference="R1973" />
    <constraint name="C1974" model="TKC" arity="2" scope="X22.1 X93.1" reference="R1974" />
    <constraint name="C1975" model="TKC" arity="2" scope="X49.1 X89.1" reference="R1975" />
    <constraint name="C1976" model="TKC" arity="2" scope="X38.1 X61.1" reference="R1976" />
    <constraint name="C1977" model="TKC" arity="2" scope="X64.1 X100.1" reference="R1977" />
    <constraint name="C1978" model="TKC" arity="2" scope="X39.1 X101.1" reference="R1978" />
    <constraint name="C1979" model="TKC" arity="2" scope="X58.1 X66.1" reference="R1979" />
    <constraint name="C1980" model="TKC" arity="2" scope="X56.1 X112.1" reference="R1980" />
    <constraint name="C1981" model="TKC" arity="2" scope="X9.1 X75.1" reference="R1981" />
    <constraint name="C1982" model="TKC" arity="2" scope="X55.1 X60.1" reference="R1982" />
    <constraint name="C1983" model="TKC" arity="2" scope="X12.1 X69.1" reference="R1983" />
    <constraint name="C1984" model="TKC" arity="2" scope="X59.1 X91.1" reference="R1984" />
    <constraint name="C1985" model="TKC" arity="2" scope="X32.1 X62.1" reference="R1985" />
    <constraint name="C1986" model="TKC" arity="2" scope="X15.1 X85.1" reference="R1986" />
    <constraint name="C1987" model="TKC" arity="2" scope="X12.1 X94.1" reference="R1987" />
    <constraint name="C1988" model="TKC" arity="2" scope="X43.1 X63.1" reference="R1988" />
    <constraint name="C1989" model="TKC" arity="2" scope="X27.1 X113.1" reference="R1989" />
    <constraint name="C1990" model="TKC" arity="2" scope="X23.1 X105.1" reference="R1990" />
    <constraint name="C1991" model="TKC" arity="2" scope="X27.1 X73.1" reference="R1991" />
    <constraint name="C1992" model="TKC" arity="2" scope="X30.1 X102.1" reference="R1992" />
    <constraint name="C1993" model="TKC" arity="2" scope="X20.1 X90.1" reference="R1993" />
    <constraint name="C1994" model="TKC" arity="2" scope="X110.1 X113.1" reference="R1994" />
    <constraint name="C1995" model="TKC" arity="2" scope="X27.1 X110.1" reference="R1995" />
    <constraint name="C1996" model="TKC" arity="2" scope="X34.1 X41.1" reference="R1996" />
    <constraint name="C1997" model="TKC" arity="2" scope="X83.1 X103.1" reference="R1997" />
    <constraint name="C1998" model="TKC" arity="2" scope="X55.1 X108.1" reference="R1998" />
    <constraint name="C1999" model="TKC" arity="2" scope="X10.1 X64.1" reference="R1999" />
    <constraint name="C2000" model="TKC" arity="2" scope="X79.1 X106.1" reference="R2000" />
    <constraint name="C2001" model="TKC" arity="2" scope="X34.1 X48.1" reference="R2001" />
    <constraint name="C2002" model="TKC" arity="2" scope="X52.1 X109.1" reference="R2002" />
    <constraint name="C2003" model="TKC" arity="2" scope="X39.1 X72.1" reference="R2003" />
    <constraint name="C2004" model="TKC" arity="2" scope="X34.1 X107.1" reference="R2004" />
    <constraint name="C2005" model="TKC" arity="2" scope="X15.1 X106.1" reference="R2005" />
    <constraint name="C2006" model="TKC" arity="2" scope="X36.1 X91.1" reference="R2006" />
    <constraint name="C2007" model="TKC" arity="2" scope="X63.1 X119.1" reference="R2007" />
    <constraint name="C2008" model="TKC" arity="2" scope="X49.1 X88.1" reference="R2008" />
    <constraint name="C2009" model="TKC" arity="2" scope="X8.1 X99.1" reference="R2009" />
    <constraint name="C2010" model="TKC" arity="2" scope="X21.1 X120.1" reference="R2010" />
    <constraint name="C2011" model="TKC" arity="2" scope="X31.1 X67.1" reference="R2011" />
    <constraint name="C2012" model="TKC" arity="2" scope="X37.1 X103.1" reference="R2012" />
    <constraint name="C2013" model="TKC" arity="2" scope="X72.1 X103.1" reference="R2013" />
    <constraint name="C2014" model="TKC" arity="2" scope="X44.1 X119.1" reference="R2014" />
    <constraint name="C2015" model="TKC" arity="2" scope="X55.1 X111.1" reference="R2015" />
    <constraint name="C2016" model="TKC" arity="2" scope="X7.1 X17.1" reference="R2016" />
    <constraint name="C2017" model="TKC" arity="2" scope="X28.1 X77.1" reference="R2017" />
    <constraint name="C2018" model="TKC" arity="2" scope="X101.1 X118.1" reference="R2018" />
    <constraint name="C2019" model="TKC" arity="2" scope="X24.1 X93.1" reference="R2019" />
    <constraint name="C2020" model="TKC" arity="2" scope="X58.1 X77.1" reference="R2020" />
    <constraint name="C2021" model="TKC" arity="2" scope="X47.1 X106.1" reference="R2021" />
    <constraint name="C2022" model="TKC" arity="2" scope="X48.1 X103.1" reference="R2022" />
    <constraint name="C2023" model="TKC" arity="2" scope="X16.1 X76.1" reference="R2023" />
    <constraint name="C2024" model="TKC" arity="2" scope="X9.1 X49.1" reference="R2024" />
    <constraint name="C2025" model="TKC" arity="2" scope="X32.1 X87.1" reference="R2025" />
    <constraint name="C2026" model="TKC" arity="2" scope="X9.1 X29.1" reference="R2026" />
    <constraint name="C2027" model="TKC" arity="2" scope="X30.1 X51.1" reference="R2027" />
    <constraint name="C2028" model="TKC" arity="2" scope="X16.1 X101.1" reference="R2028" />
    <constraint name="C2029" model="TKC" arity="2" scope="X37.1 X97.1" reference="R2029" />
    <constraint name="C2030" model="TKC" arity="2" scope="X101.1 X110.1" reference="R2030" />
    <constraint name="C2031" model="TKC" arity="2" scope="X72.1 X113.1" reference="R2031" />
    <constraint name="C2032" model="TKC" arity="2" scope="X2.1 X72.1" reference="R2032" />
    <constraint name="C2033" model="TKC" arity="2" scope="X32.1 X75.1" reference="R2033" />
    <constraint name="C2034" model="TKC" arity="2" scope="X14.1 X52.1" reference="R2034" />
    <constraint name="C2035" model="TKC" arity="2" scope="X28.1 X114.1" reference="R2035" />
    <constraint name="C2036" model="TKC" arity="2" scope="X11.1 X84.1" reference="R2036" />
    <constraint name="C2037" model="TKC" arity="2" scope="X68.1 X93.1" reference="R2037" />
    <constraint name="C2038" model="TKC" arity="2" scope="X56.1 X65.1" reference="R2038" />
    <constraint name="C2039" model="TKC" arity="2" scope="X19.1 X120.1" reference="R2039" />
    <constraint name="C2040" model="TKC" arity="2" scope="X38.1 X97.1" reference="R2040" />
    <constraint name="C2041" model="TKC" arity="2" scope="X8.1 X35.1" reference="R2041" />
    <constraint name="C2042" model="TKC" arity="2" scope="X20.1 X111.1" reference="R2042" />
    <constraint name="C2043" model="TKC" arity="2" scope="X6.1 X62.1" reference="R2043" />
    <constraint name="C2044" model="TKC" arity="2" scope="X65.1 X119.1" reference="R2044" />
    <constraint name="C2045" model="TKC" arity="2" scope="X61.1 X100.1" reference="R2045" />
    <constraint name="C2046" model="TKC" arity="2" scope="X18.1 X44.1" reference="R2046" />
    <constraint name="C2047" model="TKC" arity="2" scope="X108.1 X113.1" reference="R2047" />
    <constraint name="C2048" model="TKC" arity="2" scope="X27.1 X28.1" reference="R2048" />
    <constraint name="C2049" model="TKC" arity="2" scope="X83.1 X89.1" reference="R2049" />
    <constraint name="C2050" model="TKC" arity="2" scope="X54.1 X55.1" reference="R2050" />
    <constraint name="C2051" model="TKC" arity="2" scope="X87.1 X96.1" reference="R2051" />
    <constraint name="C2052" model="TKC" arity="2" scope="X99.1 X106.1" reference="R2052" />
    <constraint name="C2053" model="TKC" arity="2" scope="X45.1 X76.1" reference="R2053" />
    <constraint name="C2054" model="TKC" arity="2" scope="X22.1 X120.1" reference="R2054" />
    <constraint name="C2055" model="TKC" arity="2" scope="X80.1 X117.1" reference="R2055" />
    <constraint name="C2056" model="TKC" arity="2" scope="X58.1 X100.1" reference="R2056" />
    <constraint name="C2057" model="TKC" arity="2" scope="X8.1 X18.1" reference="R2057" />
    <constraint name="C2058" model="TKC" arity="2" scope="X53.1 X114.1" reference="R2058" />
    <constraint name="C2059" model="TKC" arity="2" scope="X50.1 X81.1" reference="R2059" />
    <constraint name="C2060" model="TKC" arity="2" scope="X7.1 X115.1" reference="R2060" />
    <constraint name="C2061" model="TKC" arity="2" scope="X70.1 X86.1" reference="R2061" />
    <constraint name="C2062" model="TKC" arity="2" scope="X37.1 X114.1" reference="R2062" />
    <constraint name="C2063" model="TKC" arity="2" scope="X19.1 X64.1" reference="R2063" />
    <constraint name="C2064" model="TKC" arity="2" scope="X63.1 X77.1" reference="R2064" />
    <constraint name="C2065" model="TKC" arity="2" scope="X36.1 X84.1" reference="R2065" />
    <constraint name="C2066" model="TKC" arity="2" scope="X9.1 X100.1" reference="R2066" />
    <constraint name="C2067" model="TKC" arity="2" scope="X19.1 X119.1" reference="R2067" />
    <constraint name="C2068" model="TKC" arity="2" scope="X15.1 X95.1" reference="R2068" />
    <constraint name="C2069" model="TKC" arity="2" scope="X4.1 X120.1" reference="R2069" />
    <constraint name="C2070" model="TKC" arity="2" scope="X47.1 X119.1" reference="R2070" />
    <constraint name="C2071" model="TKC" arity="2" scope="X14.1 X59.1" reference="R2071" />
    <constraint name="C2072" model="TKC" arity="2" scope="X100.1 X118.1" reference="R2072" />
    <constraint name="C2073" model="TKC" arity="2" scope="X59.1 X66.1" reference="R2073" />
    <constraint name="C2074" model="TKC" arity="2" scope="X13.1 X92.1" reference="R2074" />
    <constraint name="C2075" model="TKC" arity="2" scope="X6.1 X57.1" reference="R2075" />
    <constraint name="C2076" model="TKC" arity="2" scope="X29.1 X50.1" reference="R2076" />
    <constraint name="C2077" model="TKC" arity="2" scope="X77.1 X101.1" reference="R2077" />
    <constraint name="C2078" model="TKC" arity="2" scope="X60.1 X87.1" reference="R2078" />
    <constraint name="C2079" model="TKC" arity="2" scope="X6.1 X23.1" reference="R2079" />
    <constraint name="C2080" model="TKC" arity="2" scope="X44.1 X64.1" reference="R2080" />
    <constraint name="C2081" model="TKC" arity="2" scope="X9.1 X13.1" reference="R2081" />
    <constraint name="C2082" model="TKC" arity="2" scope="X64.1 X109.1" reference="R2082" />
    <constraint name="C2083" model="TKC" arity="2" scope="X30.1 X65.1" reference="R2083" />
    <constraint name="C2084" model="TKC" arity="2" scope="X100.1 X112.1" reference="R2084" />
    <constraint name="C2085" model="TKC" arity="2" scope="X68.1 X92.1" reference="R2085" />
    <constraint name="C2086" model="TKC" arity="2" scope="X36.1 X117.1" reference="R2086" />
    <constraint name="C2087" model="TKC" arity="2" scope="X16.1 X23.1" reference="R2087" />
    <constraint name="C2088" model="TKC" arity="2" scope="X1.1 X56.1" reference="R2088" />
    <constraint name="C2089" model="TKC" arity="2" scope="X71.1 X93.1" reference="R2089" />
    <constraint name="C2090" model="TKC" arity="2" scope="X85.1 X93.1" reference="R2090" />
    <constraint name="C2091" model="TKC" arity="2" scope="X40.1 X107.1" reference="R2091" />
    <constraint name="C2092" model="TKC" arity="2" scope="X3.1 X22.1" reference="R2092" />
    <constraint name="C2093" model="TKC" arity="2" scope="X1.1 X48.1" reference="R2093" />
    <constraint name="C2094" model="TKC" arity="2" scope="X14.1 X112.1" reference="R2094" />
    <constraint name="C2095" model="TKC" arity="2" scope="X26.1 X107.1" reference="R2095" />
    <constraint name="C2096" model="TKC" arity="2" scope="X17.1 X102.1" reference="R2096" />
    <constraint name="C2097" model="TKC" arity="2" scope="X59.1 X112.1" reference="R2097" />
    <constraint name="C2098" model="TKC" arity="2" scope="X15.1 X79.1" reference="R2098" />
    <constraint name="C2099" model="TKC" arity="2" scope="X2.1 X97.1" reference="R2099" />
    <constraint name="C2100" model="TKC" arity="2" scope="X5.1 X41.1" reference="R2100" />
    <constraint name="C2101" model="TKC" arity="2" scope="X60.1 X81.1" reference="R2101" />
    <constraint name="C2102" model="TKC" arity="2" scope="X72.1 X88.1" reference="R2102" />
    <constraint name="C2103" model="TKC" arity="2" scope="X66.1 X85.1" reference="R2103" />
    <constraint name="C2104" model="TKC" arity="2" scope="X45.1 X92.1" reference="R2104" />
    <constraint name="C2105" model="TKC" arity="2" scope="X12.1 X89.1" reference="R2105" />
    <constraint name="C2106" model="TKC" arity="2" scope="X9.1 X41.1" reference="R2106" />
    <constraint name="C2107" model="TKC" arity="2" scope="X15.1 X65.1" reference="R2107" />
    <constraint name="C2108" model="TKC" arity="2" scope="X26.1 X37.1" reference="R2108" />
    <constraint name="C2109" model="TKC" arity="2" scope="X53.1 X78.1" reference="R2109" />
    <constraint name="C2110" model="TKC" arity="2" scope="X32.1 X98.1" reference="R2110" />
    <constraint name="C2111" model="TKC" arity="2" scope="X60.1 X66.1" reference="R2111" />
    <constraint name="C2112" model="TKC" arity="2" scope="X75.1 X104.1" reference="R2112" />
    <constraint name="C2113" model="TKC" arity="2" scope="X16.1 X59.1" reference="R2113" />
    <constraint name="C2114" model="TKC" arity="2" scope="X40.1 X119.1" reference="R2114" />
    <constraint name="C2115" model="TKC" arity="2" scope="X10.1 X33.1" reference="R2115" />
    <constraint name="C2116" model="TKC" arity="2" scope="X19.1 X53.1" reference="R2116" />
    <constraint name="C2117" model="TKC" arity="2" scope="X3.1 X16.1" reference="R2117" />
    <constraint name="C2118" model="TKC" arity="2" scope="X19.1 X95.1" reference="R2118" />
    <constraint name="C2119" model="TKC" arity="2" scope="X17.1 X92.1" reference="R2119" />
    <constraint name="C2120" model="TKC" arity="2" scope="X31.1 X73.1" reference="R2120" />
    <constraint name="C2121" model="TKC" arity="2" scope="X106.1 X112.1" reference="R2121" />
    <constraint name="C2122" model="TKC" arity="2" scope="X21.1 X106.1" reference="R2122" />
    <constraint name="C2123" model="TKC" arity="2" scope="X15.1 X118.1" reference="R2123" />
    <constraint name="C2124" model="TKC" arity="2" scope="X79.1 X115.1" reference="R2124" />
    <constraint name="C2125" model="TKC" arity="2" scope="X15.1 X27.1" reference="R2125" />
    <constraint name="C2126" model="TKC" arity="2" scope="X5.1 X100.1" reference="R2126" />
    <constraint name="C2127" model="TKC" arity="2" scope="X48.1 X93.1" reference="R2127" />
    <constraint name="C2128" model="TKC" arity="2" scope="X1.1 X117.1" reference="R2128" />
    <constraint name="C2129" model="TKC" arity="2" scope="X45.1 X85.1" reference="R2129" />
    <constraint name="C2130" model="TKC" arity="2" scope="X19.1 X105.1" reference="R2130" />
    <constraint name="C2131" model="TKC" arity="2" scope="X69.1 X119.1" reference="R2131" />
    <constraint name="C2132" model="TKC" arity="2" scope="X79.1 X118.1" reference="R2132" />
    <constraint name="C2133" model="TKC" arity="2" scope="X80.1 X95.1" reference="R2133" />
    <constraint name="C2134" model="TKC" arity="2" scope="X45.1 X97.1" reference="R2134" />
    <constraint name="C2135" model="TKC" arity="2" scope="X39.1 X86.1" reference="R2135" />
    <constraint name="C2136" model="TKC" arity="2" scope="X49.1 X54.1" reference="R2136" />
    <constraint name="C2137" model="TKC" arity="2" scope="X6.1 X40.1" reference="R2137" />
    <constraint name="C2138" model="TKC" arity="2" scope="X88.1 X98.1" reference="R2138" />
    <constraint name="C2139" model="TKC" arity="2" scope="X1.1 X43.1" reference="R2139" />
    <constraint name="C2140" model="TKC" arity="2" scope="X97.1 X110.1" reference="R2140" />
    <constraint name="C2141" model="TKC" arity="2" scope="X33.1 X45.1" reference="R2141" />
    <constraint name="C2142" model="TKC" arity="2" scope="X32.1 X101.1" reference="R2142" />
    <constraint name="C2143" model="TKC" arity="2" scope="X33.1 X66.1" reference="R2143" />
    <constraint name="C2144" model="TKC" arity="2" scope="X93.1 X95.1" reference="R2144" />
    <constraint name="C2145" model="TKC" arity="2" scope="X29.1 X87.1" reference="R2145" />
    <constraint name="C2146" model="TKC" arity="2" scope="X86.1 X119.1" reference="R2146" />
    <constraint name="C2147" model="TKC" arity="2" scope="X40.1 X90.1" reference="R2147" />
    <constraint name="C2148" model="TKC" arity="2" scope="X76.1 X110.1" reference="R2148" />
    <constraint name="C2149" model="TKC" arity="2" scope="X57.1 X68.1" reference="R2149" />
    <constraint name="C2150" model="TKC" arity="2" scope="X56.1 X76.1" reference="R2150" />
    <constraint name="C2151" model="TKC" arity="2" scope="X38.1 X88.1" reference="R2151" />
    <constraint name="C2152" model="TKC" arity="2" scope="X50.1 X103.1" reference="R2152" />
    <constraint name="C2153" model="TKC" arity="2" scope="X16.1 X68.1" reference="R2153" />
    <constraint name="C2154" model="TKC" arity="2" scope="X79.1 X110.1" reference="R2154" />
    <constraint name="C2155" model="TKC" arity="2" scope="X11.1 X17.1" reference="R2155" />
    <constraint name="C2156" model="TKC" arity="2" scope="X19.1 X22.1" reference="R2156" />
    <constraint name="C2157" model="TKC" arity="2" scope="X21.1 X84.1" reference="R2157" />
    <constraint name="C2158" model="TKC" arity="2" scope="X33.1 X120.1" reference="R2158" />
    <constraint name="C2159" model="TKC" arity="2" scope="X99.1 X110.1" reference="R2159" />
    <constraint name="C2160" model="TKC" arity="2" scope="X32.1 X68.1" reference="R2160" />
    <constraint name="C2161" model="TKC" arity="2" scope="X22.1 X46.1" reference="R2161" />
    <constraint name="C2162" model="TKC" arity="2" scope="X97.1 X99.1" reference="R2162" />
    <constraint name="C2163" model="TKC" arity="2" scope="X91.1 X98.1" reference="R2163" />
    <constraint name="C2164" model="TKC" arity="2" scope="X43.1 X106.1" reference="R2164" />
    <constraint name="C2165" model="TKC" arity="2" scope="X69.1 X112.1" reference="R2165" />
    <constraint name="C2166" model="TKC" arity="2" scope="X90.1 X114.1" reference="R2166" />
    <constraint name="C2167" model="TKC" arity="2" scope="X30.1 X72.1" reference="R2167" />
    <constraint name="C2168" model="TKC" arity="2" scope="X12.1 X41.1" reference="R2168" />
    <constraint name="C2169" model="TKC" arity="2" scope="X21.1 X95.1" reference="R2169" />
    <constraint name="C2170" model="TKC" arity="2" scope="X4.1 X39.1" reference="R2170" />
    <constraint name="C2171" model="TKC" arity="2" scope="X101.1 X102.1" reference="R2171" />
    <constraint name="C2172" model="TKC" arity="2" scope="X17.1 X86.1" reference="R2172" />
    <constraint name="C2173" model="TKC" arity="2" scope="X52.1 X57.1" reference="R2173" />
    <constraint name="C2174" model="TKC" arity="2" scope="X16.1 X120.1" reference="R2174" />
    <constraint name="C2175" model="TKC" arity="2" scope="X38.1 X93.1" reference="R2175" />
    <constraint name="C2176" model="TKC" arity="2" scope="X8.1 X88.1" reference="R2176" />
    <constraint name="C2177" model="TKC" arity="2" scope="X50.1 X69.1" reference="R2177" />
    <constraint name="C2178" model="TKC" arity="2" scope="X54.1 X105.1" reference="R2178" />
    <constraint name="C2179" model="TKC" arity="2" scope="X16.1 X99.1" reference="R2179" />
    <constraint name="C2180" model="TKC" arity="2" scope="X55.1 X112.1" reference="R2180" />
    <constraint name="C2181" model="TKC" arity="2" scope="X26.1 X89.1" reference="R2181" />
    <constraint name="C2182" model="TKC" arity="2" scope="X9.1 X34.1" reference="R2182" />
    <constraint name="C2183" model="TKC" arity="2" scope="X46.1 X116.1" reference="R2183" />
    <constraint name="C2184" model="TKC" arity="2" scope="X35.1 X114.1" reference="R2184" />
    <constraint name="C2185" model="TKC" arity="2" scope="X62.1 X86.1" reference="R2185" />
    <constraint name="C2186" model="TKC" arity="2" scope="X50.1 X117.1" reference="R2186" />
    <constraint name="C2187" model="TKC" arity="2" scope="X30.1 X53.1" reference="R2187" />
    <constraint name="C2188" model="TKC" arity="2" scope="X12.1 X19.1" reference="R2188" />
    <constraint name="C2189" model="TKC" arity="2" scope="X6.1 X75.1" reference="R2189" />
    <constraint name="C2190" model="TKC" arity="2" scope="X92.1 X116.1" reference="R2190" />
    <constraint name="C2191" model="TKC" arity="2" scope="X45.1 X50.1" reference="R2191" />
    <constraint name="C2192" model="TKC" arity="2" scope="X73.1 X86.1" reference="R2192" />
    <constraint name="C2193" model="TKC" arity="2" scope="X1.1 X78.1" reference="R2193" />
    <constraint name="C2194" model="TKC" arity="2" scope="X100.1 X119.1" reference="R2194" />
    <constraint name="C2195" model="TKC" arity="2" scope="X76.1 X103.1" reference="R2195" />
    <constraint name="C2196" model="TKC" arity="2" scope="X65.1 X73.1" reference="R2196" />
    <constraint name="C2197" model="TKC" arity="2" scope="X39.1 X44.1" reference="R2197" />
    <constraint name="C2198" model="TKC" arity="2" scope="X39.1 X93.1" reference="R2198" />
    <constraint name="C2199" model="TKC" arity="2" scope="X57.1 X108.1" reference="R2199" />
    <constraint name="C2200" model="TKC" arity="2" scope="X4.1 X91.1" reference="R2200" />
    <constraint name="C2201" model="TKC" arity="2" scope="X82.1 X113.1" reference="R2201" />
    <constraint name="C2202" model="TKC" arity="2" scope="X82.1 X115.1" reference="R2202" />
    <constraint name="C2203" model="TKC" arity="2" scope="X23.1 X46.1" reference="R2203" />
    <constraint name="C2204" model="TKC" arity="2" scope="X11.1 X23.1" reference="R2204" />
    <constraint name="C2205" model="TKC" arity="2" scope="X32.1 X92.1" reference="R2205" />
    <constraint name="C2206" model="TKC" arity="2" scope="X15.1 X30.1" reference="R2206" />
    <constraint name="C2207" model="TKC" arity="2" scope="X20.1 X116.1" reference="R2207" />
    <constraint name="C2208" model="TKC" arity="2" scope="X16.1 X34.1" reference="R2208" />
    <constraint name="C2209" model="TKC" arity="2" scope="X44.1 X95.1" reference="R2209" />
    <constraint name="C2210" model="TKC" arity="2" scope="X19.1 X27.1" reference="R2210" />
    <constraint name="C2211" model="TKC" arity="2" scope="X58.1 X88.1" reference="R2211" />
    <constraint name="C2212" model="TKC" arity="2" scope="X55.1 X102.1" reference="R2212" />
    <constraint name="C2213" model="TKC" arity="2" scope="X35.1 X44.1" reference="R2213" />
    <constraint name="C2214" model="TKC" arity="2" scope="X19.1 X43.1" reference="R2214" />
    <constraint name="C2215" model="TKC" arity="2" scope="X85.1 X109.1" reference="R2215" />
    <constraint name="C2216" model="TKC" arity="2" scope="X35.1 X111.1" reference="R2216" />
    <constraint name="C2217" model="TKC" arity="2" scope="X88.1 X95.1" reference="R2217" />
    <constraint name="C2218" model="TKC" arity="2" scope="X12.1 X63.1" reference="R2218" />
    <constraint name="C2219" model="TKC" arity="2" scope="X80.1 X109.1" reference="R2219" />
    <constraint name="C2220" model="TKC" arity="2" scope="X34.1 X94.1" reference="R2220" />
    <constraint name="C2221" model="TKC" arity="2" scope="X49.1 X111.1" reference="R2221" />
    <constraint name="C2222" model="TKC" arity="2" scope="X56.1 X67.1" reference="R2222" />
    <constraint name="C2223" model="TKC" arity="2" scope="X90.1 X96.1" reference="R2223" />
    <constraint name="C2224" model="TKC" arity="2" scope="X3.1 X19.1" reference="R2224" />
    <constraint name="C2225" model="TKC" arity="2" scope="X22.1 X113.1" reference="R2225" />
    <constraint name="C2226" model="TKC" arity="2" scope="X55.1 X83.1" reference="R2226" />
    <constraint name="C2227" model="TKC" arity="2" scope="X52.1 X63.1" reference="R2227" />
    <constraint name="C2228" model="TKC" arity="2" scope="X50.1 X89.1" reference="R2228" />
    <constraint name="C2229" model="TKC" arity="2" scope="X84.1 X107.1" reference="R2229" />
    <constraint name="C2230" model="TKC" arity="2" scope="X37.1 X59.1" reference="R2230" />
    <constraint name="C2231" model="TKC" arity="2" scope="X25.1 X61.1" reference="R2231" />
    <constraint name="C2232" model="TKC" arity="2" scope="X15.1 X31.1" reference="R2232" />
    <constraint name="C2233" model="TKC" arity="2" scope="X18.1 X64.1" reference="R2233" />
    <constraint name="C2234" model="TKC" arity="2" scope="X39.1 X81.1" reference="R2234" />
    <constraint name="C2235" model="TKC" arity="2" scope="X61.1 X119.1" reference="R2235" />
    <constraint name="C2236" model="TKC" arity="2" scope="X63.1 X81.1" reference="R2236" />
    <constraint name="C2237" model="TKC" arity="2" scope="X62.1 X85.1" reference="R2237" />
    <constraint name="C2238" model="TKC" arity="2" scope="X5.1 X51.1" reference="R2238" />
    <constraint name="C2239" model="TKC" arity="2" scope="X20.1 X51.1" reference="R2239" />
    <constraint name="C2240" model="TKC" arity="2" scope="X97.1 X102.1" reference="R2240" />
    <constraint name="C2241" model="TKC" arity="2" scope="X6.1 X15.1" reference="R2241" />
    <constraint name="C2242" model="TKC" arity="2" scope="X29.1 X59.1" reference="R2242" />
    <constraint name="C2243" model="TKC" arity="2" scope="X46.1 X82.1" reference="R2243" />
    <constraint name="C2244" model="TKC" arity="2" scope="X42.1 X92.1" reference="R2244" />
    <constraint name="C2245" model="TKC" arity="2" scope="X23.1 X53.1" reference="R2245" />
    <constraint name="C2246" model="TKC" arity="2" scope="X56.1 X82.1" reference="R2246" />
    <constraint name="C2247" model="TKC" arity="2" scope="X84.1 X103.1" reference="R2247" />
    <constraint name="C2248" model="TKC" arity="2" scope="X2.1 X19.1" reference="R2248" />
    <constraint name="C2249" model="TKC" arity="2" scope="X34.1 X84.1" reference="R2249" />
    <constraint name="C2250" model="TKC" arity="2" scope="X28.1 X53.1" reference="R2250" />
    <constraint name="C2251" model="TKC" arity="2" scope="X44.1 X94.1" reference="R2251" />
    <constraint name="C2252" model="TKC" arity="2" scope="X87.1 X91.1" reference="R2252" />
    <constraint name="C2253" model="TKC" arity="2" scope="X59.1 X92.1" reference="R2253" />
    <constraint name="C2254" model="TKC" arity="2" scope="X1.1 X26.1" reference="R2254" />
    <constraint name="C2255" model="TKC" arity="2" scope="X29.1 X75.1" reference="R2255" />
    <constraint name="C2256" model="TKC" arity="2" scope="X8.1 X102.1" reference="R2256" />
    <constraint name="C2257" model="TKC" arity="2" scope="X43.1 X91.1" reference="R2257" />
    <constraint name="C2258" model="TKC" arity="2" scope="X28.1 X74.1" reference="R2258" />
    <constraint name="C2259" model="TKC" arity="2" scope="X4.1 X100.1" reference="R2259" />
    <constraint name="C2260" model="TKC" arity="2" scope="X105.1 X112.1" reference="R2260" />
    <constraint name="C2261" model="TKC" arity="2" scope="X44.1 X78.1" reference="R2261" />
    <constraint name="C2262" model="TKC" arity="2" scope="X40.1 X103.1" reference="R2262" />
    <constraint name="C2263" model="TKC" arity="2" scope="X19.1 X68.1" reference="R2263" />
    <constraint name="C2264" model="TKC" arity="2" scope="X48.1 X113.1" reference="R2264" />
    <constraint name="C2265" model="TKC" arity="2" scope="X87.1 X109.1" reference="R2265" />
    <constraint name="C2266" model="TKC" arity="2" scope="X38.1 X53.1" reference="R2266" />
    <constraint name="C2267" model="TKC" arity="2" scope="X13.1 X102.1" reference="R2267" />
    <constraint name="C2268" model="TKC" arity="2" scope="X76.1 X100.1" reference="R2268" />
    <constraint name="C2269" model="TKC" arity="2" scope="X33.1 X81.1" reference="R2269" />
    <constraint name="C2270" model="TKC" arity="2" scope="X27.1 X119.1" reference="R2270" />
    <constraint name="C2271" model="TKC" arity="2" scope="X4.1 X62.1" reference="R2271" />
    <constraint name="C2272" model="TKC" arity="2" scope="X81.1 X118.1" reference="R2272" />
    <constraint name="C2273" model="TKC" arity="2" scope="X60.1 X68.1" reference="R2273" />
    <constraint name="C2274" model="TKC" arity="2" scope="X5.1 X104.1" reference="R2274" />
    <constraint name="C2275" model="TKC" arity="2" scope="X61.1 X87.1" reference="R2275" />
    <constraint name="C2276" model="TKC" arity="2" scope="X6.1 X71.1" reference="R2276" />
    <constraint name="C2277" model="TKC" arity="2" scope="X9.1 X88.1" reference="R2277" />
    <constraint name="C2278" model="TKC" arity="2" scope="X57.1 X66.1" reference="R2278" />
    <constraint name="C2279" model="TKC" arity="2" scope="X62.1 X106.1" reference="R2279" />
    <constraint name="C2280" model="TKC" arity="2" scope="X24.1 X104.1" reference="R2280" />
    <constraint name="C2281" model="TKC" arity="2" scope="X75.1 X93.1" reference="R2281" />
    <constraint name="C2282" model="TKC" arity="2" scope="X60.1 X110.1" reference="R2282" />
    <constraint name="C2283" model="TKC" arity="2" scope="X9.1 X81.1" reference="R2283" />
    <constraint name="C2284" model="TKC" arity="2" scope="X4.1 X96.1" reference="R2284" />
    <constraint name="C2285" model="TKC" arity="2" scope="X54.1 X107.1" reference="R2285" />
    <constraint name="C2286" model="TKC" arity="2" scope="X29.1 X73.1" reference="R2286" />
    <constraint name="C2287" model="TKC" arity="2" scope="X48.1 X99.1" reference="R2287" />
    <constraint name="C2288" model="TKC" arity="2" scope="X32.1 X34.1" reference="R2288" />
    <constraint name="C2289" model="TKC" arity="2" scope="X3.1 X52.1" reference="R2289" />
    <constraint name="C2290" model="TKC" arity="2" scope="X100.1 X109.1" reference="R2290" />
    <constraint name="C2291" model="TKC" arity="2" scope="X31.1 X83.1" reference="R2291" />
    <constraint name="C2292" model="TKC" arity="2" scope="X88.1 X96.1" reference="R2292" />
    <constraint name="C2293" model="TKC" arity="2" scope="X23.1 X41.1" reference="R2293" />
    <constraint name="C2294" model="TKC" arity="2" scope="X71.1 X78.1" reference="R2294" />
    <constraint name="C2295" model="TKC" arity="2" scope="X16.1 X116.1" reference="R2295" />
    <constraint name="C2296" model="TKC" arity="2" scope="X4.1 X84.1" reference="R2296" />
    <constraint name="C2297" model="TKC" arity="2" scope="X3.1 X13.1" reference="R2297" />
    <constraint name="C2298" model="TKC" arity="2" scope="X44.1 X66.1" reference="R2298" />
    <constraint name="C2299" model="TKC" arity="2" scope="X21.1 X116.1" reference="R2299" />
    <constraint name="C2300" model="TKC" arity="2" scope="X77.1 X119.1" reference="R2300" />
    <constraint name="C2301" model="TKC" arity="2" scope="X53.1 X94.1" reference="R2301" />
    <constraint name="C2302" model="TKC" arity="2" scope="X36.1 X68.1" reference="R2302" />
    <constraint name="C2303" model="TKC" arity="2" scope="X1.1 X110.1" reference="R2303" />
    <constraint name="C2304" model="TKC" arity="2" scope="X46.1 X104.1" reference="R2304" />
    <constraint name="C2305" model="TKC" arity="2" scope="X17.1 X56.1" reference="R2305" />
    <constraint name="C2306" model="TKC" arity="2" scope="X7.1 X64.1" reference="R2306" />
    <constraint name="C2307" model="TKC" arity="2" scope="X38.1 X105.1" reference="R2307" />
    <constraint name="C2308" model="TKC" arity="2" scope="X66.1 X69.1" reference="R2308" />
    <constraint name="C2309" model="TKC" arity="2" scope="X13.1 X25.1" reference="R2309" />
    <constraint name="C2310" model="TKC" arity="2" scope="X86.1 X88.1" reference="R2310" />
    <constraint name="C2311" model="TKC" arity="2" scope="X47.1 X71.1" reference="R2311" />
    <constraint name="C2312" model="TKC" arity="2" scope="X2.1 X106.1" reference="R2312" />
    <constraint name="C2313" model="TKC" arity="2" scope="X29.1 X96.1" reference="R2313" />
    <constraint name="C2314" model="TKC" arity="2" scope="X10.1 X41.1" reference="R2314" />
    <constraint name="C2315" model="TKC" arity="2" scope="X61.1 X116.1" reference="R2315" />
    <constraint name="C2316" model="TKC" arity="2" scope="X4.1 X67.1" reference="R2316" />
    <constraint name="C2317" model="TKC" arity="2" scope="X47.1 X72.1" reference="R2317" />
    <constraint name="C2318" model="TKC" arity="2" scope="X57.1 X92.1" reference="R2318" />
    <constraint name="C2319" model="TKC" arity="2" scope="X9.1 X55.1" reference="R2319" />
    <constraint name="C2320" model="TKC" arity="2" scope="X19.1 X85.1" reference="R2320" />
    <constraint name="C2321" model="TKC" arity="2" scope="X58.1 X83.1" reference="R2321" />
    <constraint name="C2322" model="TKC" arity="2" scope="X9.1 X22.1" reference="R2322" />
    <constraint name="C2323" model="TKC" arity="2" scope="X31.1 X35.1" reference="R2323" />
    <constraint name="C2324" model="TKC" arity="2" scope="X89.1 X119.1" reference="R2324" />
    <constraint name="C2325" model="TKC" arity="2" scope="X39.1 X53.1" reference="R2325" />
    <constraint name="C2326" model="TKC" arity="2" scope="X30.1 X66.1" reference="R2326" />
    <constraint name="C2327" model="TKC" arity="2" scope="X14.1 X58.1" reference="R2327" />
    <constraint name="C2328" model="TKC" arity="2" scope="X47.1 X58.1" reference="R2328" />
    <constraint name="C2329" model="TKC" arity="2" scope="X58.1 X112.1" reference="R2329" />
    <constraint name="C2330" model="TKC" arity="2" scope="X47.1 X65.1" reference="R2330" />
    <constraint name="C2331" model="TKC" arity="2" scope="X13.1 X24.1" reference="R2331" />
    <constraint name="C2332" model="TKC" arity="2" scope="X25.1 X95.1" reference="R2332" />
    <constraint name="C2333" model="TKC" arity="2" scope="X78.1 X120.1" reference="R2333" />
    <constraint name="C2334" model="TKC" arity="2" scope="X6.1 X54.1" reference="R2334" />
    <constraint name="C2335" model="TKC" arity="2" scope="X35.1 X96.1" reference="R2335" />
    <constraint name="C2336" model="TKC" arity="2" scope="X12.1 X32.1" reference="R2336" />
    <constraint name="C2337" model="TKC" arity="2" scope="X82.1 X90.1" reference="R2337" />
    <constraint name="C2338" model="TKC" arity="2" scope="X9.1 X101.1" reference="R2338" />
    <constraint name="C2339" model="TKC" arity="2" scope="X56.1 X100.1" reference="R2339" />
    <constraint name="C2340" model="TKC" arity="2" scope="X53.1 X58.1" reference="R2340" />
    <constraint name="C2341" model="TKC" arity="2" scope="X44.1 X51.1" reference="R2341" />
    <constraint name="C2342" model="TKC" arity="2" scope="X20.1 X49.1" reference="R2342" />
    <constraint name="C2343" model="TKC" arity="2" scope="X65.1 X81.1" reference="R2343" />
    <constraint name="C2344" model="TKC" arity="2" scope="X14.1 X79.1" reference="R2344" />
    <constraint name="C2345" model="TKC" arity="2" scope="X66.1 X120.1" reference="R2345" />
    <constraint name="C2346" model="TKC" arity="2" scope="X40.1 X42.1" reference="R2346" />
    <constraint name="C2347" model="TKC" arity="2" scope="X57.1 X102.1" reference="R2347" />
    <constraint name="C2348" model="TKC" arity="2" scope="X1.1 X55.1" reference="R2348" />
    <constraint name="C2349" model="TKC" arity="2" scope="X9.1 X57.1" reference="R2349" />
    <constraint name="C2350" model="TKC" arity="2" scope="X68.1 X77.1" reference="R2350" />
    <constraint name="C2351" model="TKC" arity="2" scope="X14.1 X31.1" reference="R2351" />
    <constraint name="C2352" model="TKC" arity="2" scope="X95.1 X110.1" reference="R2352" />
    <constraint name="C2353" model="TKC" arity="2" scope="X22.1 X26.1" reference="R2353" />
    <constraint name="C2354" model="TKC" arity="2" scope="X40.1 X54.1" reference="R2354" />
    <constraint name="C2355" model="TKC" arity="2" scope="X37.1 X70.1" reference="R2355" />
    <constraint name="C2356" model="TKC" arity="2" scope="X20.1 X79.1" reference="R2356" />
    <constraint name="C2357" model="TKC" arity="2" scope="X47.1 X120.1" reference="R2357" />
    <constraint name="C2358" model="TKC" arity="2" scope="X43.1 X55.1" reference="R2358" />
    <constraint name="C2359" model="TKC" arity="2" scope="X11.1 X117.1" reference="R2359" />
    <constraint name="C2360" model="TKC" arity="2" scope="X22.1 X49.1" reference="R2360" />
    <constraint name="C2361" model="TKC" arity="2" scope="X17.1 X70.1" reference="R2361" />
    <constraint name="C2362" model="TKC" arity="2" scope="X29.1 X65.1" reference="R2362" />
    <constraint name="C2363" model="TKC" arity="2" scope="X47.1 X99.1" reference="R2363" />
    <constraint name="C2364" model="TKC" arity="2" scope="X65.1 X102.1" reference="R2364" />
    <constraint name="C2365" model="TKC" arity="2" scope="X34.1 X75.1" reference="R2365" />
    <constraint name="C2366" model="TKC" arity="2" scope="X16.1 X78.1" reference="R2366" />
    <constraint name="C2367" model="TKC" arity="2" scope="X56.1 X97.1" reference="R2367" />
    <constraint name="C2368" model="TKC" arity="2" scope="X42.1 X76.1" reference="R2368" />
    <constraint name="C2369" model="TKC" arity="2" scope="X9.1 X58.1" reference="R2369" />
    <constraint name="C2370" model="TKC" arity="2" scope="X23.1 X65.1" reference="R2370" />
    <constraint name="C2371" model="TKC" arity="2" scope="X43.1 X84.1" reference="R2371" />
    <constraint name="C2372" model="TKC" arity="2" scope="X53.1 X57.1" reference="R2372" />
    <constraint name="C2373" model="TKC" arity="2" scope="X45.1 X79.1" reference="R2373" />
    <constraint name="C2374" model="TKC" arity="2" scope="X95.1 X116.1" reference="R2374" />
    <constraint name="C2375" model="TKC" arity="2" scope="X28.1 X120.1" reference="R2375" />
    <constraint name="C2376" model="TKC" arity="2" scope="X27.1 X100.1" reference="R2376" />
    <constraint name="C2377" model="TKC" arity="2" scope="X49.1 X118.1" reference="R2377" />
    <constraint name="C2378" model="TKC" arity="2" scope="X7.1 X81.1" reference="R2378" />
    <constraint name="C2379" model="TKC" arity="2" scope="X43.1 X69.1" reference="R2379" />
    <constraint name="C2380" model="TKC" arity="2" scope="X38.1 X75.1" reference="R2380" />
    <constraint name="C2381" model="TKC" arity="2" scope="X58.1 X60.1" reference="R2381" />
    <constraint name="C2382" model="TKC" arity="2" scope="X12.1 X74.1" reference="R2382" />
    <constraint name="C2383" model="TKC" arity="2" scope="X17.1 X76.1" reference="R2383" />
    <constraint name="C2384" model="TKC" arity="2" scope="X23.1 X116.1" reference="R2384" />
    <constraint name="C2385" model="TKC" arity="2" scope="X27.1 X48.1" reference="R2385" />
    <constraint name="C2386" model="TKC" arity="2" scope="X12.1 X88.1" reference="R2386" />
    <constraint name="C2387" model="TKC" arity="2" scope="X73.1 X112.1" reference="R2387" />
    <constraint name="C2388" model="TKC" arity="2" scope="X54.1 X92.1" reference="R2388" />
    <constraint name="C2389" model="TKC" arity="2" scope="X107.1 X113.1" reference="R2389" />
    <constraint name="C2390" model="TKC" arity="2" scope="X92.1 X108.1" reference="R2390" />
    <constraint name="C2391" model="TKC" arity="2" scope="X44.1 X45.1" reference="R2391" />
    <constraint name="C2392" model="TKC" arity="2" scope="X26.1 X112.1" reference="R2392" />
    <constraint name="C2393" model="TKC" arity="2" scope="X27.1 X65.1" reference="R2393" />
    <constraint name="C2394" model="TKC" arity="2" scope="X17.1 X24.1" reference="R2394" />
    <constraint name="C2395" model="TKC" arity="2" scope="X19.1 X59.1" reference="R2395" />
    <constraint name="C2396" model="TKC" arity="2" scope="X78.1 X96.1" reference="R2396" />
    <constraint name="C2397" model="TKC" arity="2" scope="X28.1 X116.1" reference="R2397" />
    <constraint name="C2398" model="TKC" arity="2" scope="X18.1 X26.1" reference="R2398" />
    <constraint name="C2399" model="TKC" arity="2" scope="X39.1 X113.1" reference="R2399" />
    <constraint name="C2400" model="TKC" arity="2" scope="X28.1 X37.1" reference="R2400" />
    <constraint name="C2401" model="TKC" arity="2" scope="X56.1 X66.1" reference="R2401" />
    <constraint name="C2402" model="TKC" arity="2" scope="X9.1 X10.1" reference="R2402" />
    <constraint name="C2403" model="TKC" arity="2" scope="X43.1 X81.1" reference="R2403" />
    <constraint name="C2404" model="TKC" arity="2" scope="X81.1 X89.1" reference="R2404" />
    <constraint name="C2405" model="TKC" arity="2" scope="X84.1 X100.1" reference="R2405" />
    <constraint name="C2406" model="TKC" arity="2" scope="X27.1 X98.1" reference="R2406" />
    <constraint name="C2407" model="TKC" arity="2" scope="X59.1 X63.1" reference="R2407" />
    <constraint name="C2408" model="TKC" arity="2" scope="X87.1 X115.1" reference="R2408" />
    <constraint name="C2409" model="TKC" arity="2" scope="X68.1 X120.1" reference="R2409" />
    <constraint name="C2410" model="TKC" arity="2" scope="X12.1 X106.1" reference="R2410" />
    <constraint name="C2411" model="TKC" arity="2" scope="X6.1 X84.1" reference="R2411" />
    <constraint name="C2412" model="TKC" arity="2" scope="X3.1 X81.1" reference="R2412" />
    <constraint name="C2413" model="TKC" arity="2" scope="X4.1 X87.1" reference="R2413" />
    <constraint name="C2414" model="TKC" arity="2" scope="X21.1 X41.1" reference="R2414" />
    <constraint name="C2415" model="TKC" arity="2" scope="X16.1 X119.1" reference="R2415" />
    <constraint name="C2416" model="TKC" arity="2" scope="X7.1 X69.1" reference="R2416" />
    <constraint name="C2417" model="TKC" arity="2" scope="X35.1 X102.1" reference="R2417" />
    <constraint name="C2418" model="TKC" arity="2" scope="X54.1 X89.1" reference="R2418" />
    <constraint name="C2419" model="TKC" arity="2" scope="X29.1 X57.1" reference="R2419" />
    <constraint name="C2420" model="TKC" arity="2" scope="X34.1 X59.1" reference="R2420" />
    <constraint name="C2421" model="TKC" arity="2" scope="X12.1 X77.1" reference="R2421" />
    <constraint name="C2422" model="TKC" arity="2" scope="X22.1 X55.1" reference="R2422" />
    <constraint name="C2423" model="TKC" arity="2" scope="X110.1 X117.1" reference="R2423" />
    <constraint name="C2424" model="TKC" arity="2" scope="X38.1 X69.1" reference="R2424" />
    <constraint name="C2425" model="TKC" arity="2" scope="X80.1 X113.1" reference="R2425" />
    <constraint name="C2426" model="TKC" arity="2" scope="X8.1 X25.1" reference="R2426" />
    <constraint name="C2427" model="TKC" arity="2" scope="X24.1 X73.1" reference="R2427" />
    <constraint name="C2428" model="TKC" arity="2" scope="X21.1 X68.1" reference="R2428" />
    <constraint name="C2429" model="TKC" arity="2" scope="X32.1 X74.1" reference="R2429" />
    <constraint name="C2430" model="TKC" arity="2" scope="X13.1 X56.1" reference="R2430" />
    <constraint name="C2431" model="TKC" arity="2" scope="X95.1 X108.1" reference="R2431" />
    <constraint name="C2432" model="TKC" arity="2" scope="X38.1 X94.1" reference="R2432" />
    <constraint name="C2433" model="TKC" arity="2" scope="X3.1 X58.1" reference="R2433" />
    <constraint name="C2434" model="TKC" arity="2" scope="X90.1 X119.1" reference="R2434" />
    <constraint name="C2435" model="TKC" arity="2" scope="X38.1 X44.1" reference="R2435" />
    <constraint name="C2436" model="TKC" arity="2" scope="X87.1 X117.1" reference="R2436" />
    <constraint name="C2437" model="TKC" arity="2" scope="X77.1 X87.1" reference="R2437" />
    <constraint name="C2438" model="TKC" arity="2" scope="X58.1 X97.1" reference="R2438" />
    <constraint name="C2439" model="TKC" arity="2" scope="X17.1 X74.1" reference="R2439" />
    <constraint name="C2440" model="TKC" arity="2" scope="X4.1 X17.1" reference="R2440" />
    <constraint name="C2441" model="TKC" arity="2" scope="X16.1 X46.1" reference="R2441" />
    <constraint name="C2442" model="TKC" arity="2" scope="X34.1 X51.1" reference="R2442" />
    <constraint name="C2443" model="TKC" arity="2" scope="X22.1 X75.1" reference="R2443" />
    <constraint name="C2444" model="TKC" arity="2" scope="X55.1 X78.1" reference="R2444" />
    <constraint name="C2445" model="TKC" arity="2" scope="X32.1 X57.1" reference="R2445" />
    <constraint name="C2446" model="TKC" arity="2" scope="X23.1 X44.1" reference="R2446" />
    <constraint name="C2447" model="TKC" arity="2" scope="X24.1 X59.1" reference="R2447" />
    <constraint name="C2448" model="TKC" arity="2" scope="X43.1 X118.1" reference="R2448" />
    <constraint name="C2449" model="TKC" arity="2" scope="X21.1 X83.1" reference="R2449" />
    <constraint name="C2450" model="TKC" arity="2" scope="X77.1 X95.1" reference="R2450" />
    <constraint name="C2451" model="TKC" arity="2" scope="X27.1 X101.1" reference="R2451" />
    <constraint name="C2452" model="TKC" arity="2" scope="X67.1 X111.1" reference="R2452" />
    <constraint name="C2453" model="TKC" arity="2" scope="X64.1 X120.1" reference="R2453" />
    <constraint name="C2454" model="TKC" arity="2" scope="X19.1 X101.1" reference="R2454" />
    <constraint name="C2455" model="TKC" arity="2" scope="X30.1 X94.1" reference="R2455" />
    <constraint name="C2456" model="TKC" arity="2" scope="X49.1 X78.1" reference="R2456" />
    <constraint name="C2457" model="TKC" arity="2" scope="X35.1 X55.1" reference="R2457" />
    <constraint name="C2458" model="TKC" arity="2" scope="X82.1 X84.1" reference="R2458" />
    <constraint name="C2459" model="TKC" arity="2" scope="X40.1 X48.1" reference="R2459" />
    <constraint name="C2460" model="TKC" arity="2" scope="X80.1 X91.1" reference="R2460" />
    <constraint name="C2461" model="TKC" arity="2" scope="X31.1 X46.1" reference="R2461" />
    <constraint name="C2462" model="TKC" arity="2" scope="X1.1 X23.1" reference="R2462" />
    <constraint name="C2463" model="TKC" arity="2" scope="X17.1 X88.1" reference="R2463" />
    <constraint name="C2464" model="TKC" arity="2" scope="X3.1 X5.1" reference="R2464" />
    <constraint name="C2465" model="TKC" arity="2" scope="X73.1 X77.1" reference="R2465" />
    <constraint name="C2466" model="TKC" arity="2" scope="X17.1 X23.1" reference="R2466" />
    <constraint name="C2467" model="TKC" arity="2" scope="X12.1 X103.1" reference="R2467" />
    <constraint name="C2468" model="TKC" arity="2" scope="X53.1 X71.1" reference="R2468" />
    <constraint name="C2469" model="TKC" arity="2" scope="X31.1 X98.1" reference="R2469" />
    <constraint name="C2470" model="TKC" arity="2" scope="X43.1 X87.1" reference="R2470" />
    <constraint name="C2471" model="TKC" arity="2" scope="X90.1 X109.1" reference="R2471" />
    <constraint name="C2472" model="TKC" arity="2" scope="X64.1 X111.1" reference="R2472" />
    <constraint name="C2473" model="TKC" arity="2" scope="X40.1 X64.1" reference="R2473" />
    <constraint name="C2474" model="TKC" arity="2" scope="X80.1 X100.1" reference="R2474" />
    <constraint name="C2475" model="TKC" arity="2" scope="X2.1 X35.1" reference="R2475" />
    <constraint name="C2476" model="TKC" arity="2" scope="X91.1 X100.1" reference="R2476" />
    <constraint name="C2477" model="TKC" arity="2" scope="X32.1 X44.1" reference="R2477" />
    <constraint name="C2478" model="TKC" arity="2" scope="X36.1 X120.1" reference="R2478" />
    <constraint name="C2479" model="TKC" arity="2" scope="X49.1 X85.1" reference="R2479" />
    <constraint name="C2480" model="TKC" arity="2" scope="X4.1 X52.1" reference="R2480" />
    <constraint name="C2481" model="TKC" arity="2" scope="X69.1 X75.1" reference="R2481" />
    <constraint name="C2482" model="TKC" arity="2" scope="X94.1 X95.1" reference="R2482" />
    <constraint name="C2483" model="TKC" arity="2" scope="X30.1 X71.1" reference="R2483" />
    <constraint name="C2484" model="TKC" arity="2" scope="X14.1 X106.1" reference="R2484" />
    <constraint name="C2485" model="TKC" arity="2" scope="X71.1 X76.1" reference="R2485" />
    <constraint name="C2486" model="TKC" arity="2" scope="X1.1 X8.1" reference="R2486" />
    <constraint name="C2487" model="TKC" arity="2" scope="X18.1 X31.1" reference="R2487" />
    <constraint name="C2488" model="TKC" arity="2" scope="X29.1 X89.1" reference="R2488" />
    <constraint name="C2489" model="TKC" arity="2" scope="X88.1 X108.1" reference="R2489" />
    <constraint name="C2490" model="TKC" arity="2" scope="X16.1 X72.1" reference="R2490" />
    <constraint name="C2491" model="TKC" arity="2" scope="X7.1 X67.1" reference="R2491" />
    <constraint name="C2492" model="TKC" arity="2" scope="X71.1 X114.1" reference="R2492" />
    <constraint name="C2493" model="TKC" arity="2" scope="X72.1 X99.1" reference="R2493" />
    <constraint name="C2494" model="TKC" arity="2" scope="X20.1 X74.1" reference="R2494" />
    <constraint name="C2495" model="TKC" arity="2" scope="X3.1 X107.1" reference="R2495" />
    <constraint name="C2496" model="TKC" arity="2" scope="X71.1 X104.1" reference="R2496" />
    <constraint name="C2497" model="TKC" arity="2" scope="X48.1 X52.1" reference="R2497" />
    <constraint name="C2498" model="TKC" arity="2" scope="X25.1 X33.1" reference="R2498" />
    <constraint name="C2499" model="TKC" arity="2" scope="X101.1 X105.1" reference="R2499" />
    <constraint name="C2500" model="TKC" arity="2" scope="X15.1 X68.1" reference="R2500" />
    <constraint name="C2501" model="TKC" arity="2" scope="X91.1 X117.1" reference="R2501" />
    <constraint name="C2502" model="TKC" arity="2" scope="X24.1 X36.1" reference="R2502" />
    <constraint name="C2503" model="TKC" arity="2" scope="X15.1 X72.1" reference="R2503" />
    <constraint name="C2504" model="TKC" arity="2" scope="X88.1 X116.1" reference="R2504" />
    <constraint name="C2505" model="TKC" arity="2" scope="X17.1 X80.1" reference="R2505" />
    <constraint name="C2506" model="TKC" arity="2" scope="X70.1 X104.1" reference="R2506" />
    <constraint name="C2507" model="TKC" arity="2" scope="X52.1 X85.1" reference="R2507" />
    <constraint name="C2508" model="TKC" arity="2" scope="X61.1 X114.1" reference="R2508" />
    <constraint name="C2509" model="TKC" arity="2" scope="X45.1 X56.1" reference="R2509" />
    <constraint name="C2510" model="TKC" arity="2" scope="X29.1 X104.1" reference="R2510" />
    <constraint name="C2511" model="TKC" arity="2" scope="X56.1 X78.1" reference="R2511" />
    <constraint name="C2512" model="TKC" arity="2" scope="X55.1 X57.1" reference="R2512" />
    <constraint name="C2513" model="TKC" arity="2" scope="X6.1 X13.1" reference="R2513" />
    <constraint name="C2514" model="TKC" arity="2" scope="X58.1 X65.1" reference="R2514" />
    <constraint name="C2515" model="TKC" arity="2" scope="X15.1 X56.1" reference="R2515" />
    <constraint name="C2516" model="TKC" arity="2" scope="X25.1 X69.1" reference="R2516" />
    <constraint name="C2517" model="TKC" arity="2" scope="X5.1 X56.1" reference="R2517" />
    <constraint name="C2518" model="TKC" arity="2" scope="X9.1 X61.1" reference="R2518" />
    <constraint name="C2519" model="TKC" arity="2" scope="X112.1 X120.1" reference="R2519" />
    <constraint name="C2520" model="TKC" arity="2" scope="X27.1 X46.1" reference="R2520" />
    <constraint name="C2521" model="TKC" arity="2" scope="X36.1 X47.1" reference="R2521" />
    <constraint name="C2522" model="TKC" arity="2" scope="X14.1 X97.1" reference="R2522" />
    <constraint name="C2523" model="TKC" arity="2" scope="X21.1 X74.1" reference="R2523" />
    <constraint name="C2524" model="TKC" arity="2" scope="X5.1 X20.1" reference="R2524" />
    <constraint name="C2525" model="TKC" arity="2" scope="X24.1 X98.1" reference="R2525" />
    <constraint name="C2526" model="TKC" arity="2" scope="X29.1 X94.1" reference="R2526" />
    <constraint name="C2527" model="TKC" arity="2" scope="X38.1 X57.1" reference="R2527" />
    <constraint name="C2528" model="TKC" arity="2" scope="X48.1 X97.1" reference="R2528" />
    <constraint name="C2529" model="TKC" arity="2" scope="X30.1 X78.1" reference="R2529" />
    <constraint name="C2530" model="TKC" arity="2" scope="X11.1 X83.1" reference="R2530" />
    <constraint name="C2531" model="TKC" arity="2" scope="X35.1 X62.1" reference="R2531" />
    <constraint name="C2532" model="TKC" arity="2" scope="X44.1 X47.1" reference="R2532" />
    <constraint name="C2533" model="TKC" arity="2" scope="X51.1 X112.1" reference="R2533" />
    <constraint name="C2534" model="TKC" arity="2" scope="X8.1 X15.1" reference="R2534" />
    <constraint name="C2535" model="TKC" arity="2" scope="X10.1 X100.1" reference="R2535" />
    <constraint name="C2536" model="TKC" arity="2" scope="X8.1 X48.1" reference="R2536" />
    <constraint name="C2537" model="TKC" arity="2" scope="X14.1 X110.1" reference="R2537" />
    <constraint name="C2538" model="TKC" arity="2" scope="X80.1 X97.1" reference="R2538" />
    <constraint name="C2539" model="TKC" arity="2" scope="X2.1 X71.1" reference="R2539" />
    <constraint name="C2540" model="TKC" arity="2" scope="X109.1 X115.1" reference="R2540" />
    <constraint name="C2541" model="TKC" arity="2" scope="X51.1 X53.1" reference="R2541" />
    <constraint name="C2542" model="TKC" arity="2" scope="X15.1 X89.1" reference="R2542" />
    <constraint name="C2543" model="TKC" arity="2" scope="X15.1 X117.1" reference="R2543" />
    <constraint name="C2544" model="TKC" arity="2" scope="X11.1 X62.1" reference="R2544" />
    <constraint name="C2545" model="TKC" arity="2" scope="X13.1 X21.1" reference="R2545" />
    <constraint name="C2546" model="TKC" arity="2" scope="X66.1 X105.1" reference="R2546" />
    <constraint name="C2547" model="TKC" arity="2" scope="X62.1 X102.1" reference="R2547" />
    <constraint name="C2548" model="TKC" arity="2" scope="X43.1 X96.1" reference="R2548" />
    <constraint name="C2549" model="TKC" arity="2" scope="X43.1 X70.1" reference="R2549" />
    <constraint name="C2550" model="TKC" arity="2" scope="X21.1 X82.1" reference="R2550" />
    <constraint name="C2551" model="TKC" arity="2" scope="X53.1 X72.1" reference="R2551" />
    <constraint name="C2552" model="TKC" arity="2" scope="X48.1 X62.1" reference="R2552" />
    <constraint name="C2553" model="TKC" arity="2" scope="X71.1 X95.1" reference="R2553" />
    <constraint name="C2554" model="TKC" arity="2" scope="X55.1 X120.1" reference="R2554" />
    <constraint name="C2555" model="TKC" arity="2" scope="X26.1 X106.1" reference="R2555" />
    <constraint name="C2556" model="TKC" arity="2" scope="X45.1 X60.1" reference="R2556" />
    <constraint name="C2557" model="TKC" arity="2" scope="X35.1 X81.1" reference="R2557" />
    <constraint name="C2558" model="TKC" arity="2" scope="X34.1 X77.1" reference="R2558" />
    <constraint name="C2559" model="TKC" arity="2" scope="X1.1 X49.1" reference="R2559" />
    <constraint name="C2560" model="TKC" arity="2" scope="X20.1 X113.1" reference="R2560" />
    <constraint name="C2561" model="TKC" arity="2" scope="X115.1 X120.1" reference="R2561" />
    <constraint name="C2562" model="TKC" arity="2" scope="X67.1 X86.1" reference="R2562" />
    <constraint name="C2563" model="TKC" arity="2" scope="X49.1 X76.1" reference="R2563" />
    <constraint name="C2564" model="TKC" arity="2" scope="X12.1 X40.1" reference="R2564" />
    <constraint name="C2565" model="TKC" arity="2" scope="X45.1 X52.1" reference="R2565" />
    <constraint name="C2566" model="TKC" arity="2" scope="X48.1 X51.1" reference="R2566" />
    <constraint name="C2567" model="TKC" arity="2" scope="X57.1 X97.1" reference="R2567" />
    <constraint name="C2568" model="TKC" arity="2" scope="X74.1 X101.1" reference="R2568" />
    <constraint name="C2569" model="TKC" arity="2" scope="X81.1 X82.1" reference="R2569" />
    <constraint name="C2570" model="TKC" arity="2" scope="X55.1 X64.1" reference="R2570" />
    <constraint name="C2571" model="TKC" arity="2" scope="X24.1 X56.1" reference="R2571" />
    <constraint name="C2572" model="TKC" arity="2" scope="X8.1 X28.1" reference="R2572" />
    <constraint name="C2573" model="TKC" arity="2" scope="X82.1 X97.1" reference="R2573" />
    <constraint name="C2574" model="TKC" arity="2" scope="X88.1 X101.1" reference="R2574" />
    <constraint name="C2575" model="TKC" arity="2" scope="X106.1 X109.1" reference="R2575" />
    <constraint name="C2576" model="TKC" arity="2" scope="X62.1 X69.1" reference="R2576" />
    <constraint name="C2577" model="TKC" arity="2" scope="X74.1 X81.1" reference="R2577" />
    <constraint name="C2578" model="TKC" arity="2" scope="X6.1 X48.1" reference="R2578" />
    <constraint name="C2579" model="TKC" arity="2" scope="X33.1 X116.1" reference="R2579" />
    <constraint name="C2580" model="TKC" arity="2" scope="X76.1 X99.1" reference="R2580" />
    <constraint name="C2581" model="TKC" arity="2" scope="X21.1 X69.1" reference="R2581" />
    <constraint name="C2582" model="TKC" arity="2" scope="X29.1 X95.1" reference="R2582" />
    <constraint name="C2583" model="TKC" arity="2" scope="X14.1 X113.1" reference="R2583" />
    <constraint name="C2584" model="TKC" arity="2" scope="X40.1 X62.1" reference="R2584" />
    <constraint name="C2585" model="TKC" arity="2" scope="X34.1 X54.1" reference="R2585" />
    <constraint name="C2586" model="TKC" arity="2" scope="X85.1 X115.1" reference="R2586" />
    <constraint name="C2587" model="TKC" arity="2" scope="X100.1 X101.1" reference="R2587" />
    <constraint name="C2588" model="TKC" arity="2" scope="X37.1 X105.1" reference="R2588" />
    <constraint name="C2589" model="TKC" arity="2" scope="X55.1 X119.1" reference="R2589" />
    <constraint name="C2590" model="TKC" arity="2" scope="X13.1 X76.1" reference="R2590" />
    <constraint name="C2591" model="TKC" arity="2" scope="X7.1 X97.1" reference="R2591" />
    <constraint name="C2592" model="TKC" arity="2" scope="X103.1 X112.1" reference="R2592" />
    <constraint name="C2593" model="TKC" arity="2" scope="X7.1 X113.1" reference="R2593" />
    <constraint name="C2594" model="TKC" arity="2" scope="X78.1 X88.1" reference="R2594" />
    <constraint name="C2595" model="TKC" arity="2" scope="X42.1 X112.1" reference="R2595" />
    <constraint name="C2596" model="TKC" arity="2" scope="X92.1 X103.1" reference="R2596" />
    <constraint name="C2597" model="TKC" arity="2" scope="X59.1 X70.1" reference="R2597" />
    <constraint name="C2598" model="TKC" arity="2" scope="X35.1 X73.1" reference="R2598" />
    <constraint name="C2599" model="TKC" arity="2" scope="X29.1 X99.1" reference="R2599" />
    <constraint name="C2600" model="TKC" arity="2" scope="X12.1 X24.1" reference="R2600" />
    <constraint name="C2601" model="TKC" arity="2" scope="X6.1 X47.1" reference="R2601" />
    <constraint name="C2602" model="TKC" arity="2" scope="X30.1 X62.1" reference="R2602" />
    <constraint name="C2603" model="TKC" arity="2" scope="X19.1 X77.1" reference="R2603" />
    <constraint name="C2604" model="TKC" arity="2" scope="X92.1 X119.1" reference="R2604" />
    <constraint name="C2605" model="TKC" arity="2" scope="X28.1 X111.1" reference="R2605" />
    <constraint name="C2606" model="TKC" arity="2" scope="X6.1 X106.1" reference="R2606" />
    <constraint name="C2607" model="TKC" arity="2" scope="X47.1 X93.1" reference="R2607" />
    <constraint name="C2608" model="TKC" arity="2" scope="X35.1 X67.1" reference="R2608" />
    <constraint name="C2609" model="TKC" arity="2" scope="X54.1 X77.1" reference="R2609" />
    <constraint name="C2610" model="TKC" arity="2" scope="X46.1 X106.1" reference="R2610" />
    <constraint name="C2611" model="TKC" arity="2" scope="X53.1 X111.1" reference="R2611" />
    <constraint name="C2612" model="TKC" arity="2" scope="X33.1 X85.1" reference="R2612" />
    <constraint name="C2613" model="TKC" arity="2" scope="X104.1 X113.1" reference="R2613" />
    <constraint name="C2614" model="TKC" arity="2" scope="X11.1 X31.1" reference="R2614" />
    <constraint name="C2615" model="TKC" arity="2" scope="X38.1 X96.1" reference="R2615" />
    <constraint name="C2616" model="TKC" arity="2" scope="X10.1 X108.1" reference="R2616" />
    <constraint name="C2617" model="TKC" arity="2" scope="X19.1 X35.1" reference="R2617" />
    <constraint name="C2618" model="TKC" arity="2" scope="X34.1 X40.1" reference="R2618" />
    <constraint name="C2619" model="TKC" arity="2" scope="X16.1 X83.1" reference="R2619" />
    <constraint name="C2620" model="TKC" arity="2" scope="X37.1 X81.1" reference="R2620" />
    <constraint name="C2621" model="TKC" arity="2" scope="X44.1 X62.1" reference="R2621" />
    <constraint name="C2622" model="TKC" arity="2" scope="X39.1 X83.1" reference="R2622" />
    <constraint name="C2623" model="TKC" arity="2" scope="X1.1 X6.1" reference="R2623" />
    <constraint name="C2624" model="TKC" arity="2" scope="X3.1 X20.1" reference="R2624" />
    <constraint name="C2625" model="TKC" arity="2" scope="X24.1 X101.1" reference="R2625" />
    <constraint name="C2626" model="TKC" arity="2" scope="X36.1 X48.1" reference="R2626" />
    <constraint name="C2627" model="TKC" arity="2" scope="X56.1 X103.1" reference="R2627" />
    <constraint name="C2628" model="TKC" arity="2" scope="X15.1 X41.1" reference="R2628" />
    <constraint name="C2629" model="TKC" arity="2" scope="X40.1 X93.1" reference="R2629" />
    <constraint name="C2630" model="TKC" arity="2" scope="X77.1 X111.1" reference="R2630" />
    <constraint name="C2631" model="TKC" arity="2" scope="X54.1 X85.1" reference="R2631" />
    <constraint name="C2632" model="TKC" arity="2" scope="X41.1 X72.1" reference="R2632" />
    <constraint name="C2633" model="TKC" arity="2" scope="X66.1 X101.1" reference="R2633" />
    <constraint name="C2634" model="TKC" arity="2" scope="X2.1 X3.1" reference="R2634" />
    <constraint name="C2635" model="TKC" arity="2" scope="X11.1 X52.1" reference="R2635" />
    <constraint name="C2636" model="TKC" arity="2" scope="X46.1 X118.1" reference="R2636" />
    <constraint name="C2637" model="TKC" arity="2" scope="X56.1 X115.1" reference="R2637" />
    <constraint name="C2638" model="TKC" arity="2" scope="X7.1 X103.1" reference="R2638" />
    <constraint name="C2639" model="TKC" arity="2" scope="X88.1 X115.1" reference="R2639" />
    <constraint name="C2640" model="TKC" arity="2" scope="X46.1 X68.1" reference="R2640" />
    <constraint name="C2641" model="TKC" arity="2" scope="X16.1 X117.1" reference="R2641" />
    <constraint name="C2642" model="TKC" arity="2" scope="X81.1 X86.1" reference="R2642" />
    <constraint name="C2643" model="TKC" arity="2" scope="X32.1 X47.1" reference="R2643" />
    <constraint name="C2644" model="TKC" arity="2" scope="X21.1 X85.1" reference="R2644" />
    <constraint name="C2645" model="TKC" arity="2" scope="X4.1 X114.1" reference="R2645" />
    <constraint name="C2646" model="TKC" arity="2" scope="X81.1 X116.1" reference="R2646" />
    <constraint name="C2647" model="TKC" arity="2" scope="X40.1 X94.1" reference="R2647" />
    <constraint name="C2648" model="TKC" arity="2" scope="X17.1 X35.1" reference="R2648" />
    <constraint name="C2649" model="TKC" arity="2" scope="X1.1 X50.1" reference="R2649" />
    <constraint name="C2650" model="TKC" arity="2" scope="X34.1 X80.1" reference="R2650" />
    <constraint name="C2651" model="TKC" arity="2" scope="X25.1 X51.1" reference="R2651" />
    <constraint name="C2652" model="TKC" arity="2" scope="X8.1 X115.1" reference="R2652" />
    <constraint name="C2653" model="TKC" arity="2" scope="X9.1 X93.1" reference="R2653" />
    <constraint name="C2654" model="TKC" arity="2" scope="X4.1 X119.1" reference="R2654" />
    <constraint name="C2655" model="TKC" arity="2" scope="X32.1 X95.1" reference="R2655" />
    <constraint name="C2656" model="TKC" arity="2" scope="X7.1 X14.1" reference="R2656" />
    <constraint name="C2657" model="TKC" arity="2" scope="X13.1 X61.1" reference="R2657" />
    <constraint name="C2658" model="TKC" arity="2" scope="X31.1 X57.1" reference="R2658" />
    <constraint name="C2659" model="TKC" arity="2" scope="X29.1 X112.1" reference="R2659" />
    <constraint name="C2660" model="TKC" arity="2" scope="X29.1 X66.1" reference="R2660" />
    <constraint name="C2661" model="TKC" arity="2" scope="X57.1 X90.1" reference="R2661" />
    <constraint name="C2662" model="TKC" arity="2" scope="X76.1 X109.1" reference="R2662" />
    <constraint name="C2663" model="TKC" arity="2" scope="X81.1 X85.1" reference="R2663" />
    <constraint name="C2664" model="TKC" arity="2" scope="X24.1 X102.1" reference="R2664" />
    <constraint name="C2665" model="TKC" arity="2" scope="X48.1 X86.1" reference="R2665" />
    <constraint name="C2666" model="TKC" arity="2" scope="X22.1 X116.1" reference="R2666" />
    <constraint name="C2667" model="TKC" arity="2" scope="X39.1 X78.1" reference="R2667" />
    <constraint name="C2668" model="TKC" arity="2" scope="X26.1 X43.1" reference="R2668" />
    <constraint name="C2669" model="TKC" arity="2" scope="X40.1 X68.1" reference="R2669" />
    <constraint name="C2670" model="TKC" arity="2" scope="X18.1 X103.1" reference="R2670" />
    <constraint name="C2671" model="TKC" arity="2" scope="X14.1 X108.1" reference="R2671" />
    <constraint name="C2672" model="TKC" arity="2" scope="X2.1 X39.1" reference="R2672" />
    <constraint name="C2673" model="TKC" arity="2" scope="X21.1 X65.1" reference="R2673" />
    <constraint name="C2674" model="TKC" arity="2" scope="X6.1 X65.1" reference="R2674" />
    <constraint name="C2675" model="TKC" arity="2" scope="X23.1 X77.1" reference="R2675" />
    <constraint name="C2676" model="TKC" arity="2" scope="X33.1 X104.1" reference="R2676" />
    <constraint name="C2677" model="TKC" arity="2" scope="X8.1 X90.1" reference="R2677" />
    <constraint name="C2678" model="TKC" arity="2" scope="X102.1 X117.1" reference="R2678" />
    <constraint name="C2679" model="TKC" arity="2" scope="X46.1 X52.1" reference="R2679" />
    <constraint name="C2680" model="TKC" arity="2" scope="X15.1 X20.1" reference="R2680" />
    <constraint name="C2681" model="TKC" arity="2" scope="X14.1 X48.1" reference="R2681" />
    <constraint name="C2682" model="TKC" arity="2" scope="X5.1 X43.1" reference="R2682" />
    <constraint name="C2683" model="TKC" arity="2" scope="X61.1 X73.1" reference="R2683" />
    <constraint name="C2684" model="TKC" arity="2" scope="X64.1 X81.1" reference="R2684" />
    <constraint name="C2685" model="TKC" arity="2" scope="X33.1 X84.1" reference="R2685" />
    <constraint name="C2686" model="TKC" arity="2" scope="X16.1 X105.1" reference="R2686" />
    <constraint name="C2687" model="TKC" arity="2" scope="X98.1 X113.1" reference="R2687" />
    <constraint name="C2688" model="TKC" arity="2" scope="X40.1 X49.1" reference="R2688" />
    <constraint name="C2689" model="TKC" arity="2" scope="X35.1 X43.1" reference="R2689" />
    <constraint name="C2690" model="TKC" arity="2" scope="X45.1 X91.1" reference="R2690" />
    <constraint name="C2691" model="TKC" arity="2" scope="X85.1 X111.1" reference="R2691" />
    <constraint name="C2692" model="TKC" arity="2" scope="X16.1 X77.1" reference="R2692" />
    <constraint name="C2693" model="TKC" arity="2" scope="X82.1 X94.1" reference="R2693" />
    <constraint name="C2694" model="TKC" arity="2" scope="X68.1 X102.1" reference="R2694" />
    <constraint name="C2695" model="TKC" arity="2" scope="X49.1 X64.1" reference="R2695" />
    <constraint name="C2696" model="TKC" arity="2" scope="X108.1 X112.1" reference="R2696" />
    <constraint name="C2697" model="TKC" arity="2" scope="X11.1 X65.1" reference="R2697" />
    <constraint name="C2698" model="TKC" arity="2" scope="X2.1 X11.1" reference="R2698" />
    <constraint name="C2699" model="TKC" arity="2" scope="X8.1 X11.1" reference="R2699" />
    <constraint name="C2700" model="TKC" arity="2" scope="X18.1 X78.1" reference="R2700" />
    <constraint name="C2701" model="TKC" arity="2" scope="X12.1 X23.1" reference="R2701" />
    <constraint name="C2702" model="TKC" arity="2" scope="X16.1 X67.1" reference="R2702" />
    <constraint name="C2703" model="TKC" arity="2" scope="X105.1 X117.1" reference="R2703" />
    <constraint name="C2704" model="TKC" arity="2" scope="X10.1 X111.1" reference="R2704" />
    <constraint name="C2705" model="TKC" arity="2" scope="X105.1 X113.1" reference="R2705" />
    <constraint name="C2706" model="TKC" arity="2" scope="X91.1 X104.1" reference="R2706" />
    <constraint name="C2707" model="TKC" arity="2" scope="X2.1 X87.1" reference="R2707" />
    <constraint name="C2708" model="TKC" arity="2" scope="X32.1 X51.1" reference="R2708" />
    <constraint name="C2709" model="TKC" arity="2" scope="X50.1 X93.1" reference="R2709" />
    <constraint name="C2710" model="TKC" arity="2" scope="X2.1 X86.1" reference="R2710" />
    <constraint name="C2711" model="TKC" arity="2" scope="X39.1 X94.1" reference="R2711" />
    <constraint name="C2712" model="TKC" arity="2" scope="X91.1 X106.1" reference="R2712" />
    <constraint name="C2713" model="TKC" arity="2" scope="X69.1 X102.1" reference="R2713" />
    <constraint name="C2714" model="TKC" arity="2" scope="X92.1 X102.1" reference="R2714" />
    <constraint name="C2715" model="TKC" arity="2" scope="X29.1 X91.1" reference="R2715" />
    <constraint name="C2716" model="TKC" arity="2" scope="X12.1 X75.1" reference="R2716" />
    <constraint name="C2717" model="TKC" arity="2" scope="X89.1 X92.1" reference="R2717" />
    <constraint name="C2718" model="TKC" arity="2" scope="X31.1 X41.1" reference="R2718" />
    <constraint name="C2719" model="TKC" arity="2" scope="X54.1 X56.1" reference="R2719" />
    <constraint name="C2720" model="TKC" arity="2" scope="X28.1 X76.1" reference="R2720" />
    <constraint name="C2721" model="TKC" arity="2" scope="X5.1 X29.1" reference="R2721" />
    <constraint name="C2722" model="TKC" arity="2" scope="X101.1 X113.1" reference="R2722" />
    <constraint name="C2723" model="TKC" arity="2" scope="X17.1 X60.1" reference="R2723" />
    <constraint name="C2724" model="TKC" arity="2" scope="X35.1 X99.1" reference="R2724" />
    <constraint name="C2725" model="TKC" arity="2" scope="X17.1 X61.1" reference="R2725" />
    <constraint name="C2726" model="TKC" arity="2" scope="X31.1 X69.1" reference="R2726" />
    <constraint name="C2727" model="TKC" arity="2" scope="X74.1 X82.1" reference="R2727" />
    <constraint name="C2728" model="TKC" arity="2" scope="X68.1 X94.1" reference="R2728" />
    <constraint name="C2729" model="TKC" arity="2" scope="X24.1 X79.1" reference="R2729" />
    <constraint name="C2730" model="TKC" arity="2" scope="X58.1 X61.1" reference="R2730" />
    <constraint name="C2731" model="TKC" arity="2" scope="X24.1 X29.1" reference="R2731" />
    <constraint name="C2732" model="TKC" arity="2" scope="X30.1 X75.1" reference="R2732" />
    <constraint name="C2733" model="TKC" arity="2" scope="X101.1 X103.1" reference="R2733" />
    <constraint name="C2734" model="TKC" arity="2" scope="X13.1 X73.1" reference="R2734" />
    <constraint name="C2735" model="TKC" arity="2" scope="X31.1 X81.1" reference="R2735" />
    <constraint name="C2736" model="TKC" arity="2" scope="X68.1 X97.1" reference="R2736" />
    <constraint name="C2737" model="TKC" arity="2" scope="X71.1 X108.1" reference="R2737" />
    <constraint name="C2738" model="TKC" arity="2" scope="X15.1 X93.1" reference="R2738" />
    <constraint name="C2739" model="TKC" arity="2" scope="X20.1 X57.1" reference="R2739" />
    <constraint name="C2740" model="TKC" arity="2" scope="X74.1 X77.1" reference="R2740" />
    <constraint name="C2741" model="TKC" arity="2" scope="X59.1 X87.1" reference="R2741" />
    <constraint name="C2742" model="TKC" arity="2" scope="X70.1 X72.1" reference="R2742" />
    <constraint name="C2743" model="TKC" arity="2" scope="X23.1 X52.1" reference="R2743" />
    <constraint name="C2744" model="TKC" arity="2" scope="X46.1 X72.1" reference="R2744" />
    <constraint name="C2745" model="TKC" arity="2" scope="X10.1 X44.1" reference="R2745" />
    <constraint name="C2746" model="TKC" arity="2" scope="X65.1 X97.1" reference="R2746" />
    <constraint name="C2747" model="TKC" arity="2" scope="X6.1 X73.1" reference="R2747" />
    <constraint name="C2748" model="TKC" arity="2" scope="X6.1 X19.1" reference="R2748" />
    <constraint name="C2749" model="TKC" arity="2" scope="X33.1 X73.1" reference="R2749" />
    <constraint name="C2750" model="TKC" arity="2" scope="X12.1 X33.1" reference="R2750" />
    <constraint name="C2751" model="TKC" arity="2" scope="X38.1 X74.1" reference="R2751" />
    <constraint name="C2752" model="TKC" arity="2" scope="X7.1 X83.1" reference="R2752" />
    <constraint name="C2753" model="TKC" arity="2" scope="X80.1 X110.1" reference="R2753" />
    <constraint name="C2754" model="TKC" arity="2" scope="X53.1 X117.1" reference="R2754" />
    <constraint name="C2755" model="TKC" arity="2" scope="X34.1 X83.1" reference="R2755" />
    <constraint name="C2756" model="TKC" arity="2" scope="X52.1 X74.1" reference="R2756" />
    <constraint name="C2757" model="TKC" arity="2" scope="X62.1 X96.1" reference="R2757" />
    <constraint name="C2758" model="TKC" arity="2" scope="X41.1 X49.1" reference="R2758" />
    <constraint name="C2759" model="TKC" arity="2" scope="X85.1 X117.1" reference="R2759" />
    <constraint name="C2760" model="TKC" arity="2" scope="X29.1 X106.1" reference="R2760" />
    <constraint name="C2761" model="TKC" arity="2" scope="X56.1 X84.1" reference="R2761" />
    <constraint name="C2762" model="TKC" arity="2" scope="X35.1 X100.1" reference="R2762" />
    <constraint name="C2763" model="TKC" arity="2" scope="X42.1 X86.1" reference="R2763" />
    <constraint name="C2764" model="TKC" arity="2" scope="X50.1 X113.1" reference="R2764" />
    <constraint name="C2765" model="TKC" arity="2" scope="X13.1 X88.1" reference="R2765" />
    <constraint name="C2766" model="TKC" arity="2" scope="X51.1 X95.1" reference="R2766" />
    <constraint name="C2767" model="TKC" arity="2" scope="X74.1 X111.1" reference="R2767" />
    <constraint name="C2768" model="TKC" arity="2" scope="X68.1 X108.1" reference="R2768" />
    <constraint name="C2769" model="TKC" arity="2" scope="X8.1 X109.1" reference="R2769" />
    <constraint name="C2770" model="TKC" arity="2" scope="X8.1 X23.1" reference="R2770" />
    <constraint name="C2771" model="TKC" arity="2" scope="X41.1 X91.1" reference="R2771" />
    <constraint name="C2772" model="TKC" arity="2" scope="X1.1 X11.1" reference="R2772" />
    <constraint name="C2773" model="TKC" arity="2" scope="X53.1 X103.1" reference="R2773" />
    <constraint name="C2774" model="TKC" arity="2" scope="X85.1 X98.1" reference="R2774" />
    <constraint name="C2775" model="TKC" arity="2" scope="X74.1 X117.1" reference="R2775" />
    <constraint name="C2776" model="TKC" arity="2" scope="X24.1 X46.1" reference="R2776" />
    <constraint name="C2777" model="TKC" arity="2" scope="X105.1 X107.1" reference="R2777" />
    <constraint name="C2778" model="TKC" arity="2" scope="X6.1 X93.1" reference="R2778" />
    <constraint name="C2779" model="TKC" arity="2" scope="X70.1 X93.1" reference="R2779" />
    <constraint name="C2780" model="TKC" arity="2" scope="X7.1 X44.1" reference="R2780" />
    <constraint name="C2781" model="TKC" arity="2" scope="X87.1 X92.1" reference="R2781" />
    <constraint name="C2782" model="TKC" arity="2" scope="X30.1 X82.1" reference="R2782" />
    <constraint name="C2783" model="TKC" arity="2" scope="X97.1 X113.1" reference="R2783" />
    <constraint name="C2784" model="TKC" arity="2" scope="X5.1 X74.1" reference="R2784" />
    <constraint name="C2785" model="TKC" arity="2" scope="X63.1 X104.1" reference="R2785" />
    <constraint name="C2786" model="TKC" arity="2" scope="X24.1 X88.1" reference="R2786" />
    <constraint name="C2787" model="TKC" arity="2" scope="X1.1 X16.1" reference="R2787" />
    <constraint name="C2788" model="TKC" arity="2" scope="X30.1 X80.1" reference="R2788" />
    <constraint name="C2789" model="TKC" arity="2" scope="X53.1 X89.1" reference="R2789" />
    <constraint name="C2790" model="TKC" arity="2" scope="X26.1 X83.1" reference="R2790" />
    <constraint name="C2791" model="TKC" arity="2" scope="X4.1 X30.1" reference="R2791" />
    <constraint name="C2792" model="TKC" arity="2" scope="X45.1 X65.1" reference="R2792" />
    <constraint name="C2793" model="TKC" arity="2" scope="X18.1 X27.1" reference="R2793" />
    <constraint name="C2794" model="TKC" arity="2" scope="X99.1 X105.1" reference="R2794" />
    <constraint name="C2795" model="TKC" arity="2" scope="X16.1 X104.1" reference="R2795" />
    <constraint name="C2796" model="TKC" arity="2" scope="X12.1 X117.1" reference="R2796" />
    <constraint name="C2797" model="TKC" arity="2" scope="X70.1 X83.1" reference="R2797" />
    <constraint name="C2798" model="TKC" arity="2" scope="X63.1 X115.1" reference="R2798" />
    <constraint name="C2799" model="TKC" arity="2" scope="X83.1 X92.1" reference="R2799" />
    <constraint name="C2800" model="TKC" arity="2" scope="X45.1 X98.1" reference="R2800" />
    <constraint name="C2801" model="TKC" arity="2" scope="X4.1 X6.1" reference="R2801" />
    <constraint name="C2802" model="TKC" arity="2" scope="X31.1 X47.1" reference="R2802" />
    <constraint name="C2803" model="TKC" arity="2" scope="X5.1 X7.1" reference="R2803" />
    <constraint name="C2804" model="TKC" arity="2" scope="X64.1 X114.1" reference="R2804" />
    <constraint name="C2805" model="TKC" arity="2" scope="X10.1 X87.1" reference="R2805" />
    <constraint name="C2806" model="TKC" arity="2" scope="X61.1 X103.1" reference="R2806" />
    <constraint name="C2807" model="TKC" arity="2" scope="X42.1 X58.1" reference="R2807" />
    <constraint name="C2808" model="TKC" arity="2" scope="X4.1 X58.1" reference="R2808" />
    <constraint name="C2809" model="TKC" arity="2" scope="X4.1 X22.1" reference="R2809" />
    <constraint name="C2810" model="TKC" arity="2" scope="X65.1 X75.1" reference="R2810" />
    <constraint name="C2811" model="TKC" arity="2" scope="X13.1 X55.1" reference="R2811" />
    <constraint name="C2812" model="TKC" arity="2" scope="X8.1 X89.1" reference="R2812" />
    <constraint name="C2813" model="TKC" arity="2" scope="X54.1 X62.1" reference="R2813" />
    <constraint name="C2814" model="TKC" arity="2" scope="X36.1 X79.1" reference="R2814" />
    <constraint name="C2815" model="TKC" arity="2" scope="X51.1 X111.1" reference="R2815" />
    <constraint name="C2816" model="TKC" arity="2" scope="X38.1 X86.1" reference="R2816" />
    <constraint name="C2817" model="TKC" arity="2" scope="X3.1 X64.1" reference="R2817" />
    <constraint name="C2818" model="TKC" arity="2" scope="X39.1 X84.1" reference="R2818" />
    <constraint name="C2819" model="TKC" arity="2" scope="X41.1 X47.1" reference="R2819" />
    <constraint name="C2820" model="TKC" arity="2" scope="X95.1 X99.1" reference="R2820" />
    <constraint name="C2821" model="TKC" arity="2" scope="X4.1 X13.1" reference="R2821" />
    <constraint name="C2822" model="TKC" arity="2" scope="X87.1 X104.1" reference="R2822" />
    <constraint name="C2823" model="TKC" arity="2" scope="X102.1 X109.1" reference="R2823" />
    <constraint name="C2824" model="TKC" arity="2" scope="X40.1 X99.1" reference="R2824" />
    <constraint name="C2825" model="TKC" arity="2" scope="X90.1 X94.1" reference="R2825" />
    <constraint name="C2826" model="TKC" arity="2" scope="X7.1 X59.1" reference="R2826" />
    <constraint name="C2827" model="TKC" arity="2" scope="X76.1 X96.1" reference="R2827" />
    <constraint name="C2828" model="TKC" arity="2" scope="X4.1 X90.1" reference="R2828" />
    <constraint name="C2829" model="TKC" arity="2" scope="X59.1 X114.1" reference="R2829" />
    <constraint name="C2830" model="TKC" arity="2" scope="X96.1 X110.1" reference="R2830" />
    <constraint name="C2831" model="TKC" arity="2" scope="X17.1 X28.1" reference="R2831" />
    <constraint name="C2832" model="TKC" arity="2" scope="X101.1 X111.1" reference="R2832" />
    <constraint name="C2833" model="TKC" arity="2" scope="X73.1 X120.1" reference="R2833" />
    <constraint name="C2834" model="TKC" arity="2" scope="X44.1 X76.1" reference="R2834" />
    <constraint name="C2835" model="TKC" arity="2" scope="X63.1 X87.1" reference="R2835" />
    <constraint name="C2836" model="TKC" arity="2" scope="X39.1 X79.1" reference="R2836" />
    <constraint name="C2837" model="TKC" arity="2" scope="X86.1 X97.1" reference="R2837" />
    <constraint name="C2838" model="TKC" arity="2" scope="X63.1 X78.1" reference="R2838" />
    <constraint name="C2839" model="TKC" arity="2" scope="X74.1 X88.1" reference="R2839" />
    <constraint name="C2840" model="TKC" arity="2" scope="X32.1 X78.1" reference="R2840" />
    <constraint name="C2841" model="TKC" arity="2" scope="X42.1 X66.1" reference="R2841" />
    <constraint name="C2842" model="TKC" arity="2" scope="X2.1 X110.1" reference="R2842" />
    <constraint name="C2843" model="TKC" arity="2" scope="X33.1 X71.1" reference="R2843" />
    <constraint name="C2844" model="TKC" arity="2" scope="X1.1 X102.1" reference="R2844" />
    <constraint name="C2845" model="TKC" arity="2" scope="X67.1 X79.1" reference="R2845" />
    <constraint name="C2846" model="TKC" arity="2" scope="X35.1 X36.1" reference="R2846" />
    <constraint name="C2847" model="TKC" arity="2" scope="X100.1 X106.1" reference="R2847" />
    <constraint name="C2848" model="TKC" arity="2" scope="X58.1 X89.1" reference="R2848" />
    <constraint name="C2849" model="TKC" arity="2" scope="X12.1 X101.1" reference="R2849" />
    <constraint name="C2850" model="TKC" arity="2" scope="X26.1 X115.1" reference="R2850" />
    <constraint name="C2851" model="TKC" arity="2" scope="X28.1 X63.1" reference="R2851" />
    <constraint name="C2852" model="TKC" arity="2" scope="X73.1 X94.1" reference="R2852" />
    <constraint name="C2853" model="TKC" arity="2" scope="X83.1 X86.1" reference="R2853" />
    <constraint name="C2854" model="TKC" arity="2" scope="X8.1 X43.1" reference="R2854" />
    <constraint name="C2855" model="TKC" arity="2" scope="X7.1 X91.1" reference="R2855" />
    <constraint name="C2856" model="TKC" arity="2" scope="X34.1 X38.1" reference="R2856" />
    <constraint name="C2857" model="TKC" arity="2" scope="X48.1 X49.1" reference="R2857" />
    <constraint name="C2858" model="TKC" arity="2" scope="X16.1 X58.1" reference="R2858" />
    <constraint name="C2859" model="TKC" arity="2" scope="X20.1 X46.1" reference="R2859" />
    <constraint name="C2860" model="TKC" arity="2" scope="X30.1 X91.1" reference="R2860" />
    <constraint name="C2861" model="TKC" arity="2" scope="X35.1 X82.1" reference="R2861" />
    <constraint name="C2862" model="TKC" arity="2" scope="X40.1 X109.1" reference="R2862" />
    <constraint name="C2863" model="TKC" arity="2" scope="X73.1 X98.1" reference="R2863" />
    <constraint name="C2864" model="TKC" arity="2" scope="X21.1 X63.1" reference="R2864" />
    <constraint name="C2865" model="TKC" arity="2" scope="X3.1 X102.1" reference="R2865" />
    <constraint name="C2866" model="TKC" arity="2" scope="X52.1 X90.1" reference="R2866" />
    <constraint name="C2867" model="TKC" arity="2" scope="X71.1 X115.1" reference="R2867" />
    <constraint name="C2868" model="TKC" arity="2" scope="X26.1 X65.1" reference="R2868" />
    <constraint name="C2869" model="TKC" arity="2" scope="X8.1 X75.1" reference="R2869" />
    <constraint name="C2870" model="TKC" arity="2" scope="X73.1 X108.1" reference="R2870" />
    <constraint name="C2871" model="TKC" arity="2" scope="X4.1 X60.1" reference="R2871" />
    <constraint name="C2872" model="TKC" arity="2" scope="X43.1 X64.1" reference="R2872" />
    <constraint name="C2873" model="TKC" arity="2" scope="X38.1 X46.1" reference="R2873" />
    <constraint name="C2874" model="TKC" arity="2" scope="X46.1 X49.1" reference="R2874" />
    <constraint name="C2875" model="TKC" arity="2" scope="X12.1 X18.1" reference="R2875" />
    <constraint name="C2876" model="TKC" arity="2" scope="X69.1 X72.1" reference="R2876" />
    <constraint name="C2877" model="TKC" arity="2" scope="X60.1 X62.1" reference="R2877" />
    <constraint name="C2878" model="TKC" arity="2" scope="X75.1 X80.1" reference="R2878" />
    <constraint name="C2879" model="TKC" arity="2" scope="X30.1 X88.1" reference="R2879" />
    <constraint name="C2880" model="TKC" arity="2" scope="X63.1 X75.1" reference="R2880" />
    <constraint name="C2881" model="TKC" arity="2" scope="X36.1 X61.1" reference="R2881" />
    <constraint name="C2882" model="TKC" arity="2" scope="X11.1 X32.1" reference="R2882" />
    <constraint name="C2883" model="TKC" arity="2" scope="X59.1 X106.1" reference="R2883" />
    <constraint name="C2884" model="TKC" arity="2" scope="X43.1 X65.1" reference="R2884" />
    <constraint name="C2885" model="TKC" arity="2" scope="X46.1 X80.1" reference="R2885" />
    <constraint name="C2886" model="TKC" arity="2" scope="X71.1 X99.1" reference="R2886" />
    <constraint name="C2887" model="TKC" arity="2" scope="X73.1 X95.1" reference="R2887" />
    <constraint name="C2888" model="TKC" arity="2" scope="X79.1 X83.1" reference="R2888" />
    <constraint name="C2889" model="TKC" arity="2" scope="X35.1 X75.1" reference="R2889" />
    <constraint name="C2890" model="TKC" arity="2" scope="X8.1 X65.1" reference="R2890" />
    <constraint name="C2891" model="TKC" arity="2" scope="X26.1 X60.1" reference="R2891" />
    <constraint name="C2892" model="TKC" arity="2" scope="X85.1 X87.1" reference="R2892" />
    <constraint name="C2893" model="TKC" arity="2" scope="X49.1 X120.1" reference="R2893" />
    <constraint name="C2894" model="TKC" arity="2" scope="X4.1 X104.1" reference="R2894" />
    <constraint name="C2895" model="TKC" arity="2" scope="X36.1 X89.1" reference="R2895" />
    <constraint name="C2896" model="TKC" arity="2" scope="X64.1 X99.1" reference="R2896" />
    <constraint name="C2897" model="TKC" arity="2" scope="X8.1 X64.1" reference="R2897" />
    <constraint name="C2898" model="TKC" arity="2" scope="X76.1 X80.1" reference="R2898" />
    <constraint name="C2899" model="TKC" arity="2" scope="X79.1 X87.1" reference="R2899" />
    <constraint name="C2900" model="TKC" arity="2" scope="X19.1 X38.1" reference="R2900" />
    <constraint name="C2901" model="TKC" arity="2" scope="X28.1 X52.1" reference="R2901" />
    <constraint name="C2902" model="TKC" arity="2" scope="X64.1 X101.1" reference="R2902" />
    <constraint name="C2903" model="TKC" arity="2" scope="X7.1 X84.1" reference="R2903" />
    <constraint name="C2904" model="TKC" arity="2" scope="X3.1 X115.1" reference="R2904" />
    <constraint name="C2905" model="TKC" arity="2" scope="X53.1 X106.1" reference="R2905" />
    <constraint name="C2906" model="TKC" arity="2" scope="X69.1 X109.1" reference="R2906" />
    <constraint name="C2907" model="TKC" arity="2" scope="X69.1 X100.1" reference="R2907" />
    <constraint name="C2908" model="TKC" arity="2" scope="X20.1 X86.1" reference="R2908" />
    <constraint name="C2909" model="TKC" arity="2" scope="X29.1 X92.1" reference="R2909" />
    <constraint name="C2910" model="TKC" arity="2" scope="X96.1 X116.1" reference="R2910" />
    <constraint name="C2911" model="TKC" arity="2" scope="X7.1 X118.1" reference="R2911" />
    <constraint name="C2912" model="TKC" arity="2" scope="X16.1 X112.1" reference="R2912" />
    <constraint name="C2913" model="TKC" arity="2" scope="X19.1 X31.1" reference="R2913" />
    <constraint name="C2914" model="TKC" arity="2" scope="X78.1 X84.1" reference="R2914" />
    <constraint name="C2915" model="TKC" arity="2" scope="X87.1 X119.1" reference="R2915" />
    <constraint name="C2916" model="TKC" arity="2" scope="X29.1 X114.1" reference="R2916" />
    <constraint name="C2917" model="TKC" arity="2" scope="X22.1 X52.1" reference="R2917" />
    <constraint name="C2918" model="TKC" arity="2" scope="X78.1 X79.1" reference="R2918" />
    <constraint name="C2919" model="TKC" arity="2" scope="X30.1 X33.1" reference="R2919" />
    <constraint name="C2920" model="TKC" arity="2" scope="X60.1 X76.1" reference="R2920" />
    <constraint name="C2921" model="TKC" arity="2" scope="X6.1 X116.1" reference="R2921" />
    <constraint name="C2922" model="TKC" arity="2" scope="X37.1 X90.1" reference="R2922" />
    <constraint name="C2923" model="TKC" arity="2" scope="X38.1 X77.1" reference="R2923" />
    <constraint name="C2924" model="TKC" arity="2" scope="X20.1 X63.1" reference="R2924" />
    <constraint name="C2925" model="TKC" arity="2" scope="X58.1 X69.1" reference="R2925" />
    <constraint name="C2926" model="TKC" arity="2" scope="X65.1 X83.1" reference="R2926" />
    <constraint name="C2927" model="TKC" arity="2" scope="X51.1 X61.1" reference="R2927" />
    <constraint name="C2928" model="TKC" arity="2" scope="X60.1 X88.1" reference="R2928" />
    <constraint name="C2929" model="TKC" arity="2" scope="X5.1 X105.1" reference="R2929" />
    <constraint name="C2930" model="TKC" arity="2" scope="X23.1 X73.1" reference="R2930" />
    <constraint name="C2931" model="TKC" arity="2" scope="X57.1 X76.1" reference="R2931" />
    <constraint name="C2932" model="TKC" arity="2" scope="X52.1 X53.1" reference="R2932" />
    <constraint name="C2933" model="TKC" arity="2" scope="X2.1 X61.1" reference="R2933" />
    <constraint name="C2934" model="TKC" arity="2" scope="X46.1 X115.1" reference="R2934" />
    <constraint name="C2935" model="TKC" arity="2" scope="X6.1 X56.1" reference="R2935" />
    <constraint name="C2936" model="TKC" arity="2" scope="X37.1 X111.1" reference="R2936" />
    <constraint name="C2937" model="TKC" arity="2" scope="X61.1 X90.1" reference="R2937" />
    <constraint name="C2938" model="TKC" arity="2" scope="X57.1 X98.1" reference="R2938" />
    <constraint name="C2939" model="TKC" arity="2" scope="X39.1 X77.1" reference="R2939" />
    <constraint name="C2940" model="TKC" arity="2" scope="X18.1 X113.1" reference="R2940" />
    <constraint name="C2941" model="TKC" arity="2" scope="X77.1 X79.1" reference="R2941" />
    <constraint name="C2942" model="TKC" arity="2" scope="X40.1 X86.1" reference="R2942" />
    <constraint name="C2943" model="TKC" arity="2" scope="X86.1 X99.1" reference="R2943" />
    <constraint name="C2944" model="TKC" arity="2" scope="X24.1 X38.1" reference="R2944" />
    <constraint name="C2945" model="TKC" arity="2" scope="X26.1 X100.1" reference="R2945" />
    <constraint name="C2946" model="TKC" arity="2" scope="X35.1 X112.1" reference="R2946" />
    <constraint name="C2947" model="TKC" arity="2" scope="X39.1 X97.1" reference="R2947" />
    <constraint name="C2948" model="TKC" arity="2" scope="X85.1 X90.1" reference="R2948" />
    <constraint name="C2949" model="TKC" arity="2" scope="X42.1 X49.1" reference="R2949" />
    <constraint name="C2950" model="TKC" arity="2" scope="X22.1 X103.1" reference="R2950" />
    <constraint name="C2951" model="TKC" arity="2" scope="X67.1 X105.1" reference="R2951" />
    <constraint name="C2952" model="TKC" arity="2" scope="X30.1 X63.1" reference="R2952" />
    <constraint name="C2953" model="TKC" arity="2" scope="X26.1 X73.1" reference="R2953" />
    <constraint name="C2954" model="TKC" arity="2" scope="X48.1 X67.1" reference="R2954" />
    <constraint name="C2955" model="TKC" arity="2" scope="X47.1 X115.1" reference="R2955" />
    <constraint name="C2956" model="TKC" arity="2" scope="X57.1 X75.1" reference="R2956" />
    <constraint name="C2957" model="TKC" arity="2" scope="X28.1 X87.1" reference="R2957" />
    <constraint name="C2958" model="TKC" arity="2" scope="X42.1 X47.1" reference="R2958" />
    <constraint name="C2959" model="TKC" arity="2" scope="X49.1 X103.1" reference="R2959" />
    <constraint name="C2960" model="TKC" arity="2" scope="X3.1 X28.1" reference="R2960" />
    <constraint name="C2961" model="TKC" arity="2" scope="X80.1 X102.1" reference="R2961" />
    <constraint name="C2962" model="TKC" arity="2" scope="X52.1 X100.1" reference="R2962" />
    <constraint name="C2963" model="TKC" arity="2" scope="X11.1 X58.1" reference="R2963" />
    <constraint name="C2964" model="TKC" arity="2" scope="X17.1 X71.1" reference="R2964" />
    <constraint name="C2965" model="TKC" arity="2" scope="X45.1 X68.1" reference="R2965" />
    <constraint name="C2966" model="TKC" arity="2" scope="X41.1 X98.1" reference="R2966" />
    <constraint name="C2967" model="TKC" arity="2" scope="X31.1 X51.1" reference="R2967" />
    <constraint name="C2968" model="TKC" arity="2" scope="X5.1 X112.1" reference="R2968" />
    <constraint name="C2969" model="TKC" arity="2" scope="X45.1 X105.1" reference="R2969" />
    <constraint name="C2970" model="TKC" arity="2" scope="X72.1 X80.1" reference="R2970" />
    <constraint name="C2971" model="TKC" arity="2" scope="X97.1 X114.1" reference="R2971" />
    <constraint name="C2972" model="TKC" arity="2" scope="X39.1 X48.1" reference="R2972" />
    <constraint name="C2973" model="TKC" arity="2" scope="X1.1 X113.1" reference="R2973" />
    <constraint name="C2974" model="TKC" arity="2" scope="X58.1 X71.1" reference="R2974" />
    <constraint name="C2975" model="TKC" arity="2" scope="X10.1 X53.1" reference="R2975" />
    <constraint name="C2976" model="TKC" arity="2" scope="X34.1 X44.1" reference="R2976" />
    <constraint name="C2977" model="TKC" arity="2" scope="X62.1 X84.1" reference="R2977" />
    <constraint name="C2978" model="TKC" arity="2" scope="X1.1 X59.1" reference="R2978" />
    <constraint name="C2979" model="TKC" arity="2" scope="X54.1 X80.1" reference="R2979" />
    <constraint name="C2980" model="TKC" arity="2" scope="X5.1 X31.1" reference="R2980" />
    <constraint name="C2981" model="TKC" arity="2" scope="X80.1 X96.1" reference="R2981" />
    <constraint name="C2982" model="TKC" arity="2" scope="X36.1 X118.1" reference="R2982" />
    <constraint name="C2983" model="TKC" arity="2" scope="X21.1 X99.1" reference="R2983" />
    <constraint name="C2984" model="TKC" arity="2" scope="X31.1 X111.1" reference="R2984" />
    <constraint name="C2985" model="TKC" arity="2" scope="X20.1 X32.1" reference="R2985" />
    <constraint name="C2986" model="TKC" arity="2" scope="X13.1 X75.1" reference="R2986" />
    <constraint name="C2987" model="TKC" arity="2" scope="X21.1 X71.1" reference="R2987" />
    <constraint name="C2988" model="TKC" arity="2" scope="X13.1 X34.1" reference="R2988" />
    <constraint name="C2989" model="TKC" arity="2" scope="X2.1 X52.1" reference="R2989" />
    <constraint name="C2990" model="TKC" arity="2" scope="X6.1 X38.1" reference="R2990" />
    <constraint name="C2991" model="TKC" arity="2" scope="X32.1 X76.1" reference="R2991" />
    <constraint name="C2992" model="TKC" arity="2" scope="X37.1 X93.1" reference="R2992" />
    <constraint name="C2993" model="TKC" arity="2" scope="X97.1 X105.1" reference="R2993" />
    <constraint name="C2994" model="TKC" arity="2" scope="X45.1 X118.1" reference="R2994" />
    <constraint name="C2995" model="TKC" arity="2" scope="X10.1 X90.1" reference="R2995" />
    <constraint name="C2996" model="TKC" arity="2" scope="X7.1 X42.1" reference="R2996" />
    <constraint name="C2997" model="TKC" arity="2" scope="X35.1 X93.1" reference="R2997" />
    <constraint name="C2998" model="TKC" arity="2" scope="X64.1 X85.1" reference="R2998" />
    <constraint name="C2999" model="TKC" arity="2" scope="X58.1 X105.1" reference="R2999" />
    <constraint name="C3000" model="TKC" arity="2" scope="X57.1 X114.1" reference="R3000" />
    <constraint name="C3001" model="TKC" arity="2" scope="X1.1 X18.1" reference="R3001" />
    <constraint name="C3002" model="TKC" arity="2" scope="X28.1 X96.1" reference="R3002" />
    <constraint name="C3003" model="TKC" arity="2" scope="X80.1 X89.1" reference="R3003" />
    <constraint name="C3004" model="TKC" arity="2" scope="X73.1 X116.1" reference="R3004" />
    <constraint name="C3005" model="TKC" arity="2" scope="X74.1 X98.1" reference="R3005" />
    <constraint name="C3006" model="TKC" arity="2" scope="X37.1 X76.1" reference="R3006" />
    <constraint name="C3007" model="TKC" arity="2" scope="X23.1 X104.1" reference="R3007" />
    <constraint name="C3008" model="TKC" arity="2" scope="X27.1 X117.1" reference="R3008" />
    <constraint name="C3009" model="TKC" arity="2" scope="X63.1 X73.1" reference="R3009" />
    <constraint name="C3010" model="TKC" arity="2" scope="X35.1 X104.1" reference="R3010" />
    <constraint name="C3011" model="TKC" arity="2" scope="X76.1 X104.1" reference="R3011" />
    <constraint name="C3012" model="TKC" arity="2" scope="X68.1 X107.1" reference="R3012" />
    <constraint name="C3013" model="TKC" arity="2" scope="X14.1 X39.1" reference="R3013" />
    <constraint name="C3014" model="TKC" arity="2" scope="X50.1 X70.1" reference="R3014" />
    <constraint name="C3015" model="TKC" arity="2" scope="X34.1 X119.1" reference="R3015" />
    <constraint name="C3016" model="TKC" arity="2" scope="X51.1 X85.1" reference="R3016" />
    <constraint name="C3017" model="TKC" arity="2" scope="X82.1 X116.1" reference="R3017" />
    <constraint name="C3018" model="TKC" arity="2" scope="X21.1 X30.1" reference="R3018" />
    <constraint name="C3019" model="TKC" arity="2" scope="X47.1 X48.1" reference="R3019" />
    <constraint name="C3020" model="TKC" arity="2" scope="X16.1 X20.1" reference="R3020" />
    <constraint name="C3021" model="TKC" arity="2" scope="X53.1 X83.1" reference="R3021" />
    <constraint name="C3022" model="TKC" arity="2" scope="X20.1 X67.1" reference="R3022" />
    <constraint name="C3023" model="TKC" arity="2" scope="X98.1 X119.1" reference="R3023" />
    <constraint name="C3024" model="TKC" arity="2" scope="X33.1 X88.1" reference="R3024" />
    <constraint name="C3025" model="TKC" arity="2" scope="X11.1 X85.1" reference="R3025" />
    <constraint name="C3026" model="TKC" arity="2" scope="X8.1 X98.1" reference="R3026" />
    <constraint name="C3027" model="TKC" arity="2" scope="X11.1 X41.1" reference="R3027" />
    <constraint name="C3028" model="TKC" arity="2" scope="X27.1 X43.1" reference="R3028" />
    <constraint name="C3029" model="TKC" arity="2" scope="X79.1 X107.1" reference="R3029" />
    <constraint name="C3030" model="TKC" arity="2" scope="X78.1 X92.1" reference="R3030" />
    <constraint name="C3031" model="TKC" arity="2" scope="X58.1 X99.1" reference="R3031" />
    <constraint name="C3032" model="TKC" arity="2" scope="X92.1 X106.1" reference="R3032" />
    <constraint name="C3033" model="TKC" arity="2" scope="X78.1 X85.1" reference="R3033" />
    <constraint name="C3034" model="TKC" arity="2" scope="X20.1 X23.1" reference="R3034" />
    <constraint name="C3035" model="TKC" arity="2" scope="X38.1 X115.1" reference="R3035" />
    <constraint name="C3036" model="TKC" arity="2" scope="X60.1 X67.1" reference="R3036" />
    <constraint name="C3037" model="TKC" arity="2" scope="X39.1 X56.1" reference="R3037" />
    <constraint name="C3038" model="TKC" arity="2" scope="X21.1 X46.1" reference="R3038" />
    <constraint name="C3039" model="TKC" arity="2" scope="X11.1 X66.1" reference="R3039" />
    <constraint name="C3040" model="TKC" arity="2" scope="X42.1 X109.1" reference="R3040" />
    <constraint name="C3041" model="TKC" arity="2" scope="X43.1 X88.1" reference="R3041" />
    <constraint name="C3042" model="TKC" arity="2" scope="X69.1 X71.1" reference="R3042" />
    <constraint name="C3043" model="TKC" arity="2" scope="X100.1 X104.1" reference="R3043" />
    <constraint name="C3044" model="TKC" arity="2" scope="X39.1 X115.1" reference="R3044" />
    <constraint name="C3045" model="TKC" arity="2" scope="X69.1 X81.1" reference="R3045" />
    <constraint name="C3046" model="TKC" arity="2" scope="X7.1 X25.1" reference="R3046" />
    <constraint name="C3047" model="TKC" arity="2" scope="X60.1 X64.1" reference="R3047" />
    <constraint name="C3048" model="TKC" arity="2" scope="X99.1 X120.1" reference="R3048" />
    <constraint name="C3049" model="TKC" arity="2" scope="X95.1 X111.1" reference="R3049" />
    <constraint name="C3050" model="TKC" arity="2" scope="X83.1 X96.1" reference="R3050" />
    <constraint name="C3051" model="TKC" arity="2" scope="X6.1 X89.1" reference="R3051" />
    <constraint name="C3052" model="TKC" arity="2" scope="X37.1 X52.1" reference="R3052" />
    <constraint name="C3053" model="TKC" arity="2" scope="X5.1 X76.1" reference="R3053" />
    <constraint name="C3054" model="TKC" arity="2" scope="X8.1 X61.1" reference="R3054" />
    <constraint name="C3055" model="TKC" arity="2" scope="X25.1 X40.1" reference="R3055" />
    <constraint name="C3056" model="TKC" arity="2" scope="X82.1 X86.1" reference="R3056" />
    <constraint name="C3057" model="TKC" arity="2" scope="X11.1 X73.1" reference="R3057" />
    <constraint name="C3058" model="TKC" arity="2" scope="X91.1 X118.1" reference="R3058" />
    <constraint name="C3059" model="TKC" arity="2" scope="X10.1 X97.1" reference="R3059" />
    <constraint name="C3060" model="TKC" arity="2" scope="X32.1 X103.1" reference="R3060" />
    <constraint name="C3061" model="TKC" arity="2" scope="X49.1 X68.1" reference="R3061" />
    <constraint name="C3062" model="TKC" arity="2" scope="X38.1 X40.1" reference="R3062" />
    <constraint name="C3063" model="TKC" arity="2" scope="X40.1 X113.1" reference="R3063" />
    <constraint name="C3064" model="TKC" arity="2" scope="X38.1 X118.1" reference="R3064" />
    <constraint name="C3065" model="TKC" arity="2" scope="X9.1 X78.1" reference="R3065" />
    <constraint name="C3066" model="TKC" arity="2" scope="X16.1 X86.1" reference="R3066" />
    <constraint name="C3067" model="TKC" arity="2" scope="X24.1 X65.1" reference="R3067" />
    <constraint name="C3068" model="TKC" arity="2" scope="X58.1 X76.1" reference="R3068" />
    <constraint name="C3069" model="TKC" arity="2" scope="X6.1 X68.1" reference="R3069" />
    <constraint name="C3070" model="TKC" arity="2" scope="X26.1 X110.1" reference="R3070" />
    <constraint name="C3071" model="TKC" arity="2" scope="X67.1 X82.1" reference="R3071" />
    <constraint name="C3072" model="TKC" arity="2" scope="X39.1 X52.1" reference="R3072" />
    <constraint name="C3073" model="TKC" arity="2" scope="X29.1 X60.1" reference="R3073" />
    <constraint name="C3074" model="TKC" arity="2" scope="X37.1 X57.1" reference="R3074" />
    <constraint name="C3075" model="TKC" arity="2" scope="X3.1 X59.1" reference="R3075" />
    <constraint name="C3076" model="TKC" arity="2" scope="X51.1 X86.1" reference="R3076" />
    <constraint name="C3077" model="TKC" arity="2" scope="X11.1 X44.1" reference="R3077" />
    <constraint name="C3078" model="TKC" arity="2" scope="X14.1 X60.1" reference="R3078" />
    <constraint name="C3079" model="TKC" arity="2" scope="X100.1 X120.1" reference="R3079" />
    <constraint name="C3080" model="TKC" arity="2" scope="X11.1 X59.1" reference="R3080" />
    <constraint name="C3081" model="TKC" arity="2" scope="X51.1 X72.1" reference="R3081" />
    <constraint name="C3082" model="TKC" arity="2" scope="X34.1 X114.1" reference="R3082" />
    <constraint name="C3083" model="TKC" arity="2" scope="X61.1 X95.1" reference="R3083" />
    <constraint name="C3084" model="TKC" arity="2" scope="X69.1 X87.1" reference="R3084" />
    <constraint name="C3085" model="TKC" arity="2" scope="X31.1 X104.1" reference="R3085" />
    <constraint name="C3086" model="TKC" arity="2" scope="X66.1 X68.1" reference="R3086" />
    <constraint name="C3087" model="TKC" arity="2" scope="X30.1 X107.1" reference="R3087" />
    <constraint name="C3088" model="TKC" arity="2" scope="X81.1 X103.1" reference="R3088" />
    <constraint name="C3089" model="TKC" arity="2" scope="X30.1 X95.1" reference="R3089" />
    <constraint name="C3090" model="TKC" arity="2" scope="X28.1 X85.1" reference="R3090" />
    <constraint name="C3091" model="TKC" arity="2" scope="X20.1 X71.1" reference="R3091" />
    <constraint name="C3092" model="TKC" arity="2" scope="X24.1 X32.1" reference="R3092" />
    <constraint name="C3093" model="TKC" arity="2" scope="X42.1 X48.1" reference="R3093" />
    <constraint name="C3094" model="TKC" arity="2" scope="X61.1 X79.1" reference="R3094" />
    <constraint name="C3095" model="TKC" arity="2" scope="X50.1 X52.1" reference="R3095" />
    <constraint name="C3096" model="TKC" arity="2" scope="X7.1 X24.1" reference="R3096" />
    <constraint name="C3097" model="TKC" arity="2" scope="X62.1 X97.1" reference="R3097" />
    <constraint name="C3098" model="TKC" arity="2" scope="X19.1 X55.1" reference="R3098" />
    <constraint name="C3099" model="TKC" arity="2" scope="X20.1 X54.1" reference="R3099" />
    <constraint name="C3100" model="TKC" arity="2" scope="X25.1 X36.1" reference="R3100" />
    <constraint name="C3101" model="TKC" arity="2" scope="X67.1 X97.1" reference="R3101" />
    <constraint name="C3102" model="TKC" arity="2" scope="X71.1 X117.1" reference="R3102" />
    <constraint name="C3103" model="TKC" arity="2" scope="X77.1 X91.1" reference="R3103" />
    <constraint name="C3104" model="TKC" arity="2" scope="X25.1 X75.1" reference="R3104" />
    <constraint name="C3105" model="TKC" arity="2" scope="X18.1 X48.1" reference="R3105" />
    <constraint name="C3106" model="TKC" arity="2" scope="X47.1 X68.1" reference="R3106" />
    <constraint name="C3107" model="TKC" arity="2" scope="X36.1 X57.1" reference="R3107" />
    <constraint name="C3108" model="TKC" arity="2" scope="X27.1 X67.1" reference="R3108" />
    <constraint name="C3109" model="TKC" arity="2" scope="X23.1 X96.1" reference="R3109" />
    <constraint name="C3110" model="TKC" arity="2" scope="X6.1 X35.1" reference="R3110" />
    <constraint name="C3111" model="TKC" arity="2" scope="X8.1 X14.1" reference="R3111" />
    <constraint name="C3112" model="TKC" arity="2" scope="X5.1 X67.1" reference="R3112" />
    <constraint name="C3113" model="TKC" arity="2" scope="X42.1 X65.1" reference="R3113" />
    <constraint name="C3114" model="TKC" arity="2" scope="X5.1 X30.1" reference="R3114" />
    <constraint name="C3115" model="TKC" arity="2" scope="X10.1 X45.1" reference="R3115" />
    <constraint name="C3116" model="TKC" arity="2" scope="X9.1 X16.1" reference="R3116" />
    <constraint name="C3117" model="TKC" arity="2" scope="X21.1 X104.1" reference="R3117" />
    <constraint name="C3118" model="TKC" arity="2" scope="X30.1 X41.1" reference="R3118" />
    <constraint name="C3119" model="TKC" arity="2" scope="X13.1 X103.1" reference="R3119" />
    <constraint name="C3120" model="TKC" arity="2" scope="X93.1 X108.1" reference="R3120" />
    <constraint name="C3121" model="TKC" arity="2" scope="X4.1 X31.1" reference="R3121" />
    <constraint name="C3122" model="TKC" arity="2" scope="X13.1 X66.1" reference="R3122" />
    <constraint name="C3123" model="TKC" arity="2" scope="X19.1 X100.1" reference="R3123" />
    <constraint name="C3124" model="TKC" arity="2" scope="X42.1 X84.1" reference="R3124" />
    <constraint name="C3125" model="TKC" arity="2" scope="X17.1 X93.1" reference="R3125" />
    <constraint name="C3126" model="TKC" arity="2" scope="X26.1 X90.1" reference="R3126" />
    <constraint name="C3127" model="TKC" arity="2" scope="X2.1 X82.1" reference="R3127" />
    <constraint name="C3128" model="TKC" arity="2" scope="X48.1 X118.1" reference="R3128" />
    <constraint name="C3129" model="TKC" arity="2" scope="X107.1 X118.1" reference="R3129" />
    <constraint name="C3130" model="TKC" arity="2" scope="X100.1 X110.1" reference="R3130" />
    <constraint name="C3131" model="TKC" arity="2" scope="X49.1 X50.1" reference="R3131" />
    <constraint name="C3132" model="TKC" arity="2" scope="X62.1 X72.1" reference="R3132" />
    <constraint name="C3133" model="TKC" arity="2" scope="X22.1 X79.1" reference="R3133" />
    <constraint name="C3134" model="TKC" arity="2" scope="X65.1 X106.1" reference="R3134" />
    <constraint name="C3135" model="TKC" arity="2" scope="X27.1 X56.1" reference="R3135" />
    <constraint name="C3136" model="TKC" arity="2" scope="X75.1 X108.1" reference="R3136" />
    <constraint name="C3137" model="TKC" arity="2" scope="X48.1 X85.1" reference="R3137" />
    <constraint name="C3138" model="TKC" arity="2" scope="X46.1 X98.1" reference="R3138" />
    <constraint name="C3139" model="TKC" arity="2" scope="X72.1 X81.1" reference="R3139" />
    <constraint name="C3140" model="TKC" arity="2" scope="X13.1 X69.1" reference="R3140" />
    <constraint name="C3141" model="TKC" arity="2" scope="X76.1 X112.1" reference="R3141" />
    <constraint name="C3142" model="TKC" arity="2" scope="X4.1 X7.1" reference="R3142" />
    <constraint name="C3143" model="TKC" arity="2" scope="X31.1 X40.1" reference="R3143" />
    <constraint name="C3144" model="TKC" arity="2" scope="X15.1 X109.1" reference="R3144" />
    <constraint name="C3145" model="TKC" arity="2" scope="X39.1 X114.1" reference="R3145" />
    <constraint name="C3146" model="TKC" arity="2" scope="X46.1 X86.1" reference="R3146" />
    <constraint name="C3147" model="TKC" arity="2" scope="X41.1 X112.1" reference="R3147" />
    <constraint name="C3148" model="TKC" arity="2" scope="X115.1 X117.1" reference="R3148" />
    <constraint name="C3149" model="TKC" arity="2" scope="X85.1 X102.1" reference="R3149" />
    <constraint name="C3150" model="TKC" arity="2" scope="X31.1 X100.1" reference="R3150" />
    <constraint name="C3151" model="TKC" arity="2" scope="X80.1 X106.1" reference="R3151" />
    <constraint name="C3152" model="TKC" arity="2" scope="X78.1 X99.1" reference="R3152" />
    <constraint name="C3153" model="TKC" arity="2" scope="X18.1 X69.1" reference="R3153" />
    <constraint name="C3154" model="TKC" arity="2" scope="X10.1 X80.1" reference="R3154" />
    <constraint name="C3155" model="TKC" arity="2" scope="X43.1 X77.1" reference="R3155" />
    <constraint name="C3156" model="TKC" arity="2" scope="X67.1 X116.1" reference="R3156" />
    <constraint name="C3157" model="TKC" arity="2" scope="X82.1 X112.1" reference="R3157" />
    <constraint name="C3158" model="TKC" arity="2" scope="X44.1 X74.1" reference="R3158" />
    <constraint name="C3159" model="TKC" arity="2" scope="X82.1 X87.1" reference="R3159" />
    <constraint name="C3160" model="TKC" arity="2" scope="X2.1 X83.1" reference="R3160" />
    <constraint name="C3161" model="TKC" arity="2" scope="X2.1 X31.1" reference="R3161" />
    <constraint name="C3162" model="TKC" arity="2" scope="X2.1 X80.1" reference="R3162" />
    <constraint name="C3163" model="TKC" arity="2" scope="X69.1 X92.1" reference="R3163" />
    <constraint name="C3164" model="TKC" arity="2" scope="X14.1 X69.1" reference="R3164" />
    <constraint name="C3165" model="TKC" arity="2" scope="X43.1 X93.1" reference="R3165" />
    <constraint name="C3166" model="TKC" arity="2" scope="X60.1 X108.1" reference="R3166" />
    <constraint name="C3167" model="TKC" arity="2" scope="X45.1 X88.1" reference="R3167" />
    <constraint name="C3168" model="TKC" arity="2" scope="X34.1 X86.1" reference="R3168" />
    <constraint name="C3169" model="TKC" arity="2" scope="X41.1 X93.1" reference="R3169" />
    <constraint name="C3170" model="TKC" arity="2" scope="X29.1 X43.1" reference="R3170" />
    <constraint name="C3171" model="TKC" arity="2" scope="X31.1 X58.1" reference="R3171" />
    <constraint name="C3172" model="TKC" arity="2" scope="X93.1 X111.1" reference="R3172" />
    <constraint name="C3173" model="TKC" arity="2" scope="X20.1 X91.1" reference="R3173" />
    <constraint name="C3174" model="TKC" arity="2" scope="X9.1 X71.1" reference="R3174" />
    <constraint name="C3175" model="TKC" arity="2" scope="X14.1 X93.1" reference="R3175" />
    <constraint name="C3176" model="TKC" arity="2" scope="X22.1 X94.1" reference="R3176" />
    <constraint name="C3177" model="TKC" arity="2" scope="X89.1 X115.1" reference="R3177" />
    <constraint name="C3178" model="TKC" arity="2" scope="X96.1 X105.1" reference="R3178" />
    <constraint name="C3179" model="TKC" arity="2" scope="X32.1 X109.1" reference="R3179" />
    <constraint name="C3180" model="TKC" arity="2" scope="X14.1 X36.1" reference="R3180" />
    <constraint name="C3181" model="TKC" arity="2" scope="X1.1 X96.1" reference="R3181" />
    <constraint name="C3182" model="TKC" arity="2" scope="X101.1 X117.1" reference="R3182" />
    <constraint name="C3183" model="TKC" arity="2" scope="X46.1 X50.1" reference="R3183" />
    <constraint name="C3184" model="TKC" arity="2" scope="X24.1 X47.1" reference="R3184" />
    <constraint name="C3185" model="TKC" arity="2" scope="X2.1 X12.1" reference="R3185" />
    <constraint name="C3186" model="TKC" arity="2" scope="X43.1 X83.1" reference="R3186" />
    <constraint name="C3187" model="TKC" arity="2" scope="X11.1 X99.1" reference="R3187" />
    <constraint name="C3188" model="TKC" arity="2" scope="X16.1 X109.1" reference="R3188" />
    <constraint name="C3189" model="TKC" arity="2" scope="X76.1 X101.1" reference="R3189" />
    <constraint name="C3190" model="TKC" arity="2" scope="X1.1 X10.1" reference="R3190" />
    <constraint name="C3191" model="TKC" arity="2" scope="X95.1 X112.1" reference="R3191" />
    <constraint name="C3192" model="TKC" arity="2" scope="X89.1 X103.1" reference="R3192" />
    <constraint name="C3193" model="TKC" arity="2" scope="X96.1 X111.1" reference="R3193" />
    <constraint name="C3194" model="TKC" arity="2" scope="X16.1 X110.1" reference="R3194" />
    <constraint name="C3195" model="TKC" arity="2" scope="X46.1 X83.1" reference="R3195" />
    <constraint name="C3196" model="TKC" arity="2" scope="X1.1 X32.1" reference="R3196" />
    <constraint name="C3197" model="TKC" arity="2" scope="X26.1 X116.1" reference="R3197" />
    <constraint name="C3198" model="TKC" arity="2" scope="X41.1 X48.1" reference="R3198" />
    <constraint name="C3199" model="TKC" arity="2" scope="X16.1 X93.1" reference="R3199" />
    <constraint name="C3200" model="TKC" arity="2" scope="X24.1 X41.1" reference="R3200" />
    <constraint name="C3201" model="TKC" arity="2" scope="X56.1 X89.1" reference="R3201" />
    <constraint name="C3202" model="TKC" arity="2" scope="X17.1 X107.1" reference="R3202" />
    <constraint name="C3203" model="TKC" arity="2" scope="X85.1 X86.1" reference="R3203" />
    <constraint name="C3204" model="TKC" arity="2" scope="X54.1 X67.1" reference="R3204" />
    <constraint name="C3205" model="TKC" arity="2" scope="X55.1 X88.1" reference="R3205" />
    <constraint name="C3206" model="TKC" arity="2" scope="X20.1 X44.1" reference="R3206" />
    <constraint name="C3207" model="TKC" arity="2" scope="X44.1 X110.1" reference="R3207" />
    <constraint name="C3208" model="TKC" arity="2" scope="X15.1 X40.1" reference="R3208" />
    <constraint name="C3209" model="TKC" arity="2" scope="X72.1 X73.1" reference="R3209" />
    <constraint name="C3210" model="TKC" arity="2" scope="X15.1 X84.1" reference="R3210" />
    <constraint name="C3211" model="TKC" arity="2" scope="X54.1 X112.1" reference="R3211" />
    <constraint name="C3212" model="TKC" arity="2" scope="X55.1 X89.1" reference="R3212" />
    <constraint name="C3213" model="TKC" arity="2" scope="X26.1 X118.1" reference="R3213" />
    <constraint name="C3214" model="TKC" arity="2" scope="X59.1 X119.1" reference="R3214" />
    <constraint name="C3215" model="TKC" arity="2" scope="X109.1 X112.1" reference="R3215" />
    <constraint name="C3216" model="TKC" arity="2" scope="X52.1 X103.1" reference="R3216" />
    <constraint name="C3217" model="TKC" arity="2" scope="X49.1 X70.1" reference="R3217" />
    <constraint name="C3218" model="TKC" arity="2" scope="X91.1 X107.1" reference="R3218" />
    <constraint name="C3219" model="TKC" arity="2" scope="X111.1 X118.1" reference="R3219" />
    <constraint name="C3220" model="TKC" arity="2" scope="X82.1 X92.1" reference="R3220" />
    <constraint name="C3221" model="TKC" arity="2" scope="X18.1 X38.1" reference="R3221" />
    <constraint name="C3222" model="TKC" arity="2" scope="X85.1 X106.1" reference="R3222" />
    <constraint name="C3223" model="TKC" arity="2" scope="X16.1 X73.1" reference="R3223" />
    <constraint name="C3224" model="TKC" arity="2" scope="X48.1 X114.1" reference="R3224" />
    <constraint name="C3225" model="TKC" arity="2" scope="X116.1 X120.1" reference="R3225" />
    <constraint name="C3226" model="TKC" arity="2" scope="X19.1 X117.1" reference="R3226" />
    <constraint name="C3227" model="TKC" arity="2" scope="X32.1 X60.1" reference="R3227" />
    <constraint name="C3228" model="TKC" arity="2" scope="X20.1 X107.1" reference="R3228" />
    <constraint name="C3229" model="TKC" arity="2" scope="X56.1 X101.1" reference="R3229" />
    <constraint name="C3230" model="TKC" arity="2" scope="X95.1 X119.1" reference="R3230" />
    <constraint name="C3231" model="TKC" arity="2" scope="X6.1 X37.1" reference="R3231" />
    <constraint name="C3232" model="TKC" arity="2" scope="X27.1 X47.1" reference="R3232" />
    <constraint name="C3233" model="TKC" arity="2" scope="X78.1 X105.1" reference="R3233" />
    <constraint name="C3234" model="TKC" arity="2" scope="X18.1 X73.1" reference="R3234" />
    <constraint name="C3235" model="TKC" arity="2" scope="X10.1 X98.1" reference="R3235" />
    <constraint name="C3236" model="TKC" arity="2" scope="X13.1 X85.1" reference="R3236" />
    <constraint name="C3237" model="TKC" arity="2" scope="X74.1 X80.1" reference="R3237" />
    <constraint name="C3238" model="TKC" arity="2" scope="X8.1 X111.1" reference="R3238" />
    <constraint name="C3239" model="TKC" arity="2" scope="X21.1 X78.1" reference="R3239" />
    <constraint name="C3240" model="TKC" arity="2" scope="X17.1 X47.1" reference="R3240" />
    <constraint name="C3241" model="TKC" arity="2" scope="X18.1 X120.1" reference="R3241" />
    <constraint name="C3242" model="TKC" arity="2" scope="X12.1 X47.1" reference="R3242" />
    <constraint name="C3243" model="TKC" arity="2" scope="X7.1 X70.1" reference="R3243" />
    <constraint name="C3244" model="TKC" arity="2" scope="X111.1 X120.1" reference="R3244" />
    <constraint name="C3245" model="TKC" arity="2" scope="X17.1 X103.1" reference="R3245" />
    <constraint name="C3246" model="TKC" arity="2" scope="X2.1 X85.1" reference="R3246" />
    <constraint name="C3247" model="TKC" arity="2" scope="X52.1 X99.1" reference="R3247" />
    <constraint name="C3248" model="TKC" arity="2" scope="X35.1 X94.1" reference="R3248" />
    <constraint name="C3249" model="TKC" arity="2" scope="X25.1 X54.1" reference="R3249" />
    <constraint name="C3250" model="TKC" arity="2" scope="X48.1 X68.1" reference="R3250" />
    <constraint name="C3251" model="TKC" arity="2" scope="X2.1 X111.1" reference="R3251" />
    <constraint name="C3252" model="TKC" arity="2" scope="X59.1 X78.1" reference="R3252" />
    <constraint name="C3253" model="TKC" arity="2" scope="X63.1 X92.1" reference="R3253" />
    <constraint name="C3254" model="TKC" arity="2" scope="X31.1 X74.1" reference="R3254" />
    <constraint name="C3255" model="TKC" arity="2" scope="X44.1 X84.1" reference="R3255" />
    <constraint name="C3256" model="TKC" arity="2" scope="X12.1 X60.1" reference="R3256" />
    <constraint name="C3257" model="TKC" arity="2" scope="X23.1 X42.1" reference="R3257" />
    <constraint name="C3258" model="TKC" arity="2" scope="X4.1 X55.1" reference="R3258" />
    <constraint name="C3259" model="TKC" arity="2" scope="X27.1 X109.1" reference="R3259" />
    <constraint name="C3260" model="TKC" arity="2" scope="X12.1 X93.1" reference="R3260" />
    <constraint name="C3261" model="TKC" arity="2" scope="X36.1 X102.1" reference="R3261" />
    <constraint name="C3262" model="TKC" arity="2" scope="X16.1 X27.1" reference="R3262" />
    <constraint name="C3263" model="TKC" arity="2" scope="X30.1 X61.1" reference="R3263" />
    <constraint name="C3264" model="TKC" arity="2" scope="X50.1 X105.1" reference="R3264" />
    <constraint name="C3265" model="TKC" arity="2" scope="X92.1 X118.1" reference="R3265" />
    <constraint name="C3266" model="TKC" arity="2" scope="X27.1 X99.1" reference="R3266" />
    <constraint name="C3267" model="TKC" arity="2" scope="X34.1 X103.1" reference="R3267" />
    <constraint name="C3268" model="TKC" arity="2" scope="X20.1 X108.1" reference="R3268" />
    <constraint name="C3269" model="TKC" arity="2" scope="X65.1 X80.1" reference="R3269" />
    <constraint name="C3270" model="TKC" arity="2" scope="X64.1 X118.1" reference="R3270" />
    <constraint name="C3271" model="TKC" arity="2" scope="X36.1 X95.1" reference="R3271" />
    <constraint name="C3272" model="TKC" arity="2" scope="X84.1 X94.1" reference="R3272" />
    <constraint name="C3273" model="TKC" arity="2" scope="X79.1 X111.1" reference="R3273" />
    <constraint name="C3274" model="TKC" arity="2" scope="X35.1 X92.1" reference="R3274" />
    <constraint name="C3275" model="TKC" arity="2" scope="X32.1 X70.1" reference="R3275" />
    <constraint name="C3276" model="TKC" arity="2" scope="X48.1 X76.1" reference="R3276" />
    <constraint name="C3277" model="TKC" arity="2" scope="X23.1 X34.1" reference="R3277" />
    <constraint name="C3278" model="TKC" arity="2" scope="X54.1 X102.1" reference="R3278" />
    <constraint name="C3279" model="TKC" arity="2" scope="X30.1 X55.1" reference="R3279" />
    <constraint name="C3280" model="TKC" arity="2" scope="X31.1 X118.1" reference="R3280" />
    <constraint name="C3281" model="TKC" arity="2" scope="X10.1 X19.1" reference="R3281" />
    <constraint name="C3282" model="TKC" arity="2" scope="X49.1 X63.1" reference="R3282" />
    <constraint name="C3283" model="TKC" arity="2" scope="X38.1 X76.1" reference="R3283" />
    <constraint name="C3284" model="TKC" arity="2" scope="X39.1 X98.1" reference="R3284" />
    <constraint name="C3285" model="TKC" arity="2" scope="X46.1 X51.1" reference="R3285" />
    <constraint name="C3286" model="TKC" arity="2" scope="X15.1 X26.1" reference="R3286" />
    <constraint name="C3287" model="TKC" arity="2" scope="X4.1 X79.1" reference="R3287" />
    <constraint name="C3288" model="TKC" arity="2" scope="X49.1 X55.1" reference="R3288" />
    <constraint name="C3289" model="TKC" arity="2" scope="X70.1 X105.1" reference="R3289" />
    <constraint name="C3290" model="TKC" arity="2" scope="X42.1 X45.1" reference="R3290" />
    <constraint name="C3291" model="TKC" arity="2" scope="X69.1 X77.1" reference="R3291" />
    <constraint name="C3292" model="TKC" arity="2" scope="X62.1 X63.1" reference="R3292" />
    <constraint name="C3293" model="TKC" arity="2" scope="X54.1 X68.1" reference="R3293" />
    <constraint name="C3294" model="TKC" arity="2" scope="X33.1 X54.1" reference="R3294" />
    <constraint name="C3295" model="TKC" arity="2" scope="X60.1 X117.1" reference="R3295" />
    <constraint name="C3296" model="TKC" arity="2" scope="X71.1 X102.1" reference="R3296" />
    <constraint name="C3297" model="TKC" arity="2" scope="X12.1 X108.1" reference="R3297" />
    <constraint name="C3298" model="TKC" arity="2" scope="X70.1 X88.1" reference="R3298" />
    <constraint name="C3299" model="TKC" arity="2" scope="X25.1 X84.1" reference="R3299" />
    <constraint name="C3300" model="TKC" arity="2" scope="X109.1 X113.1" reference="R3300" />
    <constraint name="C3301" model="TKC" arity="2" scope="X58.1 X80.1" reference="R3301" />
    <constraint name="C3302" model="TKC" arity="2" scope="X46.1 X87.1" reference="R3302" />
    <constraint name="C3303" model="TKC" arity="2" scope="X34.1 X87.1" reference="R3303" />
    <constraint name="C3304" model="TKC" arity="2" scope="X70.1 X96.1" reference="R3304" />
    <constraint name="C3305" model="TKC" arity="2" scope="X44.1 X111.1" reference="R3305" />
    <constraint name="C3306" model="TKC" arity="2" scope="X46.1 X120.1" reference="R3306" />
    <constraint name="C3307" model="TKC" arity="2" scope="X14.1 X72.1" reference="R3307" />
    <constraint name="C3308" model="TKC" arity="2" scope="X1.1 X99.1" reference="R3308" />
    <constraint name="C3309" model="TKC" arity="2" scope="X34.1 X97.1" reference="R3309" />
    <constraint name="C3310" model="TKC" arity="2" scope="X15.1 X94.1" reference="R3310" />
    <constraint name="C3311" model="TKC" arity="2" scope="X84.1 X111.1" reference="R3311" />
    <constraint name="C3312" model="TKC" arity="2" scope="X23.1 X110.1" reference="R3312" />
    <constraint name="C3313" model="TKC" arity="2" scope="X14.1 X73.1" reference="R3313" />
    <constraint name="C3314" model="TKC" arity="2" scope="X94.1 X106.1" reference="R3314" />
    <constraint name="C3315" model="TKC" arity="2" scope="X2.1 X55.1" reference="R3315" />
    <constraint name="C3316" model="TKC" arity="2" scope="X46.1 X57.1" reference="R3316" />
    <constraint name="C3317" model="TKC" arity="2" scope="X91.1 X115.1" reference="R3317" />
    <constraint name="C3318" model="TKC" arity="2" scope="X36.1 X114.1" reference="R3318" />
    <constraint name="C3319" model="TKC" arity="2" scope="X3.1 X88.1" reference="R3319" />
    <constraint name="C3320" model="TKC" arity="2" scope="X13.1 X116.1" reference="R3320" />
    <constraint name="C3321" model="TKC" arity="2" scope="X16.1 X47.1" reference="R3321" />
    <constraint name="C3322" model="TKC" arity="2" scope="X69.1 X94.1" reference="R3322" />
    <constraint name="C3323" model="TKC" arity="2" scope="X42.1 X83.1" reference="R3323" />
    <constraint name="C3324" model="TKC" arity="2" scope="X36.1 X63.1" reference="R3324" />
    <constraint name="C3325" model="TKC" arity="2" scope="X84.1 X106.1" reference="R3325" />
    <constraint name="C3326" model="TKC" arity="2" scope="X99.1 X107.1" reference="R3326" />
    <constraint name="C3327" model="TKC" arity="2" scope="X45.1 X95.1" reference="R3327" />
    <constraint name="C3328" model="TKC" arity="2" scope="X1.1 X4.1" reference="R3328" />
    <constraint name="C3329" model="TKC" arity="2" scope="X44.1 X73.1" reference="R3329" />
    <constraint name="C3330" model="TKC" arity="2" scope="X32.1 X99.1" reference="R3330" />
    <constraint name="C3331" model="TKC" arity="2" scope="X97.1 X116.1" reference="R3331" />
    <constraint name="C3332" model="TKC" arity="2" scope="X57.1 X103.1" reference="R3332" />
    <constraint name="C3333" model="TKC" arity="2" scope="X80.1 X99.1" reference="R3333" />
    <constraint name="C3334" model="TKC" arity="2" scope="X15.1 X111.1" reference="R3334" />
    <constraint name="C3335" model="TKC" arity="2" scope="X72.1 X84.1" reference="R3335" />
    <constraint name="C3336" model="TKC" arity="2" scope="X51.1 X65.1" reference="R3336" />
    <constraint name="C3337" model="TKC" arity="2" scope="X22.1 X100.1" reference="R3337" />
    <constraint name="C3338" model="TKC" arity="2" scope="X58.1 X110.1" reference="R3338" />
    <constraint name="C3339" model="TKC" arity="2" scope="X107.1 X110.1" reference="R3339" />
    <constraint name="C3340" model="TKC" arity="2" scope="X25.1 X62.1" reference="R3340" />
    <constraint name="C3341" model="TKC" arity="2" scope="X39.1 X74.1" reference="R3341" />
    <constraint name="C3342" model="TKC" arity="2" scope="X3.1 X62.1" reference="R3342" />
    <constraint name="C3343" model="TKC" arity="2" scope="X43.1 X76.1" reference="R3343" />
    <constraint name="C3344" model="TKC" arity="2" scope="X10.1 X39.1" reference="R3344" />
    <constraint name="C3345" model="TKC" arity="2" scope="X70.1 X76.1" reference="R3345" />
    <constraint name="C3346" model="TKC" arity="2" scope="X54.1 X59.1" reference="R3346" />
    <constraint name="C3347" model="TKC" arity="2" scope="X25.1 X64.1" reference="R3347" />
    <constraint name="C3348" model="TKC" arity="2" scope="X48.1 X56.1" reference="R3348" />
    <constraint name="C3349" model="TKC" arity="2" scope="X17.1 X19.1" reference="R3349" />
    <constraint name="C3350" model="TKC" arity="2" scope="X14.1 X32.1" reference="R3350" />
    <constraint name="C3351" model="TKC" arity="2" scope="X55.1 X98.1" reference="R3351" />
    <constraint name="C3352" model="TKC" arity="2" scope="X18.1 X60.1" reference="R3352" />
    <constraint name="C3353" model="TKC" arity="2" scope="X97.1 X108.1" reference="R3353" />
    <constraint name="C3354" model="TKC" arity="2" scope="X5.1 X99.1" reference="R3354" />
    <constraint name="C3355" model="TKC" arity="2" scope="X57.1 X107.1" reference="R3355" />
    <constraint name="C3356" model="TKC" arity="2" scope="X55.1 X90.1" reference="R3356" />
    <constraint name="C3357" model="TKC" arity="2" scope="X35.1 X88.1" reference="R3357" />
    <constraint name="C3358" model="TKC" arity="2" scope="X21.1 X73.1" reference="R3358" />
    <constraint name="C3359" model="TKC" arity="2" scope="X54.1 X96.1" reference="R3359" />
    <constraint name="C3360" model="TKC" arity="2" scope="X12.1 X109.1" reference="R3360" />
    <constraint name="C3361" model="TKC" arity="2" scope="X2.1 X10.1" reference="R3361" />
    <constraint name="C3362" model="TKC" arity="2" scope="X54.1 X82.1" reference="R3362" />
    <constraint name="C3363" model="TKC" arity="2" scope="X3.1 X61.1" reference="R3363" />
    <constraint name="C3364" model="TKC" arity="2" scope="X1.1 X63.1" reference="R3364" />
    <constraint name="C3365" model="TKC" arity="2" scope="X3.1 X17.1" reference="R3365" />
    <constraint name="C3366" model="TKC" arity="2" scope="X34.1 X98.1" reference="R3366" />
    <constraint name="C3367" model="TKC" arity="2" scope="X43.1 X111.1" reference="R3367" />
    <constraint name="C3368" model="TKC" arity="2" scope="X18.1 X72.1" reference="R3368" />
    <constraint name="C3369" model="TKC" arity="2" scope="X56.1 X61.1" reference="R3369" />
    <constraint name="C3370" model="TKC" arity="2" scope="X7.1 X15.1" reference="R3370" />
    <constraint name="C3371" model="TKC" arity="2" scope="X70.1 X78.1" reference="R3371" />
    <constraint name="C3372" model="TKC" arity="2" scope="X76.1 X98.1" reference="R3372" />
    <constraint name="C3373" model="TKC" arity="2" scope="X16.1 X65.1" reference="R3373" />
    <constraint name="C3374" model="TKC" arity="2" scope="X11.1 X94.1" reference="R3374" />
    <constraint name="C3375" model="TKC" arity="2" scope="X68.1 X91.1" reference="R3375" />
    <constraint name="C3376" model="TKC" arity="2" scope="X22.1 X104.1" reference="R3376" />
    <constraint name="C3377" model="TKC" arity="2" scope="X47.1 X59.1" reference="R3377" />
    <constraint name="C3378" model="TKC" arity="2" scope="X9.1 X99.1" reference="R3378" />
    <constraint name="C3379" model="TKC" arity="2" scope="X8.1 X47.1" reference="R3379" />
    <constraint name="C3380" model="TKC" arity="2" scope="X7.1 X34.1" reference="R3380" />
    <constraint name="C3381" model="TKC" arity="2" scope="X68.1 X115.1" reference="R3381" />
    <constraint name="C3382" model="TKC" arity="2" scope="X21.1 X62.1" reference="R3382" />
    <constraint name="C3383" model="TKC" arity="2" scope="X80.1 X118.1" reference="R3383" />
    <constraint name="C3384" model="TKC" arity="2" scope="X42.1 X119.1" reference="R3384" />
    <constraint name="C3385" model="TKC" arity="2" scope="X1.1 X86.1" reference="R3385" />
    <constraint name="C3386" model="TKC" arity="2" scope="X10.1 X114.1" reference="R3386" />
    <constraint name="C3387" model="TKC" arity="2" scope="X47.1 X109.1" reference="R3387" />
    <constraint name="C3388" model="TKC" arity="2" scope="X32.1 X114.1" reference="R3388" />
    <constraint name="C3389" model="TKC" arity="2" scope="X6.1 X108.1" reference="R3389" />
    <constraint name="C3390" model="TKC" arity="2" scope="X17.1 X120.1" reference="R3390" />
    <constraint name="C3391" model="TKC" arity="2" scope="X18.1 X104.1" reference="R3391" />
    <constraint name="C3392" model="TKC" arity="2" scope="X36.1 X73.1" reference="R3392" />
    <constraint name="C3393" model="TKC" arity="2" scope="X55.1 X74.1" reference="R3393" />
    <constraint name="C3394" model="TKC" arity="2" scope="X43.1 X82.1" reference="R3394" />
    <constraint name="C3395" model="TKC" arity="2" scope="X23.1 X99.1" reference="R3395" />
    <constraint name="C3396" model="TKC" arity="2" scope="X35.1 X53.1" reference="R3396" />
    <constraint name="C3397" model="TKC" arity="2" scope="X80.1 X101.1" reference="R3397" />
    <constraint name="C3398" model="TKC" arity="2" scope="X64.1 X94.1" reference="R3398" />
    <constraint name="C3399" model="TKC" arity="2" scope="X4.1 X46.1" reference="R3399" />
    <constraint name="C3400" model="TKC" arity="2" scope="X16.1 X79.1" reference="R3400" />
    <constraint name="C3401" model="TKC" arity="2" scope="X57.1 X105.1" reference="R3401" />
    <constraint name="C3402" model="TKC" arity="2" scope="X20.1 X47.1" reference="R3402" />
    <constraint name="C3403" model="TKC" arity="2" scope="X107.1 X114.1" reference="R3403" />
    <constraint name="C3404" model="TKC" arity="2" scope="X5.1 X16.1" reference="R3404" />
    <constraint name="C3405" model="TKC" arity="2" scope="X54.1 X103.1" reference="R3405" />
    <constraint name="C3406" model="TKC" arity="2" scope="X35.1 X47.1" reference="R3406" />
    <constraint name="C3407" model="TKC" arity="2" scope="X94.1 X117.1" reference="R3407" />
    <constraint name="C3408" model="TKC" arity="2" scope="X29.1 X34.1" reference="R3408" />
    <constraint name="C3409" model="TKC" arity="2" scope="X43.1 X89.1" reference="R3409" />
    <constraint name="C3410" model="TKC" arity="2" scope="X111.1 X114.1" reference="R3410" />
    <constraint name="C3411" model="TKC" arity="2" scope="X40.1 X98.1" reference="R3411" />
    <constraint name="C3412" model="TKC" arity="2" scope="X46.1 X84.1" reference="R3412" />
    <constraint name="C3413" model="TKC" arity="2" scope="X30.1 X118.1" reference="R3413" />
    <constraint name="C3414" model="TKC" arity="2" scope="X43.1 X105.1" reference="R3414" />
    <constraint name="C3415" model="TKC" arity="2" scope="X47.1 X113.1" reference="R3415" />
    <constraint name="C3416" model="TKC" arity="2" scope="X44.1 X116.1" reference="R3416" />
    <constraint name="C3417" model="TKC" arity="2" scope="X102.1 X119.1" reference="R3417" />
    <constraint name="C3418" model="TKC" arity="2" scope="X114.1 X118.1" reference="R3418" />
    <constraint name="C3419" model="TKC" arity="2" scope="X46.1 X59.1" reference="R3419" />
    <constraint name="C3420" model="TKC" arity="2" scope="X30.1 X116.1" reference="R3420" />
    <constraint name="C3421" model="TKC" arity="2" scope="X55.1 X91.1" reference="R3421" />
    <constraint name="C3422" model="TKC" arity="2" scope="X41.1 X105.1" reference="R3422" />
    <constraint name="C3423" model="TKC" arity="2" scope="X7.1 X82.1" reference="R3423" />
    <constraint name="C3424" model="TKC" arity="2" scope="X37.1 X92.1" reference="R3424" />
    <constraint name="C3425" model="TKC" arity="2" scope="X31.1 X37.1" reference="R3425" />
    <constraint name="C3426" model="TKC" arity="2" scope="X69.1 X89.1" reference="R3426" />
    <constraint name="C3427" model="TKC" arity="2" scope="X25.1 X50.1" reference="R3427" />
    <constraint name="C3428" model="TKC" arity="2" scope="X63.1 X105.1" reference="R3428" />
    <constraint name="C3429" model="TKC" arity="2" scope="X3.1 X97.1" reference="R3429" />
    <constraint name="C3430" model="TKC" arity="2" scope="X73.1 X118.1" reference="R3430" />
    <constraint name="C3431" model="TKC" arity="2" scope="X30.1 X103.1" reference="R3431" />
    <constraint name="C3432" model="TKC" arity="2" scope="X75.1 X78.1" reference="R3432" />
    <constraint name="C3433" model="TKC" arity="2" scope="X8.1 X95.1" reference="R3433" />
    <constraint name="C3434" model="TKC" arity="2" scope="X26.1 X33.1" reference="R3434" />
    <constraint name="C3435" model="TKC" arity="2" scope="X28.1 X108.1" reference="R3435" />
    <constraint name="C3436" model="TKC" arity="2" scope="X61.1 X110.1" reference="R3436" />
    <constraint name="C3437" model="TKC" arity="2" scope="X37.1 X120.1" reference="R3437" />
    <constraint name="C3438" model="TKC" arity="2" scope="X2.1 X57.1" reference="R3438" />
    <constraint name="C3439" model="TKC" arity="2" scope="X53.1 X80.1" reference="R3439" />
    <constraint name="C3440" model="TKC" arity="2" scope="X26.1 X79.1" reference="R3440" />
    <constraint name="C3441" model="TKC" arity="2" scope="X58.1 X84.1" reference="R3441" />
    <constraint name="C3442" model="TKC" arity="2" scope="X48.1 X63.1" reference="R3442" />
    <constraint name="C3443" model="TKC" arity="2" scope="X66.1 X76.1" reference="R3443" />
    <constraint name="C3444" model="TKC" arity="2" scope="X76.1 X116.1" reference="R3444" />
    <constraint name="C3445" model="TKC" arity="2" scope="X17.1 X21.1" reference="R3445" />
    <constraint name="C3446" model="TKC" arity="2" scope="X65.1 X92.1" reference="R3446" />
    <constraint name="C3447" model="TKC" arity="2" scope="X61.1 X105.1" reference="R3447" />
    <constraint name="C3448" model="TKC" arity="2" scope="X46.1 X53.1" reference="R3448" />
    <constraint name="C3449" model="TKC" arity="2" scope="X31.1 X54.1" reference="R3449" />
    <constraint name="C3450" model="TKC" arity="2" scope="X4.1 X113.1" reference="R3450" />
    <constraint name="C3451" model="TKC" arity="2" scope="X13.1 X99.1" reference="R3451" />
    <constraint name="C3452" model="TKC" arity="2" scope="X18.1 X101.1" reference="R3452" />
    <constraint name="C3453" model="TKC" arity="2" scope="X11.1 X70.1" reference="R3453" />
    <constraint name="C3454" model="TKC" arity="2" scope="X28.1 X56.1" reference="R3454" />
    <constraint name="C3455" model="TKC" arity="2" scope="X16.1 X74.1" reference="R3455" />
    <constraint name="C3456" model="TKC" arity="2" scope="X68.1 X109.1" reference="R3456" />
    <constraint name="C3457" model="TKC" arity="2" scope="X35.1 X65.1" reference="R3457" />
    <constraint name="C3458" model="TKC" arity="2" scope="X11.1 X75.1" reference="R3458" />
    <constraint name="C3459" model="TKC" arity="2" scope="X67.1 X93.1" reference="R3459" />
    <constraint name="C3460" model="TKC" arity="2" scope="X48.1 X54.1" reference="R3460" />
    <constraint name="C3461" model="TKC" arity="2" scope="X19.1 X103.1" reference="R3461" />
    <constraint name="C3462" model="TKC" arity="2" scope="X4.1 X47.1" reference="R3462" />
    <constraint name="C3463" model="TKC" arity="2" scope="X26.1 X109.1" reference="R3463" />
    <constraint name="C3464" model="TKC" arity="2" scope="X28.1 X75.1" reference="R3464" />
    <constraint name="C3465" model="TKC" arity="2" scope="X17.1 X31.1" reference="R3465" />
    <constraint name="C3466" model="TKC" arity="2" scope="X49.1 X109.1" reference="R3466" />
    <constraint name="C3467" model="TKC" arity="2" scope="X80.1 X84.1" reference="R3467" />
    <constraint name="C3468" model="TKC" arity="2" scope="X31.1 X96.1" reference="R3468" />
    <constraint name="C3469" model="TKC" arity="2" scope="X18.1 X25.1" reference="R3469" />
    <constraint name="C3470" model="TKC" arity="2" scope="X19.1 X76.1" reference="R3470" />
    <constraint name="C3471" model="TKC" arity="2" scope="X12.1 X43.1" reference="R3471" />
    <constraint name="C3472" model="TKC" arity="2" scope="X46.1 X92.1" reference="R3472" />
    <constraint name="C3473" model="TKC" arity="2" scope="X3.1 X24.1" reference="R3473" />
    <constraint name="C3474" model="TKC" arity="2" scope="X88.1 X120.1" reference="R3474" />
    <constraint name="C3475" model="TKC" arity="2" scope="X33.1 X86.1" reference="R3475" />
    <constraint name="C3476" model="TKC" arity="2" scope="X57.1 X77.1" reference="R3476" />
    <constraint name="C3477" model="TKC" arity="2" scope="X57.1 X83.1" reference="R3477" />
    <constraint name="C3478" model="TKC" arity="2" scope="X37.1 X45.1" reference="R3478" />
    <constraint name="C3479" model="TKC" arity="2" scope="X68.1 X81.1" reference="R3479" />
    <constraint name="C3480" model="TKC" arity="2" scope="X106.1 X107.1" reference="R3480" />
    <constraint name="C3481" model="TKC" arity="2" scope="X27.1 X91.1" reference="R3481" />
    <constraint name="C3482" model="TKC" arity="2" scope="X17.1 X64.1" reference="R3482" />
    <constraint name="C3483" model="TKC" arity="2" scope="X27.1 X66.1" reference="R3483" />
    <constraint name="C3484" model="TKC" arity="2" scope="X88.1 X105.1" reference="R3484" />
    <constraint name="C3485" model="TKC" arity="2" scope="X8.1 X79.1" reference="R3485" />
    <constraint name="C3486" model="TKC" arity="2" scope="X8.1 X104.1" reference="R3486" />
    <constraint name="C3487" model="TKC" arity="2" scope="X22.1 X31.1" reference="R3487" />
    <constraint name="C3488" model="TKC" arity="2" scope="X3.1 X92.1" reference="R3488" />
    <constraint name="C3489" model="TKC" arity="2" scope="X39.1 X82.1" reference="R3489" />
    <constraint name="C3490" model="TKC" arity="2" scope="X47.1 X54.1" reference="R3490" />
    <constraint name="C3491" model="TKC" arity="2" scope="X12.1 X42.1" reference="R3491" />
    <constraint name="C3492" model="TKC" arity="2" scope="X2.1 X117.1" reference="R3492" />
    <constraint name="C3493" model="TKC" arity="2" scope="X41.1 X89.1" reference="R3493" />
    <constraint name="C3494" model="TKC" arity="2" scope="X81.1 X97.1" reference="R3494" />
    <constraint name="C3495" model="TKC" arity="2" scope="X64.1 X66.1" reference="R3495" />
    <constraint name="C3496" model="TKC" arity="2" scope="X37.1 X77.1" reference="R3496" />
    <constraint name="C3497" model="TKC" arity="2" scope="X30.1 X34.1" reference="R3497" />
    <constraint name="C3498" model="TKC" arity="2" scope="X29.1 X117.1" reference="R3498" />
    <constraint name="C3499" model="TKC" arity="2" scope="X59.1 X81.1" reference="R3499" />
    <constraint name="C3500" model="TKC" arity="2" scope="X57.1 X110.1" reference="R3500" />
    <constraint name="C3501" model="TKC" arity="2" scope="X110.1 X115.1" reference="R3501" />
    <constraint name="C3502" model="TKC" arity="2" scope="X13.1 X60.1" reference="R3502" />
    <constraint name="C3503" model="TKC" arity="2" scope="X26.1 X59.1" reference="R3503" />
    <constraint name="C3504" model="TKC" arity="2" scope="X21.1 X28.1" reference="R3504" />
    <constraint name="C3505" model="TKC" arity="2" scope="X28.1 X72.1" reference="R3505" />
    <constraint name="C3506" model="TKC" arity="2" scope="X8.1 X92.1" reference="R3506" />
    <constraint name="C3507" model="TKC" arity="2" scope="X50.1 X95.1" reference="R3507" />
    <constraint name="C3508" model="TKC" arity="2" scope="X23.1 X35.1" reference="R3508" />
    <constraint name="C3509" model="TKC" arity="2" scope="X72.1 X85.1" reference="R3509" />
    <constraint name="C3510" model="TKC" arity="2" scope="X74.1 X75.1" reference="R3510" />
    <constraint name="C3511" model="TKC" arity="2" scope="X7.1 X105.1" reference="R3511" />
    <constraint name="C3512" model="TKC" arity="2" scope="X43.1 X92.1" reference="R3512" />
    <constraint name="C3513" model="TKC" arity="2" scope="X60.1 X82.1" reference="R3513" />
    <constraint name="C3514" model="TKC" arity="2" scope="X12.1 X107.1" reference="R3514" />
    <constraint name="C3515" model="TKC" arity="2" scope="X23.1 X50.1" reference="R3515" />
    <constraint name="C3516" model="TKC" arity="2" scope="X35.1 X119.1" reference="R3516" />
    <constraint name="C3517" model="TKC" arity="2" scope="X19.1 X106.1" reference="R3517" />
    <constraint name="C3518" model="TKC" arity="2" scope="X5.1 X77.1" reference="R3518" />
    <constraint name="C3519" model="TKC" arity="2" scope="X105.1 X108.1" reference="R3519" />
    <constraint name="C3520" model="TKC" arity="2" scope="X31.1 X70.1" reference="R3520" />
    <constraint name="C3521" model="TKC" arity="2" scope="X60.1 X116.1" reference="R3521" />
    <constraint name="C3522" model="TKC" arity="2" scope="X85.1 X113.1" reference="R3522" />
    <constraint name="C3523" model="TKC" arity="2" scope="X9.1 X104.1" reference="R3523" />
    <constraint name="C3524" model="TKC" arity="2" scope="X71.1 X92.1" reference="R3524" />
    <constraint name="C3525" model="TKC" arity="2" scope="X60.1 X94.1" reference="R3525" />
    <constraint name="C3526" model="TKC" arity="2" scope="X23.1 X43.1" reference="R3526" />
    <constraint name="C3527" model="TKC" arity="2" scope="X16.1 X87.1" reference="R3527" />
    <constraint name="C3528" model="TKC" arity="2" scope="X44.1 X92.1" reference="R3528" />
    <constraint name="C3529" model="TKC" arity="2" scope="X5.1 X87.1" reference="R3529" />
    <constraint name="C3530" model="TKC" arity="2" scope="X36.1 X108.1" reference="R3530" />
    <constraint name="C3531" model="TKC" arity="2" scope="X45.1 X107.1" reference="R3531" />
    <constraint name="C3532" model="TKC" arity="2" scope="X21.1 X70.1" reference="R3532" />
    <constraint name="C3533" model="TKC" arity="2" scope="X7.1 X32.1" reference="R3533" />
    <constraint name="C3534" model="TKC" arity="2" scope="X76.1 X119.1" reference="R3534" />
    <constraint name="C3535" model="TKC" arity="2" scope="X21.1 X49.1" reference="R3535" />
    <constraint name="C3536" model="TKC" arity="2" scope="X29.1 X100.1" reference="R3536" />
    <constraint name="C3537" model="TKC" arity="2" scope="X10.1 X29.1" reference="R3537" />
    <constraint name="C3538" model="TKC" arity="2" scope="X69.1 X116.1" reference="R3538" />
    <constraint name="C3539" model="TKC" arity="2" scope="X41.1 X107.1" reference="R3539" />
    <constraint name="C3540" model="TKC" arity="2" scope="X13.1 X81.1" reference="R3540" />
    <constraint name="C3541" model="TKC" arity="2" scope="X42.1 X87.1" reference="R3541" />
    <constraint name="C3542" model="TKC" arity="2" scope="X44.1 X109.1" reference="R3542" />
    <constraint name="C3543" model="TKC" arity="2" scope="X15.1 X114.1" reference="R3543" />
    <constraint name="C3544" model="TKC" arity="2" scope="X63.1 X114.1" reference="R3544" />
    <constraint name="C3545" model="TKC" arity="2" scope="X26.1 X66.1" reference="R3545" />
    <constraint name="C3546" model="TKC" arity="2" scope="X16.1 X89.1" reference="R3546" />
    <constraint name="C3547" model="TKC" arity="2" scope="X42.1 X59.1" reference="R3547" />
    <constraint name="C3548" model="TKC" arity="2" scope="X41.1 X43.1" reference="R3548" />
    <constraint name="C3549" model="TKC" arity="2" scope="X7.1 X101.1" reference="R3549" />
    <constraint name="C3550" model="TKC" arity="2" scope="X1.1 X107.1" reference="R3550" />
    <constraint name="C3551" model="TKC" arity="2" scope="X50.1 X51.1" reference="R3551" />
    <constraint name="C3552" model="TKC" arity="2" scope="X2.1 X41.1" reference="R3552" />
    <constraint name="C3553" model="TKC" arity="2" scope="X19.1 X37.1" reference="R3553" />
    <constraint name="C3554" model="TKC" arity="2" scope="X39.1 X96.1" reference="R3554" />
    <constraint name="C3555" model="TKC" arity="2" scope="X15.1 X82.1" reference="R3555" />
    <constraint name="C3556" model="TKC" arity="2" scope="X26.1 X99.1" reference="R3556" />
    <constraint name="C3557" model="TKC" arity="2" scope="X51.1 X54.1" reference="R3557" />
    <constraint name="C3558" model="TKC" arity="2" scope="X31.1 X34.1" reference="R3558" />
    <constraint name="C3559" model="TKC" arity="2" scope="X48.1 X87.1" reference="R3559" />
    <constraint name="C3560" model="TKC" arity="2" scope="X37.1 X44.1" reference="R3560" />
    <constraint name="C3561" model="TKC" arity="2" scope="X73.1 X105.1" reference="R3561" />
    <constraint name="C3562" model="TKC" arity="2" scope="X52.1 X83.1" reference="R3562" />
    <constraint name="C3563" model="TKC" arity="2" scope="X18.1 X114.1" reference="R3563" />
    <constraint name="C3564" model="TKC" arity="2" scope="X47.1 X74.1" reference="R3564" />
    <constraint name="C3565" model="TKC" arity="2" scope="X39.1 X62.1" reference="R3565" />
    <constraint name="C3566" model="TKC" arity="2" scope="X18.1 X59.1" reference="R3566" />
    <constraint name="C3567" model="TKC" arity="2" scope="X1.1 X7.1" reference="R3567" />
    <constraint name="C3568" model="TKC" arity="2" scope="X57.1 X73.1" reference="R3568" />
    <constraint name="C3569" model="TKC" arity="2" scope="X88.1 X94.1" reference="R3569" />
    <constraint name="C3570" model="TKC" arity="2" scope="X1.1 X42.1" reference="R3570" />
    <constraint name="C3571" model="TKC" arity="2" scope="X41.1 X81.1" reference="R3571" />
    <constraint name="C3572" model="TKC" arity="2" scope="X95.1 X120.1" reference="R3572" />
    <constraint name="C3573" model="TKC" arity="2" scope="X19.1 X74.1" reference="R3573" />
    <constraint name="C3574" model="TKC" arity="2" scope="X79.1 X120.1" reference="R3574" />
    <constraint name="C3575" model="TKC" arity="2" scope="X34.1 X53.1" reference="R3575" />
    <constraint name="C3576" model="TKC" arity="2" scope="X89.1 X93.1" reference="R3576" />
    <constraint name="C3577" model="TKC" arity="2" scope="X82.1 X88.1" reference="R3577" />
    <constraint name="C3578" model="TKC" arity="2" scope="X22.1 X60.1" reference="R3578" />
    <constraint name="C3579" model="TKC" arity="2" scope="X17.1 X98.1" reference="R3579" />
    <constraint name="C3580" model="TKC" arity="2" scope="X12.1 X73.1" reference="R3580" />
    <constraint name="C3581" model="TKC" arity="2" scope="X2.1 X29.1" reference="R3581" />
    <constraint name="C3582" model="TKC" arity="2" scope="X30.1 X112.1" reference="R3582" />
    <constraint name="C3583" model="TKC" arity="2" scope="X9.1 X119.1" reference="R3583" />
    <constraint name="C3584" model="TKC" arity="2" scope="X43.1 X54.1" reference="R3584" />
    <constraint name="C3585" model="TKC" arity="2" scope="X53.1 X79.1" reference="R3585" />
    <constraint name="C3586" model="TKC" arity="2" scope="X53.1 X96.1" reference="R3586" />
    <constraint name="C3587" model="TKC" arity="2" scope="X63.1 X94.1" reference="R3587" />
    <constraint name="C3588" model="TKC" arity="2" scope="X5.1 X35.1" reference="R3588" />
    <constraint name="C3589" model="TKC" arity="2" scope="X77.1 X118.1" reference="R3589" />
    <constraint name="C3590" model="TKC" arity="2" scope="X64.1 X117.1" reference="R3590" />
    <constraint name="C3591" model="TKC" arity="2" scope="X64.1 X89.1" reference="R3591" />
    <constraint name="C3592" model="TKC" arity="2" scope="X30.1 X81.1" reference="R3592" />
    <constraint name="C3593" model="TKC" arity="2" scope="X22.1 X96.1" reference="R3593" />
    <constraint name="C3594" model="TKC" arity="2" scope="X90.1 X95.1" reference="R3594" />
    <constraint name="C3595" model="TKC" arity="2" scope="X18.1 X118.1" reference="R3595" />
    <constraint name="C3596" model="TKC" arity="2" scope="X17.1 X73.1" reference="R3596" />
    <constraint name="C3597" model="TKC" arity="2" scope="X7.1 X119.1" reference="R3597" />
    <constraint name="C3598" model="TKC" arity="2" scope="X30.1 X111.1" reference="R3598" />
    <constraint name="C3599" model="TKC" arity="2" scope="X55.1 X79.1" reference="R3599" />
    <constraint name="C3600" model="TKC" arity="2" scope="X96.1 X117.1" reference="R3600" />
    <constraint name="C3601" model="TKC" arity="2" scope="X104.1 X119.1" reference="R3601" />
    <constraint name="C3602" model="TKC" arity="2" scope="X14.1 X95.1" reference="R3602" />
    <constraint name="C3603" model="TKC" arity="2" scope="X30.1 X52.1" reference="R3603" />
    <constraint name="C3604" model="TKC" arity="2" scope="X56.1 X120.1" reference="R3604" />
    <constraint name="C3605" model="TKC" arity="2" scope="X77.1 X89.1" reference="R3605" />
    <constraint name="C3606" model="TKC" arity="2" scope="X20.1 X88.1" reference="R3606" />
    <constraint name="C3607" model="TKC" arity="2" scope="X15.1 X71.1" reference="R3607" />
    <constraint name="C3608" model="TKC" arity="2" scope="X12.1 X99.1" reference="R3608" />
    <constraint name="C3609" model="TKC" arity="2" scope="X57.1 X93.1" reference="R3609" />
    <constraint name="C3610" model="TKC" arity="2" scope="X24.1 X113.1" reference="R3610" />
    <constraint name="C3611" model="TKC" arity="2" scope="X32.1 X69.1" reference="R3611" />
    <constraint name="C3612" model="TKC" arity="2" scope="X25.1 X79.1" reference="R3612" />
    <constraint name="C3613" model="TKC" arity="2" scope="X12.1 X90.1" reference="R3613" />
    <constraint name="C3614" model="TKC" arity="2" scope="X43.1 X100.1" reference="R3614" />
    <constraint name="C3615" model="TKC" arity="2" scope="X29.1 X111.1" reference="R3615" />
    <constraint name="C3616" model="TKC" arity="2" scope="X27.1 X92.1" reference="R3616" />
    <constraint name="C3617" model="TKC" arity="2" scope="X24.1 X83.1" reference="R3617" />
    <constraint name="C3618" model="TKC" arity="2" scope="X56.1 X60.1" reference="R3618" />
    <constraint name="C3619" model="TKC" arity="2" scope="X54.1 X88.1" reference="R3619" />
    <constraint name="C3620" model="TKC" arity="2" scope="X25.1 X38.1" reference="R3620" />
    <constraint name="C3621" model="TKC" arity="2" scope="X25.1 X94.1" reference="R3621" />
    <constraint name="C3622" model="TKC" arity="2" scope="X14.1 X67.1" reference="R3622" />
    <constraint name="C3623" model="TKC" arity="2" scope="X14.1 X44.1" reference="R3623" />
    <constraint name="C3624" model="TKC" arity="2" scope="X45.1 X120.1" reference="R3624" />
    <constraint name="C3625" model="TKC" arity="2" scope="X15.1 X37.1" reference="R3625" />
    <constraint name="C3626" model="TKC" arity="2" scope="X40.1 X115.1" reference="R3626" />
    <constraint name="C3627" model="TKC" arity="2" scope="X96.1 X103.1" reference="R3627" />
    <constraint name="C3628" model="TKC" arity="2" scope="X2.1 X65.1" reference="R3628" />
    <constraint name="C3629" model="TKC" arity="2" scope="X37.1 X96.1" reference="R3629" />
    <constraint name="C3630" model="TKC" arity="2" scope="X76.1 X77.1" reference="R3630" />
    <constraint name="C3631" model="TKC" arity="2" scope="X43.1 X108.1" reference="R3631" />
    <constraint name="C3632" model="TKC" arity="2" scope="X14.1 X24.1" reference="R3632" />
    <constraint name="C3633" model="TKC" arity="2" scope="X5.1 X47.1" reference="R3633" />
    <constraint name="C3634" model="TKC" arity="2" scope="X59.1 X101.1" reference="R3634" />
    <constraint name="C3635" model="TKC" arity="2" scope="X2.1 X45.1" reference="R3635" />
    <constraint name="C3636" model="TKC" arity="2" scope="X83.1 X106.1" reference="R3636" />
    <constraint name="C3637" model="TKC" arity="2" scope="X58.1 X117.1" reference="R3637" />
    <constraint name="C3638" model="TKC" arity="2" scope="X5.1 X66.1" reference="R3638" />
    <constraint name="C3639" model="TKC" arity="2" scope="X24.1 X72.1" reference="R3639" />
    <constraint name="C3640" model="TKC" arity="2" scope="X22.1 X82.1" reference="R3640" />
    <constraint name="C3641" model="TKC" arity="2" scope="X75.1 X100.1" reference="R3641" />
    <constraint name="C3642" model="TKC" arity="2" scope="X24.1 X94.1" reference="R3642" />
    <constraint name="C3643" model="TKC" arity="2" scope="X4.1 X21.1" reference="R3643" />
    <constraint name="C3644" model="TKC" arity="2" scope="X82.1 X117.1" reference="R3644" />
    <constraint name="C3645" model="TKC" arity="2" scope="X61.1 X63.1" reference="R3645" />
    <constraint name="C3646" model="TKC" arity="2" scope="X74.1 X76.1" reference="R3646" />
    <constraint name="C3647" model="TKC" arity="2" scope="X45.1 X84.1" reference="R3647" />
    <constraint name="C3648" model="TKC" arity="2" scope="X106.1 X111.1" reference="R3648" />
    <constraint name="C3649" model="TKC" arity="2" scope="X63.1 X68.1" reference="R3649" />
    <constraint name="C3650" model="TKC" arity="2" scope="X73.1 X81.1" reference="R3650" />
    <constraint name="C3651" model="TKC" arity="2" scope="X100.1 X105.1" reference="R3651" />
    <constraint name="C3652" model="TKC" arity="2" scope="X80.1 X98.1" reference="R3652" />
    <constraint name="C3653" model="TKC" arity="2" scope="X8.1 X114.1" reference="R3653" />
    <constraint name="C3654" model="TKC" arity="2" scope="X55.1 X65.1" reference="R3654" />
    <constraint name="C3655" model="TKC" arity="2" scope="X108.1 X109.1" reference="R3655" />
    <constraint name="C3656" model="TKC" arity="2" scope="X60.1 X109.1" reference="R3656" />
    <constraint name="C3657" model="TKC" arity="2" scope="X1.1 X106.1" reference="R3657" />
    <constraint name="C3658" model="TKC" arity="2" scope="X2.1 X5.1" reference="R3658" />
    <constraint name="C3659" model="TKC" arity="2" scope="X51.1 X87.1" reference="R3659" />
    <constraint name="C3660" model="TKC" arity="2" scope="X45.1 X72.1" reference="R3660" />
    <constraint name="C3661" model="TKC" arity="2" scope="X5.1 X106.1" reference="R3661" />
    <constraint name="C3662" model="TKC" arity="2" scope="X18.1 X52.1" reference="R3662" />
    <constraint name="C3663" model="TKC" arity="2" scope="X43.1 X107.1" reference="R3663" />
    <constraint name="C3664" model="TKC" arity="2" scope="X33.1 X70.1" reference="R3664" />
    <constraint name="C3665" model="TKC" arity="2" scope="X67.1 X113.1" reference="R3665" />
    <constraint name="C3666" model="TKC" arity="2" scope="X26.1 X117.1" reference="R3666" />
    <constraint name="C3667" model="TKC" arity="2" scope="X4.1 X95.1" reference="R3667" />
    <constraint name="C3668" model="TKC" arity="2" scope="X83.1 X94.1" reference="R3668" />
    <constraint name="C3669" model="TKC" arity="2" scope="X52.1 X69.1" reference="R3669" />
    <constraint name="C3670" model="TKC" arity="2" scope="X72.1 X114.1" reference="R3670" />
    <constraint name="C3671" model="TKC" arity="2" scope="X81.1 X84.1" reference="R3671" />
    <constraint name="C3672" model="TKC" arity="2" scope="X85.1 X114.1" reference="R3672" />
    <constraint name="C3673" model="TKC" arity="2" scope="X6.1 X34.1" reference="R3673" />
    <constraint name="C3674" model="TKC" arity="2" scope="X13.1 X117.1" reference="R3674" />
    <constraint name="C3675" model="TKC" arity="2" scope="X31.1 X107.1" reference="R3675" />
    <constraint name="C3676" model="TKC" arity="2" scope="X63.1 X113.1" reference="R3676" />
    <constraint name="C3677" model="TKC" arity="2" scope="X3.1 X84.1" reference="R3677" />
    <constraint name="C3678" model="TKC" arity="2" scope="X51.1 X89.1" reference="R3678" />
    <constraint name="C3679" model="TKC" arity="2" scope="X56.1 X58.1" reference="R3679" />
    <constraint name="C3680" model="TKC" arity="2" scope="X6.1 X26.1" reference="R3680" />
    <constraint name="C3681" model="TKC" arity="2" scope="X86.1 X104.1" reference="R3681" />
    <constraint name="C3682" model="TKC" arity="2" scope="X13.1 X31.1" reference="R3682" />
    <constraint name="C3683" model="TKC" arity="2" scope="X29.1 X77.1" reference="R3683" />
    <constraint name="C3684" model="TKC" arity="2" scope="X6.1 X67.1" reference="R3684" />
    <constraint name="C3685" model="TKC" arity="2" scope="X62.1 X94.1" reference="R3685" />
    <constraint name="C3686" model="TKC" arity="2" scope="X67.1 X99.1" reference="R3686" />
    <constraint name="C3687" model="TKC" arity="2" scope="X63.1 X101.1" reference="R3687" />
    <constraint name="C3688" model="TKC" arity="2" scope="X21.1 X24.1" reference="R3688" />
    <constraint name="C3689" model="TKC" arity="2" scope="X10.1 X34.1" reference="R3689" />
    <constraint name="C3690" model="TKC" arity="2" scope="X8.1 X33.1" reference="R3690" />
    <constraint name="C3691" model="TKC" arity="2" scope="X51.1 X74.1" reference="R3691" />
    <constraint name="C3692" model="TKC" arity="2" scope="X63.1 X86.1" reference="R3692" />
    <constraint name="C3693" model="TKC" arity="2" scope="X54.1 X118.1" reference="R3693" />
    <constraint name="C3694" model="TKC" arity="2" scope="X41.1 X92.1" reference="R3694" />
    <constraint name="C3695" model="TKC" arity="2" scope="X30.1 X99.1" reference="R3695" />
    <constraint name="C3696" model="TKC" arity="2" scope="X23.1 X24.1" reference="R3696" />
    <constraint name="C3697" model="TKC" arity="2" scope="X110.1 X111.1" reference="R3697" />
    <constraint name="C3698" model="TKC" arity="2" scope="X8.1 X51.1" reference="R3698" />
    <constraint name="C3699" model="TKC" arity="2" scope="X5.1 X48.1" reference="R3699" />
    <constraint name="C3700" model="TKC" arity="2" scope="X7.1 X21.1" reference="R3700" />
    <constraint name="C3701" model="TKC" arity="2" scope="X42.1 X110.1" reference="R3701" />
    <constraint name="C3702" model="TKC" arity="2" scope="X8.1 X19.1" reference="R3702" />
    <constraint name="C3703" model="TKC" arity="2" scope="X66.1 X86.1" reference="R3703" />
    <constraint name="C3704" model="TKC" arity="2" scope="X40.1 X44.1" reference="R3704" />
    <constraint name="C3705" model="TKC" arity="2" scope="X48.1 X58.1" reference="R3705" />
    <constraint name="C3706" model="TKC" arity="2" scope="X15.1 X104.1" reference="R3706" />
    <constraint name="C3707" model="TKC" arity="2" scope="X25.1 X37.1" reference="R3707" />
    <constraint name="C3708" model="TKC" arity="2" scope="X75.1 X115.1" reference="R3708" />
    <constraint name="C3709" model="TKC" arity="2" scope="X91.1 X109.1" reference="R3709" />
    <constraint name="C3710" model="TKC" arity="2" scope="X61.1 X77.1" reference="R3710" />
    <constraint name="C3711" model="TKC" arity="2" scope="X70.1 X80.1" reference="R3711" />
    <constraint name="C3712" model="TKC" arity="2" scope="X8.1 X66.1" reference="R3712" />
    <constraint name="C3713" model="TKC" arity="2" scope="X76.1 X105.1" reference="R3713" />
    <constraint name="C3714" model="TKC" arity="2" scope="X43.1 X104.1" reference="R3714" />
    <constraint name="C3715" model="TKC" arity="2" scope="X12.1 X45.1" reference="R3715" />
    <constraint name="C3716" model="TKC" arity="2" scope="X36.1 X60.1" reference="R3716" />
    <constraint name="C3717" model="TKC" arity="2" scope="X58.1 X94.1" reference="R3717" />
    <constraint name="C3718" model="TKC" arity="2" scope="X54.1 X98.1" reference="R3718" />
    <constraint name="C3719" model="TKC" arity="2" scope="X24.1 X55.1" reference="R3719" />
    <constraint name="C3720" model="TKC" arity="2" scope="X44.1 X89.1" reference="R3720" />
    <constraint name="C3721" model="TKC" arity="2" scope="X56.1 X93.1" reference="R3721" />
    <constraint name="C3722" model="TKC" arity="2" scope="X40.1 X82.1" reference="R3722" />
    <constraint name="C3723" model="TKC" arity="2" scope="X2.1 X48.1" reference="R3723" />
    <constraint name="C3724" model="TKC" arity="2" scope="X28.1 X70.1" reference="R3724" />
    <constraint name="C3725" model="TKC" arity="2" scope="X69.1 X103.1" reference="R3725" />
    <constraint name="C3726" model="TKC" arity="2" scope="X72.1 X116.1" reference="R3726" />
    <constraint name="C3727" model="TKC" arity="2" scope="X65.1 X72.1" reference="R3727" />
    <constraint name="C3728" model="TKC" arity="2" scope="X45.1 X114.1" reference="R3728" />
    <constraint name="C3729" model="TKC" arity="2" scope="X14.1 X33.1" reference="R3729" />
    <constraint name="C3730" model="TKC" arity="2" scope="X33.1 X119.1" reference="R3730" />
    <constraint name="C3731" model="TKC" arity="2" scope="X38.1 X52.1" reference="R3731" />
    <constraint name="C3732" model="TKC" arity="2" scope="X61.1 X71.1" reference="R3732" />
    <constraint name="C3733" model="TKC" arity="2" scope="X14.1 X61.1" reference="R3733" />
    <constraint name="C3734" model="TKC" arity="2" scope="X83.1 X112.1" reference="R3734" />
    <constraint name="C3735" model="TKC" arity="2" scope="X17.1 X18.1" reference="R3735" />
    <constraint name="C3736" model="TKC" arity="2" scope="X27.1 X90.1" reference="R3736" />
    <constraint name="C3737" model="TKC" arity="2" scope="X42.1 X81.1" reference="R3737" />
    <constraint name="C3738" model="TKC" arity="2" scope="X5.1 X10.1" reference="R3738" />
    <constraint name="C3739" model="TKC" arity="2" scope="X7.1 X89.1" reference="R3739" />
    <constraint name="C3740" model="TKC" arity="2" scope="X25.1 X120.1" reference="R3740" />
    <constraint name="C3741" model="TKC" arity="2" scope="X73.1 X100.1" reference="R3741" />
    <constraint name="C3742" model="TKC" arity="2" scope="X76.1 X86.1" reference="R3742" />
    <constraint name="C3743" model="TKC" arity="2" scope="X62.1 X92.1" reference="R3743" />
    <constraint name="C3744" model="TKC" arity="2" scope="X66.1 X84.1" reference="R3744" />
    <constraint name="C3745" model="TKC" arity="2" scope="X64.1 X70.1" reference="R3745" />
    <constraint name="C3746" model="TKC" arity="2" scope="X56.1 X113.1" reference="R3746" />
    <constraint name="C3747" model="TKC" arity="2" scope="X10.1 X35.1" reference="R3747" />
    <constraint name="C3748" model="TKC" arity="2" scope="X55.1 X110.1" reference="R3748" />
    <constraint name="C3749" model="TKC" arity="2" scope="X27.1 X71.1" reference="R3749" />
    <constraint name="C3750" model="TKC" arity="2" scope="X94.1 X112.1" reference="R3750" />
    <constraint name="C3751" model="TKC" arity="2" scope="X92.1 X97.1" reference="R3751" />
    <constraint name="C3752" model="TKC" arity="2" scope="X32.1 X73.1" reference="R3752" />
    <constraint name="C3753" model="TKC" arity="2" scope="X81.1 X90.1" reference="R3753" />
    <constraint name="C3754" model="TKC" arity="2" scope="X36.1 X75.1" reference="R3754" />
    <constraint name="C3755" model="TKC" arity="2" scope="X20.1 X29.1" reference="R3755" />
    <constraint name="C3756" model="TKC" arity="2" scope="X15.1 X120.1" reference="R3756" />
    <constraint name="C3757" model="TKC" arity="2" scope="X38.1 X119.1" reference="R3757" />
    <constraint name="C3758" model="TKC" arity="2" scope="X71.1 X80.1" reference="R3758" />
    <constraint name="C3759" model="TKC" arity="2" scope="X21.1 X119.1" reference="R3759" />
    <constraint name="C3760" model="TKC" arity="2" scope="X24.1 X61.1" reference="R3760" />
    <constraint name="C3761" model="TKC" arity="2" scope="X37.1 X98.1" reference="R3761" />
    <constraint name="C3762" model="TKC" arity="2" scope="X55.1 X85.1" reference="R3762" />
    <constraint name="C3763" model="TKC" arity="2" scope="X25.1 X31.1" reference="R3763" />
    <constraint name="C3764" model="TKC" arity="2" scope="X2.1 X76.1" reference="R3764" />
    <constraint name="C3765" model="TKC" arity="2" scope="X30.1 X47.1" reference="R3765" />
    <constraint name="C3766" model="TKC" arity="2" scope="X27.1 X76.1" reference="R3766" />
    <constraint name="C3767" model="TKC" arity="2" scope="X34.1 X85.1" reference="R3767" />
    <constraint name="C3768" model="TKC" arity="2" scope="X42.1 X75.1" reference="R3768" />
    <constraint name="C3769" model="TKC" arity="2" scope="X40.1 X101.1" reference="R3769" />
    <constraint name="C3770" model="TKC" arity="2" scope="X32.1 X120.1" reference="R3770" />
    <constraint name="C3771" model="TKC" arity="2" scope="X73.1 X89.1" reference="R3771" />
    <constraint name="C3772" model="TKC" arity="2" scope="X77.1 X96.1" reference="R3772" />
    <constraint name="C3773" model="TKC" arity="2" scope="X30.1 X86.1" reference="R3773" />
    <constraint name="C3774" model="TKC" arity="2" scope="X13.1 X94.1" reference="R3774" />
    <constraint name="C3775" model="TKC" arity="2" scope="X26.1 X75.1" reference="R3775" />
    <constraint name="C3776" model="TKC" arity="2" scope="X23.1 X90.1" reference="R3776" />
    <constraint name="C3777" model="TKC" arity="2" scope="X13.1 X35.1" reference="R3777" />
    <constraint name="C3778" model="TKC" arity="2" scope="X70.1 X115.1" reference="R3778" />
    <constraint name="C3779" model="TKC" arity="2" scope="X16.1 X22.1" reference="R3779" />
    <constraint name="C3780" model="TKC" arity="2" scope="X28.1 X46.1" reference="R3780" />
    <constraint name="C3781" model="TKC" arity="2" scope="X40.1 X110.1" reference="R3781" />
    <constraint name="C3782" model="TKC" arity="2" scope="X31.1 X63.1" reference="R3782" />
    <constraint name="C3783" model="TKC" arity="2" scope="X31.1 X77.1" reference="R3783" />
    <constraint name="C3784" model="TKC" arity="2" scope="X9.1 X31.1" reference="R3784" />
    <constraint name="C3785" model="TKC" arity="2" scope="X52.1 X55.1" reference="R3785" />
    <constraint name="C3786" model="TKC" arity="2" scope="X27.1 X64.1" reference="R3786" />
    <constraint name="C3787" model="TKC" arity="2" scope="X51.1 X114.1" reference="R3787" />
    <constraint name="C3788" model="TKC" arity="2" scope="X98.1 X107.1" reference="R3788" />
    <constraint name="C3789" model="TKC" arity="2" scope="X31.1 X68.1" reference="R3789" />
    <constraint name="C3790" model="TKC" arity="2" scope="X73.1 X90.1" reference="R3790" />
    <constraint name="C3791" model="TKC" arity="2" scope="X70.1 X109.1" reference="R3791" />
    <constraint name="C3792" model="TKC" arity="2" scope="X60.1 X93.1" reference="R3792" />
    <constraint name="C3793" model="TKC" arity="2" scope="X93.1 X102.1" reference="R3793" />
    <constraint name="C3794" model="TKC" arity="2" scope="X11.1 X53.1" reference="R3794" />
    <constraint name="C3795" model="TKC" arity="2" scope="X92.1 X115.1" reference="R3795" />
    <constraint name="C3796" model="TKC" arity="2" scope="X70.1 X119.1" reference="R3796" />
    <constraint name="C3797" model="TKC" arity="2" scope="X38.1 X64.1" reference="R3797" />
    <constraint name="C3798" model="TKC" arity="2" scope="X46.1 X113.1" reference="R3798" />
    <constraint name="C3799" model="TKC" arity="2" scope="X49.1 X99.1" reference="R3799" />
    <constraint name="C3800" model="TKC" arity="2" scope="X102.1 X105.1" reference="R3800" />
    <constraint name="C3801" model="TKC" arity="2" scope="X5.1 X17.1" reference="R3801" />
    <constraint name="C3802" model="TKC" arity="2" scope="X63.1 X72.1" reference="R3802" />
    <constraint name="C3803" model="TKC" arity="2" scope="X5.1 X42.1" reference="R3803" />
    <constraint name="C3804" model="TKC" arity="2" scope="X4.1 X112.1" reference="R3804" />
    <constraint name="C3805" model="TKC" arity="2" scope="X63.1 X116.1" reference="R3805" />
    <constraint name="C3806" model="TKC" arity="2" scope="X25.1 X83.1" reference="R3806" />
    <constraint name="C3807" model="TKC" arity="2" scope="X25.1 X49.1" reference="R3807" />
    <constraint name="C3808" model="TKC" arity="2" scope="X60.1 X114.1" reference="R3808" />
    <constraint name="C3809" model="TKC" arity="2" scope="X103.1 X119.1" reference="R3809" />
    <constraint name="C3810" model="TKC" arity="2" scope="X91.1 X111.1" reference="R3810" />
    <constraint name="C3811" model="TKC" arity="2" scope="X22.1 X95.1" reference="R3811" />
    <constraint name="C3812" model="TKC" arity="2" scope="X6.1 X16.1" reference="R3812" />
    <constraint name="C3813" model="TKC" arity="2" scope="X30.1 X108.1" reference="R3813" />
    <constraint name="C3814" model="TKC" arity="2" scope="X52.1 X107.1" reference="R3814" />
    <constraint name="C3815" model="TKC" arity="2" scope="X38.1 X51.1" reference="R3815" />
    <constraint name="C3816" model="TKC" arity="2" scope="X69.1 X70.1" reference="R3816" />
    <constraint name="C3817" model="TKC" arity="2" scope="X40.1 X77.1" reference="R3817" />
    <constraint name="C3818" model="TKC" arity="2" scope="X13.1 X63.1" reference="R3818" />
    <constraint name="C3819" model="TKC" arity="2" scope="X3.1 X63.1" reference="R3819" />
    <constraint name="C3820" model="TKC" arity="2" scope="X48.1 X84.1" reference="R3820" />
    <constraint name="C3821" model="TKC" arity="2" scope="X3.1 X11.1" reference="R3821" />
    <constraint name="C3822" model="TKC" arity="2" scope="X51.1 X94.1" reference="R3822" />
    <constraint name="C3823" model="TKC" arity="2" scope="X35.1 X120.1" reference="R3823" />
    <constraint name="C3824" model="TKC" arity="2" scope="X1.1 X90.1" reference="R3824" />
    <constraint name="C3825" model="TKC" arity="2" scope="X22.1 X98.1" reference="R3825" />
    <constraint name="C3826" model="TKC" arity="2" scope="X86.1 X90.1" reference="R3826" />
    <constraint name="C3827" model="TKC" arity="2" scope="X75.1 X112.1" reference="R3827" />
    <constraint name="C3828" model="TKC" arity="2" scope="X42.1 X89.1" reference="R3828" />
    <constraint name="C3829" model="TKC" arity="2" scope="X8.1 X34.1" reference="R3829" />
    <constraint name="C3830" model="TKC" arity="2" scope="X61.1 X86.1" reference="R3830" />
    <constraint name="C3831" model="TKC" arity="2" scope="X44.1 X80.1" reference="R3831" />
    <constraint name="C3832" model="TKC" arity="2" scope="X17.1 X45.1" reference="R3832" />
    <constraint name="C3833" model="TKC" arity="2" scope="X86.1 X110.1" reference="R3833" />
    <constraint name="C3834" model="TKC" arity="2" scope="X50.1 X106.1" reference="R3834" />
    <constraint name="C3835" model="TKC" arity="2" scope="X57.1 X79.1" reference="R3835" />
    <constraint name="C3836" model="TKC" arity="2" scope="X51.1 X105.1" reference="R3836" />
    <constraint name="C3837" model="TKC" arity="2" scope="X18.1 X90.1" reference="R3837" />
    <constraint name="C3838" model="TKC" arity="2" scope="X64.1 X115.1" reference="R3838" />
    <constraint name="C3839" model="TKC" arity="2" scope="X56.1 X79.1" reference="R3839" />
    <constraint name="C3840" model="TKC" arity="2" scope="X40.1 X92.1" reference="R3840" />
    <constraint name="C3841" model="TKC" arity="2" scope="X72.1 X95.1" reference="R3841" />
    <constraint name="C3842" model="TKC" arity="2" scope="X53.1 X105.1" reference="R3842" />
    <constraint name="C3843" model="TKC" arity="2" scope="X65.1 X94.1" reference="R3843" />
    <constraint name="C3844" model="TKC" arity="2" scope="X25.1 X112.1" reference="R3844" />
    <constraint name="C3845" model="TKC" arity="2" scope="X72.1 X86.1" reference="R3845" />
    <constraint name="C3846" model="TKC" arity="2" scope="X23.1 X88.1" reference="R3846" />
    <constraint name="C3847" model="TKC" arity="2" scope="X2.1 X69.1" reference="R3847" />
    <constraint name="C3848" model="TKC" arity="2" scope="X20.1 X99.1" reference="R3848" />
    <constraint name="C3849" model="TKC" arity="2" scope="X25.1 X104.1" reference="R3849" />
    <constraint name="C3850" model="TKC" arity="2" scope="X14.1 X64.1" reference="R3850" />
    <constraint name="C3851" model="TKC" arity="2" scope="X84.1 X98.1" reference="R3851" />
    <constraint name="C3852" model="TKC" arity="2" scope="X29.1 X68.1" reference="R3852" />
    <constraint name="C3853" model="TKC" arity="2" scope="X11.1 X105.1" reference="R3853" />
    <constraint name="C3854" model="TKC" arity="2" scope="X5.1 X33.1" reference="R3854" />
    <constraint name="C3855" model="TKC" arity="2" scope="X13.1 X52.1" reference="R3855" />
    <constraint name="C3856" model="TKC" arity="2" scope="X110.1 X120.1" reference="R3856" />
    <constraint name="C3857" model="TKC" arity="2" scope="X59.1 X113.1" reference="R3857" />
    <constraint name="C3858" model="TKC" arity="2" scope="X1.1 X53.1" reference="R3858" />
    <constraint name="C3859" model="TKC" arity="2" scope="X72.1 X93.1" reference="R3859" />
    <constraint name="C3860" model="TKC" arity="2" scope="X20.1 X69.1" reference="R3860" />
    <constraint name="C3861" model="TKC" arity="2" scope="X23.1 X84.1" reference="R3861" />
    <constraint name="C3862" model="TKC" arity="2" scope="X83.1 X98.1" reference="R3862" />
    <constraint name="C3863" model="TKC" arity="2" scope="X36.1 X59.1" reference="R3863" />
    <constraint name="C3864" model="TKC" arity="2" scope="X74.1 X89.1" reference="R3864" />
    <constraint name="C3865" model="TKC" arity="2" scope="X49.1 X102.1" reference="R3865" />
    <constraint name="C3866" model="TKC" arity="2" scope="X95.1 X101.1" reference="R3866" />
    <constraint name="C3867" model="TKC" arity="2" scope="X12.1 X72.1" reference="R3867" />
    <constraint name="C3868" model="TKC" arity="2" scope="X13.1 X16.1" reference="R3868" />
    <constraint name="C3869" model="TKC" arity="2" scope="X16.1 X28.1" reference="R3869" />
    <constraint name="C3870" model="TKC" arity="2" scope="X25.1 X91.1" reference="R3870" />
    <constraint name="C3871" model="TKC" arity="2" scope="X17.1 X25.1" reference="R3871" />
    <constraint name="C3872" model="TKC" arity="2" scope="X7.1 X53.1" reference="R3872" />
    <constraint name="C3873" model="TKC" arity="2" scope="X2.1 X95.1" reference="R3873" />
    <constraint name="C3874" model="TKC" arity="2" scope="X84.1 X93.1" reference="R3874" />
    <constraint name="C3875" model="TKC" arity="2" scope="X2.1 X115.1" reference="R3875" />
    <constraint name="C3876" model="TKC" arity="2" scope="X9.1 X67.1" reference="R3876" />
    <constraint name="C3877" model="TKC" arity="2" scope="X31.1 X114.1" reference="R3877" />
    <constraint name="C3878" model="TKC" arity="2" scope="X6.1 X76.1" reference="R3878" />
    <constraint name="C3879" model="TKC" arity="2" scope="X33.1 X74.1" reference="R3879" />
    <constraint name="C3880" model="TKC" arity="2" scope="X62.1 X112.1" reference="R3880" />
    <constraint name="C3881" model="TKC" arity="2" scope="X43.1 X85.1" reference="R3881" />
    <constraint name="C3882" model="TKC" arity="2" scope="X65.1 X99.1" reference="R3882" />
    <constraint name="C3883" model="TKC" arity="2" scope="X80.1 X112.1" reference="R3883" />
    <constraint name="C3884" model="TKC" arity="2" scope="X11.1 X116.1" reference="R3884" />
    <constraint name="C3885" model="TKC" arity="2" scope="X23.1 X89.1" reference="R3885" />
    <constraint name="C3886" model="TKC" arity="2" scope="X34.1 X60.1" reference="R3886" />
    <constraint name="C3887" model="TKC" arity="2" scope="X113.1 X118.1" reference="R3887" />
    <constraint name="C3888" model="TKC" arity="2" scope="X31.1 X93.1" reference="R3888" />
    <constraint name="C3889" model="TKC" arity="2" scope="X48.1 X78.1" reference="R3889" />
    <constraint name="C3890" model="TKC" arity="2" scope="X15.1 X99.1" reference="R3890" />
    <constraint name="C3891" model="TKC" arity="2" scope="X21.1 X27.1" reference="R3891" />
    <constraint name="C3892" model="TKC" arity="2" scope="X89.1 X107.1" reference="R3892" />
    <constraint name="C3893" model="TKC" arity="2" scope="X35.1 X57.1" reference="R3893" />
    <constraint name="C3894" model="TKC" arity="2" scope="X46.1 X58.1" reference="R3894" />
    <constraint name="C3895" model="TKC" arity="2" scope="X50.1 X66.1" reference="R3895" />
    <constraint name="C3896" model="TKC" arity="2" scope="X63.1 X71.1" reference="R3896" />
    <constraint name="C3897" model="TKC" arity="2" scope="X44.1 X115.1" reference="R3897" />
    <constraint name="C3898" model="TKC" arity="2" scope="X54.1 X117.1" reference="R3898" />
    <constraint name="C3899" model="TKC" arity="2" scope="X11.1 X16.1" reference="R3899" />
    <constraint name="C3900" model="TKC" arity="2" scope="X43.1 X115.1" reference="R3900" />
    <constraint name="C3901" model="TKC" arity="2" scope="X20.1 X97.1" reference="R3901" />
    <constraint name="C3902" model="TKC" arity="2" scope="X28.1 X78.1" reference="R3902" />
    <constraint name="C3903" model="TKC" arity="2" scope="X71.1 X89.1" reference="R3903" />
    <constraint name="C3904" model="TKC" arity="2" scope="X17.1 X38.1" reference="R3904" />
    <constraint name="C3905" model="TKC" arity="2" scope="X2.1 X33.1" reference="R3905" />
    <constraint name="C3906" model="TKC" arity="2" scope="X41.1 X63.1" reference="R3906" />
    <constraint name="C3907" model="TKC" arity="2" scope="X3.1 X106.1" reference="R3907" />
    <constraint name="C3908" model="TKC" arity="2" scope="X4.1 X26.1" reference="R3908" />
    <constraint name="C3909" model="TKC" arity="2" scope="X8.1 X91.1" reference="R3909" />
    <constraint name="C3910" model="TKC" arity="2" scope="X91.1 X112.1" reference="R3910" />
    <constraint name="C3911" model="TKC" arity="2" scope="X4.1 X81.1" reference="R3911" />
    <constraint name="C3912" model="TKC" arity="2" scope="X24.1 X74.1" reference="R3912" />
    <constraint name="C3913" model="TKC" arity="2" scope="X3.1 X77.1" reference="R3913" />
    <constraint name="C3914" model="TKC" arity="2" scope="X69.1 X117.1" reference="R3914" />
    <constraint name="C3915" model="TKC" arity="2" scope="X74.1 X120.1" reference="R3915" />
    <constraint name="C3916" model="TKC" arity="2" scope="X23.1 X118.1" reference="R3916" />
    <constraint name="C3917" model="TKC" arity="2" scope="X5.1 X82.1" reference="R3917" />
    <constraint name="C3918" model="TKC" arity="2" scope="X93.1 X116.1" reference="R3918" />
    <constraint name="C3919" model="TKC" arity="2" scope="X24.1 X107.1" reference="R3919" />
    <constraint name="C3920" model="TKC" arity="2" scope="X9.1 X120.1" reference="R3920" />
    <constraint name="C3921" model="TKC" arity="2" scope="X13.1 X37.1" reference="R3921" />
    <constraint name="C3922" model="TKC" arity="2" scope="X83.1 X93.1" reference="R3922" />
    <constraint name="C3923" model="TKC" arity="2" scope="X102.1 X107.1" reference="R3923" />
    <constraint name="C3924" model="TKC" arity="2" scope="X22.1 X115.1" reference="R3924" />
    <constraint name="C3925" model="TKC" arity="2" scope="X8.1 X87.1" reference="R3925" />
    <constraint name="C3926" model="TKC" arity="2" scope="X2.1 X30.1" reference="R3926" />
    <constraint name="C3927" model="TKC" arity="2" scope="X59.1 X94.1" reference="R3927" />
    <constraint name="C3928" model="TKC" arity="2" scope="X39.1 X92.1" reference="R3928" />
    <constraint name="C3929" model="TKC" arity="2" scope="X104.1 X111.1" reference="R3929" />
    <constraint name="C3930" model="TKC" arity="2" scope="X52.1 X97.1" reference="R3930" />
    <constraint name="C3931" model="TKC" arity="2" scope="X65.1 X68.1" reference="R3931" />
    <constraint name="C3932" model="TKC" arity="2" scope="X30.1 X79.1" reference="R3932" />
    <constraint name="C3933" model="TKC" arity="2" scope="X54.1 X64.1" reference="R3933" />
    <constraint name="C3934" model="TKC" arity="2" scope="X91.1 X116.1" reference="R3934" />
    <constraint name="C3935" model="TKC" arity="2" scope="X38.1 X85.1" reference="R3935" />
    <constraint name="C3936" model="TKC" arity="2" scope="X52.1 X82.1" reference="R3936" />
    <constraint name="C3937" model="TKC" arity="2" scope="X5.1 X36.1" reference="R3937" />
    <constraint name="C3938" model="TKC" arity="2" scope="X52.1 X116.1" reference="R3938" />
    <constraint name="C3939" model="TKC" arity="2" scope="X41.1 X70.1" reference="R3939" />
    <constraint name="C3940" model="TKC" arity="2" scope="X31.1 X38.1" reference="R3940" />
    <constraint name="C3941" model="TKC" arity="2" scope="X84.1 X118.1" reference="R3941" />
    <constraint name="C3942" model="TKC" arity="2" scope="X56.1 X94.1" reference="R3942" />
    <constraint name="C3943" model="TKC" arity="2" scope="X63.1 X107.1" reference="R3943" />
    <constraint name="C3944" model="TKC" arity="2" scope="X8.1 X16.1" reference="R3944" />
    <constraint name="C3945" model="TKC" arity="2" scope="X56.1 X64.1" reference="R3945" />
    <constraint name="C3946" model="TKC" arity="2" scope="X90.1 X107.1" reference="R3946" />
    <constraint name="C3947" model="TKC" arity="2" scope="X26.1 X91.1" reference="R3947" />
    <constraint name="C3948" model="TKC" arity="2" scope="X78.1 X81.1" reference="R3948" />
    <constraint name="C3949" model="TKC" arity="2" scope="X51.1 X69.1" reference="R3949" />
    <constraint name="C3950" model="TKC" arity="2" scope="X89.1 X102.1" reference="R3950" />
    <constraint name="C3951" model="TKC" arity="2" scope="X39.1 X71.1" reference="R3951" />
    <constraint name="C3952" model="TKC" arity="2" scope="X49.1 X73.1" reference="R3952" />
    <constraint name="C3953" model="TKC" arity="2" scope="X81.1 X98.1" reference="R3953" />
    <constraint name="C3954" model="TKC" arity="2" scope="X60.1 X86.1" reference="R3954" />
    <constraint name="C3955" model="TKC" arity="2" scope="X6.1 X74.1" reference="R3955" />
    <constraint name="C3956" model="TKC" arity="2" scope="X63.1 X69.1" reference="R3956" />
    <constraint name="C3957" model="TKC" arity="2" scope="X23.1 X117.1" reference="R3957" />
    <constraint name="C3958" model="TKC" arity="2" scope="X39.1 X107.1" reference="R3958" />
    <constraint name="C3959" model="TKC" arity="2" scope="X20.1 X42.1" reference="R3959" />
    <constraint name="C3960" model="TKC" arity="2" scope="X25.1 X96.1" reference="R3960" />
    <constraint name="C3961" model="TKC" arity="2" scope="X53.1 X74.1" reference="R3961" />
    <constraint name="C3962" model="TKC" arity="2" scope="X88.1 X109.1" reference="R3962" />
    <constraint name="C3963" model="TKC" arity="2" scope="X17.1 X113.1" reference="R3963" />
    <constraint name="C3964" model="TKC" arity="2" scope="X4.1 X14.1" reference="R3964" />
    <constraint name="C3965" model="TKC" arity="2" scope="X22.1 X53.1" reference="R3965" />
    <constraint name="C3966" model="TKC" arity="2" scope="X50.1 X57.1" reference="R3966" />
    <constraint name="C3967" model="TKC" arity="2" scope="X71.1 X109.1" reference="R3967" />
    <constraint name="C3968" model="TKC" arity="2" scope="X53.1 X98.1" reference="R3968" />
    <constraint name="C3969" model="TKC" arity="2" scope="X5.1 X46.1" reference="R3969" />
    <constraint name="C3970" model="TKC" arity="2" scope="X112.1 X114.1" reference="R3970" />
    <constraint name="C3971" model="TKC" arity="2" scope="X50.1 X111.1" reference="R3971" />
    <constraint name="C3972" model="TKC" arity="2" scope="X29.1 X108.1" reference="R3972" />
    <constraint name="C3973" model="TKC" arity="2" scope="X103.1 X115.1" reference="R3973" />
    <constraint name="C3974" model="TKC" arity="2" scope="X87.1 X97.1" reference="R3974" />
    <constraint name="C3975" model="TKC" arity="2" scope="X37.1 X101.1" reference="R3975" />
    <constraint name="C3976" model="TKC" arity="2" scope="X53.1 X67.1" reference="R3976" />
    <constraint name="C3977" model="TKC" arity="2" scope="X79.1 X112.1" reference="R3977" />
    <constraint name="C3978" model="TKC" arity="2" scope="X68.1 X72.1" reference="R3978" />
    <constraint name="C3979" model="TKC" arity="2" scope="X71.1 X82.1" reference="R3979" />
    <constraint name="C3980" model="TKC" arity="2" scope="X81.1 X88.1" reference="R3980" />
    <constraint name="C3981" model="TKC" arity="2" scope="X11.1 X60.1" reference="R3981" />
    <constraint name="C3982" model="TKC" arity="2" scope="X75.1 X88.1" reference="R3982" />
    <constraint name="C3983" model="TKC" arity="2" scope="X43.1 X71.1" reference="R3983" />
    <constraint name="C3984" model="TKC" arity="2" scope="X36.1 X87.1" reference="R3984" />
    <constraint name="C3985" model="TKC" arity="2" scope="X13.1 X106.1" reference="R3985" />
    <constraint name="C3986" model="TKC" arity="2" scope="X33.1 X52.1" reference="R3986" />
    <constraint name="C3987" model="TKC" arity="2" scope="X35.1 X79.1" reference="R3987" />
    <constraint name="C3988" model="TKC" arity="2" scope="X43.1 X99.1" reference="R3988" />
    <constraint name="C3989" model="TKC" arity="2" scope="X10.1 X79.1" reference="R3989" />
    <constraint name="C3990" model="TKC" arity="2" scope="X23.1 X69.1" reference="R3990" />
    <constraint name="C3991" model="TKC" arity="2" scope="X27.1 X55.1" reference="R3991" />
    <constraint name="C3992" model="TKC" arity="2" scope="X59.1 X74.1" reference="R3992" />
    <constraint name="C3993" model="TKC" arity="2" scope="X13.1 X79.1" reference="R3993" />
    <constraint name="C3994" model="TKC" arity="2" scope="X64.1 X106.1" reference="R3994" />
    <constraint name="C3995" model="TKC" arity="2" scope="X111.1 X119.1" reference="R3995" />
    <constraint name="C3996" model="TKC" arity="2" scope="X7.1 X76.1" reference="R3996" />
    <constraint name="C3997" model="TKC" arity="2" scope="X18.1 X65.1" reference="R3997" />
    <constraint name="C3998" model="TKC" arity="2" scope="X2.1 X9.1" reference="R3998" />
    <constraint name="C3999" model="TKC" arity="2" scope="X19.1 X96.1" reference="R3999" />
    <constraint name="C4000" model="TKC" arity="2" scope="X67.1 X72.1" reference="R4000" />
    <constraint name="C4001" model="TKC" arity="2" scope="X111.1 X112.1" reference="R4001" />
    <constraint name="C4002" model="TKC" arity="2" scope="X110.1 X116.1" reference="R4002" />
    <constraint name="C4003" model="TKC" arity="2" scope="X87.1 X118.1" reference="R4003" />
    <constraint name="C4004" model="TKC" arity="2" scope="X84.1 X92.1" reference="R4004" />
    <constraint name="C4005" model="TKC" arity="2" scope="X104.1 X110.1" reference="R4005" />
    <constraint name="C4006" model="TKC" arity="2" scope="X96.1 X119.1" reference="R4006" />
    <constraint name="C4007" model="TKC" arity="2" scope="X45.1 X47.1" reference="R4007" />
    <constraint name="C4008" model="TKC" arity="2" scope="X35.1 X58.1" reference="R4008" />
    <constraint name="C4009" model="TKC" arity="2" scope="X108.1 X117.1" reference="R4009" />
    <constraint name="C4010" model="TKC" arity="2" scope="X86.1 X87.1" reference="R4010" />
    <constraint name="C4011" model="TKC" arity="2" scope="X4.1 X63.1" reference="R4011" />
    <constraint name="C4012" model="TKC" arity="2" scope="X29.1 X49.1" reference="R4012" />
    <constraint name="C4013" model="TKC" arity="2" scope="X14.1 X27.1" reference="R4013" />
    <constraint name="C4014" model="TKC" arity="2" scope="X6.1 X14.1" reference="R4014" />
    <constraint name="C4015" model="TKC" arity="2" scope="X37.1 X83.1" reference="R4015" />
    <constraint name="C4016" model="TKC" arity="2" scope="X44.1 X75.1" reference="R4016" />
    <constraint name="C4017" model="TKC" arity="2" scope="X13.1 X101.1" reference="R4017" />
    <constraint name="C4018" model="TKC" arity="2" scope="X81.1 X100.1" reference="R4018" />
    <constraint name="C4019" model="TKC" arity="2" scope="X18.1 X84.1" reference="R4019" />
    <constraint name="C4020" model="TKC" arity="2" scope="X104.1 X109.1" reference="R4020" />
    <constraint name="C4021" model="TKC" arity="2" scope="X29.1 X47.1" reference="R4021" />
    <constraint name="C4022" model="TKC" arity="2" scope="X75.1 X79.1" reference="R4022" />
    <constraint name="C4023" model="TKC" arity="2" scope="X62.1 X68.1" reference="R4023" />
    <constraint name="C4024" model="TKC" arity="2" scope="X23.1 X101.1" reference="R4024" />
    <constraint name="C4025" model="TKC" arity="2" scope="X9.1 X77.1" reference="R4025" />
    <constraint name="C4026" model="TKC" arity="2" scope="X7.1 X16.1" reference="R4026" />
    <constraint name="C4027" model="TKC" arity="2" scope="X51.1 X83.1" reference="R4027" />
    <constraint name="C4028" model="TKC" arity="2" scope="X15.1 X34.1" reference="R4028" />
    <constraint name="C4029" model="TKC" arity="2" scope="X19.1 X75.1" reference="R4029" />
    <constraint name="C4030" model="TKC" arity="2" scope="X86.1 X120.1" reference="R4030" />
    <constraint name="C4031" model="TKC" arity="2" scope="X68.1 X103.1" reference="R4031" />
    <constraint name="C4032" model="TKC" arity="2" scope="X3.1 X79.1" reference="R4032" />
    <constraint name="C4033" model="TKC" arity="2" scope="X5.1 X90.1" reference="R4033" />
    <constraint name="C4034" model="TKC" arity="2" scope="X68.1 X99.1" reference="R4034" />
    <constraint name="C4035" model="TKC" arity="2" scope="X3.1 X109.1" reference="R4035" />
    <constraint name="C4036" model="TKC" arity="2" scope="X73.1 X78.1" reference="R4036" />
    <constraint name="C4037" model="TKC" arity="2" scope="X34.1 X108.1" reference="R4037" />
    <constraint name="C4038" model="TKC" arity="2" scope="X42.1 X78.1" reference="R4038" />
    <constraint name="C4039" model="TKC" arity="2" scope="X81.1 X95.1" reference="R4039" />
    <constraint name="C4040" model="TKC" arity="2" scope="X109.1 X117.1" reference="R4040" />
    <constraint name="C4041" model="TKC" arity="2" scope="X36.1 X81.1" reference="R4041" />
    <constraint name="C4042" model="TKC" arity="2" scope="X84.1 X86.1" reference="R4042" />
    <constraint name="C4043" model="TKC" arity="2" scope="X107.1 X119.1" reference="R4043" />
    <constraint name="C4044" model="TKC" arity="2" scope="X72.1 X117.1" reference="R4044" />
    <constraint name="C4045" model="TKC" arity="2" scope="X60.1 X71.1" reference="R4045" />
    <constraint name="C4046" model="TKC" arity="2" scope="X61.1 X99.1" reference="R4046" />
    <constraint name="C4047" model="TKC" arity="2" scope="X21.1 X61.1" reference="R4047" />
    <constraint name="C4048" model="TKC" arity="2" scope="X45.1 X81.1" reference="R4048" />
    <constraint name="C4049" model="TKC" arity="2" scope="X16.1 X80.1" reference="R4049" />
    <constraint name="C4050" model="TKC" arity="2" scope="X98.1 X118.1" reference="R4050" />
    <constraint name="C4051" model="TKC" arity="2" scope="X86.1 X109.1" reference="R4051" />
    <constraint name="C4052" model="TKC" arity="2" scope="X32.1 X94.1" reference="R4052" />
    <constraint name="C4053" model="TKC" arity="2" scope="X31.1 X48.1" reference="R4053" />
    <constraint name="C4054" model="TKC" arity="2" scope="X24.1 X62.1" reference="R4054" />
    <constraint name="C4055" model="TKC" arity="2" scope="X5.1 X79.1" reference="R4055" />
    <constraint name="C4056" model="TKC" arity="2" scope="X28.1 X45.1" reference="R4056" />
    <constraint name="C4057" model="TKC" arity="2" scope="X78.1 X91.1" reference="R4057" />
    <constraint name="C4058" model="TKC" arity="2" scope="X50.1 X74.1" reference="R4058" />
    <constraint name="C4059" model="TKC" arity="2" scope="X15.1 X47.1" reference="R4059" />
    <constraint name="C4060" model="TKC" arity="2" scope="X105.1 X111.1" reference="R4060" />
    <constraint name="C4061" model="TKC" arity="2" scope="X11.1 X27.1" reference="R4061" />
    <constraint name="C4062" model="TKC" arity="2" scope="X60.1 X96.1" reference="R4062" />
    <constraint name="C4063" model="TKC" arity="2" scope="X13.1 X83.1" reference="R4063" />
    <constraint name="C4064" model="TKC" arity="2" scope="X23.1 X57.1" reference="R4064" />
    <constraint name="C4065" model="TKC" arity="2" scope="X45.1 X73.1" reference="R4065" />
    <constraint name="C4066" model="TKC" arity="2" scope="X33.1 X95.1" reference="R4066" />
    <constraint name="C4067" model="TKC" arity="2" scope="X13.1 X41.1" reference="R4067" />
    <constraint name="C4068" model="TKC" arity="2" scope="X58.1 X78.1" reference="R4068" />
    <constraint name="C4069" model="TKC" arity="2" scope="X16.1 X21.1" reference="R4069" />
    <constraint name="C4070" model="TKC" arity="2" scope="X5.1 X97.1" reference="R4070" />
    <constraint name="C4071" model="TKC" arity="2" scope="X88.1 X107.1" reference="R4071" />
    <constraint name="C4072" model="TKC" arity="2" scope="X3.1 X26.1" reference="R4072" />
    <constraint name="C4073" model="TKC" arity="2" scope="X28.1 X43.1" reference="R4073" />
    <constraint name="C4074" model="TKC" arity="2" scope="X79.1 X91.1" reference="R4074" />
    <constraint name="C4075" model="TKC" arity="2" scope="X44.1 X60.1" reference="R4075" />
    <constraint name="C4076" model="TKC" arity="2" scope="X24.1 X76.1" reference="R4076" />
    <constraint name="C4077" model="TKC" arity="2" scope="X97.1 X106.1" reference="R4077" />
    <constraint name="C4078" model="TKC" arity="2" scope="X43.1 X110.1" reference="R4078" />
    <constraint name="C4079" model="TKC" arity="2" scope="X42.1 X95.1" reference="R4079" />
    <constraint name="C4080" model="TKC" arity="2" scope="X29.1 X51.1" reference="R4080" />
    <constraint name="C4081" model="TKC" arity="2" scope="X11.1 X13.1" reference="R4081" />
    <constraint name="C4082" model="TKC" arity="2" scope="X16.1 X60.1" reference="R4082" />
    <constraint name="C4083" model="TKC" arity="2" scope="X65.1 X77.1" reference="R4083" />
    <constraint name="C4084" model="TKC" arity="2" scope="X45.1 X54.1" reference="R4084" />
    <constraint name="C4085" model="TKC" arity="2" scope="X106.1 X116.1" reference="R4085" />
    <constraint name="C4086" model="TKC" arity="2" scope="X87.1 X98.1" reference="R4086" />
    <constraint name="C4087" model="TKC" arity="2" scope="X37.1 X108.1" reference="R4087" />
    <constraint name="C4088" model="TKC" arity="2" scope="X26.1 X67.1" reference="R4088" />
    <constraint name="C4089" model="TKC" arity="2" scope="X34.1 X78.1" reference="R4089" />
    <constraint name="C4090" model="TKC" arity="2" scope="X61.1 X106.1" reference="R4090" />
    <constraint name="C4091" model="TKC" arity="2" scope="X84.1 X104.1" reference="R4091" />
    <constraint name="C4092" model="TKC" arity="2" scope="X26.1 X88.1" reference="R4092" />
    <constraint name="C4093" model="TKC" arity="2" scope="X3.1 X15.1" reference="R4093" />
    <constraint name="C4094" model="TKC" arity="2" scope="X4.1 X5.1" reference="R4094" />
    <constraint name="C4095" model="TKC" arity="2" scope="X48.1 X72.1" reference="R4095" />
    <constraint name="C4096" model="TKC" arity="2" scope="X30.1 X92.1" reference="R4096" />
    <constraint name="C4097" model="TKC" arity="2" scope="X10.1 X86.1" reference="R4097" />
    <constraint name="C4098" model="TKC" arity="2" scope="X68.1 X88.1" reference="R4098" />
    <constraint name="C4099" model="TKC" arity="2" scope="X8.1 X42.1" reference="R4099" />
    <constraint name="C4100" model="TKC" arity="2" scope="X17.1 X105.1" reference="R4100" />
    <constraint name="C4101" model="TKC" arity="2" scope="X15.1 X115.1" reference="R4101" />
    <constraint name="C4102" model="TKC" arity="2" scope="X26.1 X34.1" reference="R4102" />
    <constraint name="C4103" model="TKC" arity="2" scope="X9.1 X109.1" reference="R4103" />
    <constraint name="C4104" model="TKC" arity="2" scope="X39.1 X99.1" reference="R4104" />
    <constraint name="C4105" model="TKC" arity="2" scope="X36.1 X50.1" reference="R4105" />
    <constraint name="C4106" model="TKC" arity="2" scope="X25.1 X32.1" reference="R4106" />
    <constraint name="C4107" model="TKC" arity="2" scope="X34.1 X39.1" reference="R4107" />
    <constraint name="C4108" model="TKC" arity="2" scope="X42.1 X100.1" reference="R4108" />
    <constraint name="C4109" model="TKC" arity="2" scope="X76.1 X83.1" reference="R4109" />
    <constraint name="C4110" model="TKC" arity="2" scope="X16.1 X40.1" reference="R4110" />
    <constraint name="C4111" model="TKC" arity="2" scope="X33.1 X93.1" reference="R4111" />
    <constraint name="C4112" model="TKC" arity="2" scope="X21.1 X48.1" reference="R4112" />
    <constraint name="C4113" model="TKC" arity="2" scope="X67.1 X101.1" reference="R4113" />
    <constraint name="C4114" model="TKC" arity="2" scope="X84.1 X110.1" reference="R4114" />
    <constraint name="C4115" model="TKC" arity="2" scope="X26.1 X49.1" reference="R4115" />
    <constraint name="C4116" model="TKC" arity="2" scope="X32.1 X107.1" reference="R4116" />
    <constraint name="C4117" model="TKC" arity="2" scope="X13.1 X109.1" reference="R4117" />
    <constraint name="C4118" model="TKC" arity="2" scope="X75.1 X120.1" reference="R4118" />
    <constraint name="C4119" model="TKC" arity="2" scope="X47.1 X89.1" reference="R4119" />
    <constraint name="C4120" model="TKC" arity="2" scope="X76.1 X92.1" reference="R4120" />
    <constraint name="C4121" model="TKC" arity="2" scope="X2.1 X119.1" reference="R4121" />
    <constraint name="C4122" model="TKC" arity="2" scope="X52.1 X66.1" reference="R4122" />
    <constraint name="C4123" model="TKC" arity="2" scope="X28.1 X61.1" reference="R4123" />
    <constraint name="C4124" model="TKC" arity="2" scope="X7.1 X110.1" reference="R4124" />
    <constraint name="C4125" model="TKC" arity="2" scope="X94.1 X114.1" reference="R4125" />
    <constraint name="C4126" model="TKC" arity="2" scope="X13.1 X91.1" reference="R4126" />
    <constraint name="C4127" model="TKC" arity="2" scope="X56.1 X63.1" reference="R4127" />
    <constraint name="C4128" model="TKC" arity="2" scope="X7.1 X51.1" reference="R4128" />
    <constraint name="C4129" model="TKC" arity="2" scope="X10.1 X32.1" reference="R4129" />
    <constraint name="C4130" model="TKC" arity="2" scope="X27.1 X63.1" reference="R4130" />
    <constraint name="C4131" model="TKC" arity="2" scope="X12.1 X104.1" reference="R4131" />
    <constraint name="C4132" model="TKC" arity="2" scope="X1.1 X83.1" reference="R4132" />
    <constraint name="C4133" model="TKC" arity="2" scope="X17.1 X26.1" reference="R4133" />
    <constraint name="C4134" model="TKC" arity="2" scope="X40.1 X87.1" reference="R4134" />
    <constraint name="C4135" model="TKC" arity="2" scope="X80.1 X81.1" reference="R4135" />
    <constraint name="C4136" model="TKC" arity="2" scope="X6.1 X81.1" reference="R4136" />
    <constraint name="C4137" model="TKC" arity="2" scope="X70.1 X113.1" reference="R4137" />
    <constraint name="C4138" model="TKC" arity="2" scope="X3.1 X100.1" reference="R4138" />
    <constraint name="C4139" model="TKC" arity="2" scope="X16.1 X53.1" reference="R4139" />
    <constraint name="C4140" model="TKC" arity="2" scope="X44.1 X82.1" reference="R4140" />
    <constraint name="C4141" model="TKC" arity="2" scope="X55.1 X100.1" reference="R4141" />
    <constraint name="C4142" model="TKC" arity="2" scope="X8.1 X9.1" reference="R4142" />
    <constraint name="C4143" model="TKC" arity="2" scope="X39.1 X116.1" reference="R4143" />
    <constraint name="C4144" model="TKC" arity="2" scope="X67.1 X92.1" reference="R4144" />
    <constraint name="C4145" model="TKC" arity="2" scope="X3.1 X29.1" reference="R4145" />
    <constraint name="C4146" model="TKC" arity="2" scope="X22.1 X29.1" reference="R4146" />
    <constraint name="C4147" model="TKC" arity="2" scope="X84.1 X105.1" reference="R4147" />
    <constraint name="C4148" model="TKC" arity="2" scope="X46.1 X66.1" reference="R4148" />
    <constraint name="C4149" model="TKC" arity="2" scope="X3.1 X91.1" reference="R4149" />
    <constraint name="C4150" model="TKC" arity="2" scope="X36.1 X115.1" reference="R4150" />
    <constraint name="C4151" model="TKC" arity="2" scope="X38.1 X101.1" reference="R4151" />
    <constraint name="C4152" model="TKC" arity="2" scope="X7.1 X60.1" reference="R4152" />
    <constraint name="C4153" model="TKC" arity="2" scope="X31.1 X53.1" reference="R4153" />
    <constraint name="C4154" model="TKC" arity="2" scope="X45.1 X74.1" reference="R4154" />
    <constraint name="C4155" model="TKC" arity="2" scope="X37.1 X42.1" reference="R4155" />
    <constraint name="C4156" model="TKC" arity="2" scope="X59.1 X109.1" reference="R4156" />
    <constraint name="C4157" model="TKC" arity="2" scope="X30.1 X70.1" reference="R4157" />
    <constraint name="C4158" model="TKC" arity="2" scope="X79.1 X103.1" reference="R4158" />
    <constraint name="C4159" model="TKC" arity="2" scope="X92.1 X107.1" reference="R4159" />
    <constraint name="C4160" model="TKC" arity="2" scope="X81.1 X96.1" reference="R4160" />
    <constraint name="C4161" model="TKC" arity="2" scope="X35.1 X86.1" reference="R4161" />
    <constraint name="C4162" model="TKC" arity="2" scope="X8.1 X37.1" reference="R4162" />
    <constraint name="C4163" model="TKC" arity="2" scope="X16.1 X17.1" reference="R4163" />
    <constraint name="C4164" model="TKC" arity="2" scope="X44.1 X71.1" reference="R4164" />
    <constraint name="C4165" model="TKC" arity="2" scope="X32.1 X82.1" reference="R4165" />
    <constraint name="C4166" model="TKC" arity="2" scope="X69.1 X115.1" reference="R4166" />
    <constraint name="C4167" model="TKC" arity="2" scope="X22.1 X67.1" reference="R4167" />
    <constraint name="C4168" model="TKC" arity="2" scope="X15.1 X32.1" reference="R4168" />
[truncated: 3,501,024 more chars]
