# Supplementary material for: A local cost simulation-based algorithm to solve distributed constraint optimization problems
Source: PeerJ Comput Sci. 2023 Mar 17;9:e1296. doi: 10.7717/peerj-cs.1296 (PMC10280401; doi:10.7717/peerj-cs.1296)
Supplement: Supplemental Information 1 [file peerj-cs-09-1296-s001.zip › code/DCOP_LCS/src/edu/cqu/here/prb/SFC_150_20_10/SCALE_FREE_NETWORK_150_10_p2_10.0_mintt_6_density_20.0_m1_20_m2_10_nbm_20_maxtt_10_mpa_2_1.xml]

<instance>
  <presentation name="instance10" type="DCOP" benchmark="RandomDCOP" model="Simple" constraintModel="TKC" format="XDisCSP 1.0" />
  <agents nbAgents="150">
    <agent name="A1" id="1" description="Agent 1" />
    <agent name="A2" id="2" description="Agent 2" />
    <agent name="A3" id="3" description="Agent 3" />
    <agent name="A4" id="4" description="Agent 4" />
    <agent name="A5" id="5" description="Agent 5" />
    <agent name="A6" id="6" description="Agent 6" />
    <agent name="A7" id="7" description="Agent 7" />
    <agent name="A8" id="8" description="Agent 8" />
    <agent name="A9" id="9" description="Agent 9" />
    <agent name="A10" id="10" description="Agent 10" />
    <agent name="A11" id="11" description="Agent 11" />
    <agent name="A12" id="12" description="Agent 12" />
    <agent name="A13" id="13" description="Agent 13" />
    <agent name="A14" id="14" description="Agent 14" />
    <agent name="A15" id="15" description="Agent 15" />
    <agent name="A16" id="16" description="Agent 16" />
    <agent name="A17" id="17" description="Agent 17" />
    <agent name="A18" id="18" description="Agent 18" />
    <agent name="A19" id="19" description="Agent 19" />
    <agent name="A20" id="20" description="Agent 20" />
    <agent name="A21" id="21" description="Agent 21" />
    <agent name="A22" id="22" description="Agent 22" />
    <agent name="A23" id="23" description="Agent 23" />
    <agent name="A24" id="24" description="Agent 24" />
    <agent name="A25" id="25" description="Agent 25" />
    <agent name="A26" id="26" description="Agent 26" />
    <agent name="A27" id="27" description="Agent 27" />
    <agent name="A28" id="28" description="Agent 28" />
    <agent name="A29" id="29" description="Agent 29" />
    <agent name="A30" id="30" description="Agent 30" />
    <agent name="A31" id="31" description="Agent 31" />
    <agent name="A32" id="32" description="Agent 32" />
    <agent name="A33" id="33" description="Agent 33" />
    <agent name="A34" id="34" description="Agent 34" />
    <agent name="A35" id="35" description="Agent 35" />
    <agent name="A36" id="36" description="Agent 36" />
    <agent name="A37" id="37" description="Agent 37" />
    <agent name="A38" id="38" description="Agent 38" />
    <agent name="A39" id="39" description="Agent 39" />
    <agent name="A40" id="40" description="Agent 40" />
    <agent name="A41" id="41" description="Agent 41" />
    <agent name="A42" id="42" description="Agent 42" />
    <agent name="A43" id="43" description="Agent 43" />
    <agent name="A44" id="44" description="Agent 44" />
    <agent name="A45" id="45" description="Agent 45" />
    <agent name="A46" id="46" description="Agent 46" />
    <agent name="A47" id="47" description="Agent 47" />
    <agent name="A48" id="48" description="Agent 48" />
    <agent name="A49" id="49" description="Agent 49" />
    <agent name="A50" id="50" description="Agent 50" />
    <agent name="A51" id="51" description="Agent 51" />
    <agent name="A52" id="52" description="Agent 52" />
    <agent name="A53" id="53" description="Agent 53" />
    <agent name="A54" id="54" description="Agent 54" />
    <agent name="A55" id="55" description="Agent 55" />
    <agent name="A56" id="56" description="Agent 56" />
    <agent name="A57" id="57" description="Agent 57" />
    <agent name="A58" id="58" description="Agent 58" />
    <agent name="A59" id="59" description="Agent 59" />
    <agent name="A60" id="60" description="Agent 60" />
    <agent name="A61" id="61" description="Agent 61" />
    <agent name="A62" id="62" description="Agent 62" />
    <agent name="A63" id="63" description="Agent 63" />
    <agent name="A64" id="64" description="Agent 64" />
    <agent name="A65" id="65" description="Agent 65" />
    <agent name="A66" id="66" description="Agent 66" />
    <agent name="A67" id="67" description="Agent 67" />
    <agent name="A68" id="68" description="Agent 68" />
    <agent name="A69" id="69" description="Agent 69" />
    <agent name="A70" id="70" description="Agent 70" />
    <agent name="A71" id="71" description="Agent 71" />
    <agent name="A72" id="72" description="Agent 72" />
    <agent name="A73" id="73" description="Agent 73" />
    <agent name="A74" id="74" description="Agent 74" />
    <agent name="A75" id="75" description="Agent 75" />
    <agent name="A76" id="76" description="Agent 76" />
    <agent name="A77" id="77" description="Agent 77" />
    <agent name="A78" id="78" description="Agent 78" />
    <agent name="A79" id="79" description="Agent 79" />
    <agent name="A80" id="80" description="Agent 80" />
    <agent name="A81" id="81" description="Agent 81" />
    <agent name="A82" id="82" description="Agent 82" />
    <agent name="A83" id="83" description="Agent 83" />
    <agent name="A84" id="84" description="Agent 84" />
    <agent name="A85" id="85" description="Agent 85" />
    <agent name="A86" id="86" description="Agent 86" />
    <agent name="A87" id="87" description="Agent 87" />
    <agent name="A88" id="88" description="Agent 88" />
    <agent name="A89" id="89" description="Agent 89" />
    <agent name="A90" id="90" description="Agent 90" />
    <agent name="A91" id="91" description="Agent 91" />
    <agent name="A92" id="92" description="Agent 92" />
    <agent name="A93" id="93" description="Agent 93" />
    <agent name="A94" id="94" description="Agent 94" />
    <agent name="A95" id="95" description="Agent 95" />
    <agent name="A96" id="96" description="Agent 96" />
    <agent name="A97" id="97" description="Agent 97" />
    <agent name="A98" id="98" description="Agent 98" />
    <agent name="A99" id="99" description="Agent 99" />
    <agent name="A100" id="100" description="Agent 100" />
    <agent name="A101" id="101" description="Agent 101" />
    <agent name="A102" id="102" description="Agent 102" />
    <agent name="A103" id="103" description="Agent 103" />
    <agent name="A104" id="104" description="Agent 104" />
    <agent name="A105" id="105" description="Agent 105" />
    <agent name="A106" id="106" description="Agent 106" />
    <agent name="A107" id="107" description="Agent 107" />
    <agent name="A108" id="108" description="Agent 108" />
    <agent name="A109" id="109" description="Agent 109" />
    <agent name="A110" id="110" description="Agent 110" />
    <agent name="A111" id="111" description="Agent 111" />
    <agent name="A112" id="112" description="Agent 112" />
    <agent name="A113" id="113" description="Agent 113" />
    <agent name="A114" id="114" description="Agent 114" />
    <agent name="A115" id="115" description="Agent 115" />
    <agent name="A116" id="116" description="Agent 116" />
    <agent name="A117" id="117" description="Agent 117" />
    <agent name="A118" id="118" description="Agent 118" />
    <agent name="A119" id="119" description="Agent 119" />
    <agent name="A120" id="120" description="Agent 120" />
    <agent name="A121" id="121" description="Agent 121" />
    <agent name="A122" id="122" description="Agent 122" />
    <agent name="A123" id="123" description="Agent 123" />
    <agent name="A124" id="124" description="Agent 124" />
    <agent name="A125" id="125" description="Agent 125" />
    <agent name="A126" id="126" description="Agent 126" />
    <agent name="A127" id="127" description="Agent 127" />
    <agent name="A128" id="128" description="Agent 128" />
    <agent name="A129" id="129" description="Agent 129" />
    <agent name="A130" id="130" description="Agent 130" />
    <agent name="A131" id="131" description="Agent 131" />
    <agent name="A132" id="132" description="Agent 132" />
    <agent name="A133" id="133" description="Agent 133" />
    <agent name="A134" id="134" description="Agent 134" />
    <agent name="A135" id="135" description="Agent 135" />
    <agent name="A136" id="136" description="Agent 136" />
    <agent name="A137" id="137" description="Agent 137" />
    <agent name="A138" id="138" description="Agent 138" />
    <agent name="A139" id="139" description="Agent 139" />
    <agent name="A140" id="140" description="Agent 140" />
    <agent name="A141" id="141" description="Agent 141" />
    <agent name="A142" id="142" description="Agent 142" />
    <agent name="A143" id="143" description="Agent 143" />
    <agent name="A144" id="144" description="Agent 144" />
    <agent name="A145" id="145" description="Agent 145" />
    <agent name="A146" id="146" description="Agent 146" />
    <agent name="A147" id="147" description="Agent 147" />
    <agent name="A148" id="148" description="Agent 148" />
    <agent name="A149" id="149" description="Agent 149" />
    <agent name="A150" id="150" description="Agent 150" />
  </agents>
  <domains nbDomains="1">
    <domain name="D1" nbValues="10">1..10</domain>
  </domains>
  <variables nbVariables="150">
    <variable agent="A1" name="X1.1" id="1" domain="D1" description="variable 1.1" />
    <variable agent="A2" name="X2.1" id="1" domain="D1" description="variable 2.1" />
    <variable agent="A3" name="X3.1" id="1" domain="D1" description="variable 3.1" />
    <variable agent="A4" name="X4.1" id="1" domain="D1" description="variable 4.1" />
    <variable agent="A5" name="X5.1" id="1" domain="D1" description="variable 5.1" />
    <variable agent="A6" name="X6.1" id="1" domain="D1" description="variable 6.1" />
    <variable agent="A7" name="X7.1" id="1" domain="D1" description="variable 7.1" />
    <variable agent="A8" name="X8.1" id="1" domain="D1" description="variable 8.1" />
    <variable agent="A9" name="X9.1" id="1" domain="D1" description="variable 9.1" />
    <variable agent="A10" name="X10.1" id="1" domain="D1" description="variable 10.1" />
    <variable agent="A11" name="X11.1" id="1" domain="D1" description="variable 11.1" />
    <variable agent="A12" name="X12.1" id="1" domain="D1" description="variable 12.1" />
    <variable agent="A13" name="X13.1" id="1" domain="D1" description="variable 13.1" />
    <variable agent="A14" name="X14.1" id="1" domain="D1" description="variable 14.1" />
    <variable agent="A15" name="X15.1" id="1" domain="D1" description="variable 15.1" />
    <variable agent="A16" name="X16.1" id="1" domain="D1" description="variable 16.1" />
    <variable agent="A17" name="X17.1" id="1" domain="D1" description="variable 17.1" />
    <variable agent="A18" name="X18.1" id="1" domain="D1" description="variable 18.1" />
    <variable agent="A19" name="X19.1" id="1" domain="D1" description="variable 19.1" />
    <variable agent="A20" name="X20.1" id="1" domain="D1" description="variable 20.1" />
    <variable agent="A21" name="X21.1" id="1" domain="D1" description="variable 21.1" />
    <variable agent="A22" name="X22.1" id="1" domain="D1" description="variable 22.1" />
    <variable agent="A23" name="X23.1" id="1" domain="D1" description="variable 23.1" />
    <variable agent="A24" name="X24.1" id="1" domain="D1" description="variable 24.1" />
    <variable agent="A25" name="X25.1" id="1" domain="D1" description="variable 25.1" />
    <variable agent="A26" name="X26.1" id="1" domain="D1" description="variable 26.1" />
    <variable agent="A27" name="X27.1" id="1" domain="D1" description="variable 27.1" />
    <variable agent="A28" name="X28.1" id="1" domain="D1" description="variable 28.1" />
    <variable agent="A29" name="X29.1" id="1" domain="D1" description="variable 29.1" />
    <variable agent="A30" name="X30.1" id="1" domain="D1" description="variable 30.1" />
    <variable agent="A31" name="X31.1" id="1" domain="D1" description="variable 31.1" />
    <variable agent="A32" name="X32.1" id="1" domain="D1" description="variable 32.1" />
    <variable agent="A33" name="X33.1" id="1" domain="D1" description="variable 33.1" />
    <variable agent="A34" name="X34.1" id="1" domain="D1" description="variable 34.1" />
    <variable agent="A35" name="X35.1" id="1" domain="D1" description="variable 35.1" />
    <variable agent="A36" name="X36.1" id="1" domain="D1" description="variable 36.1" />
    <variable agent="A37" name="X37.1" id="1" domain="D1" description="variable 37.1" />
    <variable agent="A38" name="X38.1" id="1" domain="D1" description="variable 38.1" />
    <variable agent="A39" name="X39.1" id="1" domain="D1" description="variable 39.1" />
    <variable agent="A40" name="X40.1" id="1" domain="D1" description="variable 40.1" />
    <variable agent="A41" name="X41.1" id="1" domain="D1" description="variable 41.1" />
    <variable agent="A42" name="X42.1" id="1" domain="D1" description="variable 42.1" />
    <variable agent="A43" name="X43.1" id="1" domain="D1" description="variable 43.1" />
    <variable agent="A44" name="X44.1" id="1" domain="D1" description="variable 44.1" />
    <variable agent="A45" name="X45.1" id="1" domain="D1" description="variable 45.1" />
    <variable agent="A46" name="X46.1" id="1" domain="D1" description="variable 46.1" />
    <variable agent="A47" name="X47.1" id="1" domain="D1" description="variable 47.1" />
    <variable agent="A48" name="X48.1" id="1" domain="D1" description="variable 48.1" />
    <variable agent="A49" name="X49.1" id="1" domain="D1" description="variable 49.1" />
    <variable agent="A50" name="X50.1" id="1" domain="D1" description="variable 50.1" />
    <variable agent="A51" name="X51.1" id="1" domain="D1" description="variable 51.1" />
    <variable agent="A52" name="X52.1" id="1" domain="D1" description="variable 52.1" />
    <variable agent="A53" name="X53.1" id="1" domain="D1" description="variable 53.1" />
    <variable agent="A54" name="X54.1" id="1" domain="D1" description="variable 54.1" />
    <variable agent="A55" name="X55.1" id="1" domain="D1" description="variable 55.1" />
    <variable agent="A56" name="X56.1" id="1" domain="D1" description="variable 56.1" />
    <variable agent="A57" name="X57.1" id="1" domain="D1" description="variable 57.1" />
    <variable agent="A58" name="X58.1" id="1" domain="D1" description="variable 58.1" />
    <variable agent="A59" name="X59.1" id="1" domain="D1" description="variable 59.1" />
    <variable agent="A60" name="X60.1" id="1" domain="D1" description="variable 60.1" />
    <variable agent="A61" name="X61.1" id="1" domain="D1" description="variable 61.1" />
    <variable agent="A62" name="X62.1" id="1" domain="D1" description="variable 62.1" />
    <variable agent="A63" name="X63.1" id="1" domain="D1" description="variable 63.1" />
    <variable agent="A64" name="X64.1" id="1" domain="D1" description="variable 64.1" />
    <variable agent="A65" name="X65.1" id="1" domain="D1" description="variable 65.1" />
    <variable agent="A66" name="X66.1" id="1" domain="D1" description="variable 66.1" />
    <variable agent="A67" name="X67.1" id="1" domain="D1" description="variable 67.1" />
    <variable agent="A68" name="X68.1" id="1" domain="D1" description="variable 68.1" />
    <variable agent="A69" name="X69.1" id="1" domain="D1" description="variable 69.1" />
    <variable agent="A70" name="X70.1" id="1" domain="D1" description="variable 70.1" />
    <variable agent="A71" name="X71.1" id="1" domain="D1" description="variable 71.1" />
    <variable agent="A72" name="X72.1" id="1" domain="D1" description="variable 72.1" />
    <variable agent="A73" name="X73.1" id="1" domain="D1" description="variable 73.1" />
    <variable agent="A74" name="X74.1" id="1" domain="D1" description="variable 74.1" />
    <variable agent="A75" name="X75.1" id="1" domain="D1" description="variable 75.1" />
    <variable agent="A76" name="X76.1" id="1" domain="D1" description="variable 76.1" />
    <variable agent="A77" name="X77.1" id="1" domain="D1" description="variable 77.1" />
    <variable agent="A78" name="X78.1" id="1" domain="D1" description="variable 78.1" />
    <variable agent="A79" name="X79.1" id="1" domain="D1" description="variable 79.1" />
    <variable agent="A80" name="X80.1" id="1" domain="D1" description="variable 80.1" />
    <variable agent="A81" name="X81.1" id="1" domain="D1" description="variable 81.1" />
    <variable agent="A82" name="X82.1" id="1" domain="D1" description="variable 82.1" />
    <variable agent="A83" name="X83.1" id="1" domain="D1" description="variable 83.1" />
    <variable agent="A84" name="X84.1" id="1" domain="D1" description="variable 84.1" />
    <variable agent="A85" name="X85.1" id="1" domain="D1" description="variable 85.1" />
    <variable agent="A86" name="X86.1" id="1" domain="D1" description="variable 86.1" />
    <variable agent="A87" name="X87.1" id="1" domain="D1" description="variable 87.1" />
    <variable agent="A88" name="X88.1" id="1" domain="D1" description="variable 88.1" />
    <variable agent="A89" name="X89.1" id="1" domain="D1" description="variable 89.1" />
    <variable agent="A90" name="X90.1" id="1" domain="D1" description="variable 90.1" />
    <variable agent="A91" name="X91.1" id="1" domain="D1" description="variable 91.1" />
    <variable agent="A92" name="X92.1" id="1" domain="D1" description="variable 92.1" />
    <variable agent="A93" name="X93.1" id="1" domain="D1" description="variable 93.1" />
    <variable agent="A94" name="X94.1" id="1" domain="D1" description="variable 94.1" />
    <variable agent="A95" name="X95.1" id="1" domain="D1" description="variable 95.1" />
    <variable agent="A96" name="X96.1" id="1" domain="D1" description="variable 96.1" />
    <variable agent="A97" name="X97.1" id="1" domain="D1" description="variable 97.1" />
    <variable agent="A98" name="X98.1" id="1" domain="D1" description="variable 98.1" />
    <variable agent="A99" name="X99.1" id="1" domain="D1" description="variable 99.1" />
    <variable agent="A100" name="X100.1" id="1" domain="D1" description="variable 100.1" />
    <variable agent="A101" name="X101.1" id="1" domain="D1" description="variable 101.1" />
    <variable agent="A102" name="X102.1" id="1" domain="D1" description="variable 102.1" />
    <variable agent="A103" name="X103.1" id="1" domain="D1" description="variable 103.1" />
    <variable agent="A104" name="X104.1" id="1" domain="D1" description="variable 104.1" />
    <variable agent="A105" name="X105.1" id="1" domain="D1" description="variable 105.1" />
    <variable agent="A106" name="X106.1" id="1" domain="D1" description="variable 106.1" />
    <variable agent="A107" name="X107.1" id="1" domain="D1" description="variable 107.1" />
    <variable agent="A108" name="X108.1" id="1" domain="D1" description="variable 108.1" />
    <variable agent="A109" name="X109.1" id="1" domain="D1" description="variable 109.1" />
    <variable agent="A110" name="X110.1" id="1" domain="D1" description="variable 110.1" />
    <variable agent="A111" name="X111.1" id="1" domain="D1" description="variable 111.1" />
    <variable agent="A112" name="X112.1" id="1" domain="D1" description="variable 112.1" />
    <variable agent="A113" name="X113.1" id="1" domain="D1" description="variable 113.1" />
    <variable agent="A114" name="X114.1" id="1" domain="D1" description="variable 114.1" />
    <variable agent="A115" name="X115.1" id="1" domain="D1" description="variable 115.1" />
    <variable agent="A116" name="X116.1" id="1" domain="D1" description="variable 116.1" />
    <variable agent="A117" name="X117.1" id="1" domain="D1" description="variable 117.1" />
    <variable agent="A118" name="X118.1" id="1" domain="D1" description="variable 118.1" />
    <variable agent="A119" name="X119.1" id="1" domain="D1" description="variable 119.1" />
    <variable agent="A120" name="X120.1" id="1" domain="D1" description="variable 120.1" />
    <variable agent="A121" name="X121.1" id="1" domain="D1" description="variable 121.1" />
    <variable agent="A122" name="X122.1" id="1" domain="D1" description="variable 122.1" />
    <variable agent="A123" name="X123.1" id="1" domain="D1" description="variable 123.1" />
    <variable agent="A124" name="X124.1" id="1" domain="D1" description="variable 124.1" />
    <variable agent="A125" name="X125.1" id="1" domain="D1" description="variable 125.1" />
    <variable agent="A126" name="X126.1" id="1" domain="D1" description="variable 126.1" />
    <variable agent="A127" name="X127.1" id="1" domain="D1" description="variable 127.1" />
    <variable agent="A128" name="X128.1" id="1" domain="D1" description="variable 128.1" />
    <variable agent="A129" name="X129.1" id="1" domain="D1" description="variable 129.1" />
    <variable agent="A130" name="X130.1" id="1" domain="D1" description="variable 130.1" />
    <variable agent="A131" name="X131.1" id="1" domain="D1" description="variable 131.1" />
    <variable agent="A132" name="X132.1" id="1" domain="D1" description="variable 132.1" />
    <variable agent="A133" name="X133.1" id="1" domain="D1" description="variable 133.1" />
    <variable agent="A134" name="X134.1" id="1" domain="D1" description="variable 134.1" />
    <variable agent="A135" name="X135.1" id="1" domain="D1" description="variable 135.1" />
    <variable agent="A136" name="X136.1" id="1" domain="D1" description="variable 136.1" />
    <variable agent="A137" name="X137.1" id="1" domain="D1" description="variable 137.1" />
    <variable agent="A138" name="X138.1" id="1" domain="D1" description="variable 138.1" />
    <variable agent="A139" name="X139.1" id="1" domain="D1" description="variable 139.1" />
    <variable agent="A140" name="X140.1" id="1" domain="D1" description="variable 140.1" />
    <variable agent="A141" name="X141.1" id="1" domain="D1" description="variable 141.1" />
    <variable agent="A142" name="X142.1" id="1" domain="D1" description="variable 142.1" />
    <variable agent="A143" name="X143.1" id="1" domain="D1" description="variable 143.1" />
    <variable agent="A144" name="X144.1" id="1" domain="D1" description="variable 144.1" />
    <variable agent="A145" name="X145.1" id="1" domain="D1" description="variable 145.1" />
    <variable agent="A146" name="X146.1" id="1" domain="D1" description="variable 146.1" />
    <variable agent="A147" name="X147.1" id="1" domain="D1" description="variable 147.1" />
    <variable agent="A148" name="X148.1" id="1" domain="D1" description="variable 148.1" />
    <variable agent="A149" name="X149.1" id="1" domain="D1" description="variable 149.1" />
    <variable agent="A150" name="X150.1" id="1" domain="D1" description="variable 150.1" />
  </variables>
  <constraints nbConstraints="1319">
    <constraint name="C0" model="TKC" arity="2" scope="X107.1 X137.1" reference="R0" />
    <constraint name="C1" model="TKC" arity="2" scope="X7.1 X137.1" reference="R1" />
    <constraint name="C2" model="TKC" arity="2" scope="X7.1 X123.1" reference="R2" />
    <constraint name="C3" model="TKC" arity="2" scope="X123.1 X141.1" reference="R3" />
    <constraint name="C4" model="TKC" arity="2" scope="X101.1 X141.1" reference="R4" />
    <constraint name="C5" model="TKC" arity="2" scope="X76.1 X101.1" reference="R5" />
    <constraint name="C6" model="TKC" arity="2" scope="X54.1 X76.1" reference="R6" />
    <constraint name="C7" model="TKC" arity="2" scope="X54.1 X69.1" reference="R7" />
    <constraint name="C8" model="TKC" arity="2" scope="X68.1 X69.1" reference="R8" />
    <constraint name="C9" model="TKC" arity="2" scope="X2.1 X68.1" reference="R9" />
    <constraint name="C10" model="TKC" arity="2" scope="X2.1 X121.1" reference="R10" />
    <constraint name="C11" model="TKC" arity="2" scope="X55.1 X121.1" reference="R11" />
    <constraint name="C12" model="TKC" arity="2" scope="X50.1 X55.1" reference="R12" />
    <constraint name="C13" model="TKC" arity="2" scope="X50.1 X139.1" reference="R13" />
    <constraint name="C14" model="TKC" arity="2" scope="X5.1 X139.1" reference="R14" />
    <constraint name="C15" model="TKC" arity="2" scope="X5.1 X140.1" reference="R15" />
    <constraint name="C16" model="TKC" arity="2" scope="X77.1 X140.1" reference="R16" />
    <constraint name="C17" model="TKC" arity="2" scope="X77.1 X143.1" reference="R17" />
    <constraint name="C18" model="TKC" arity="2" scope="X27.1 X143.1" reference="R18" />
    <constraint name="C19" model="TKC" arity="2" scope="X1.1 X50.1" reference="R19" />
    <constraint name="C20" model="TKC" arity="2" scope="X1.1 X139.1" reference="R20" />
    <constraint name="C21" model="TKC" arity="2" scope="X1.1 X141.1" reference="R21" />
    <constraint name="C22" model="TKC" arity="2" scope="X1.1 X107.1" reference="R22" />
    <constraint name="C23" model="TKC" arity="2" scope="X1.1 X27.1" reference="R23" />
    <constraint name="C24" model="TKC" arity="2" scope="X1.1 X54.1" reference="R24" />
    <constraint name="C25" model="TKC" arity="2" scope="X1.1 X76.1" reference="R25" />
    <constraint name="C26" model="TKC" arity="2" scope="X1.1 X5.1" reference="R26" />
    <constraint name="C27" model="TKC" arity="2" scope="X1.1 X2.1" reference="R27" />
    <constraint name="C28" model="TKC" arity="2" scope="X1.1 X137.1" reference="R28" />
    <constraint name="C29" model="TKC" arity="2" scope="X2.1 X3.1" reference="R29" />
    <constraint name="C30" model="TKC" arity="2" scope="X3.1 X137.1" reference="R30" />
    <constraint name="C31" model="TKC" arity="2" scope="X3.1 X139.1" reference="R31" />
    <constraint name="C32" model="TKC" arity="2" scope="X3.1 X76.1" reference="R32" />
    <constraint name="C33" model="TKC" arity="2" scope="X3.1 X54.1" reference="R33" />
    <constraint name="C34" model="TKC" arity="2" scope="X1.1 X3.1" reference="R34" />
    <constraint name="C35" model="TKC" arity="2" scope="X3.1 X140.1" reference="R35" />
    <constraint name="C36" model="TKC" arity="2" scope="X3.1 X143.1" reference="R36" />
    <constraint name="C37" model="TKC" arity="2" scope="X3.1 X121.1" reference="R37" />
    <constraint name="C38" model="TKC" arity="2" scope="X3.1 X55.1" reference="R38" />
    <constraint name="C39" model="TKC" arity="2" scope="X4.1 X143.1" reference="R39" />
    <constraint name="C40" model="TKC" arity="2" scope="X4.1 X140.1" reference="R40" />
    <constraint name="C41" model="TKC" arity="2" scope="X4.1 X27.1" reference="R41" />
    <constraint name="C42" model="TKC" arity="2" scope="X4.1 X121.1" reference="R42" />
    <constraint name="C43" model="TKC" arity="2" scope="X1.1 X4.1" reference="R43" />
    <constraint name="C44" model="TKC" arity="2" scope="X3.1 X4.1" reference="R44" />
    <constraint name="C45" model="TKC" arity="2" scope="X4.1 X137.1" reference="R45" />
    <constraint name="C46" model="TKC" arity="2" scope="X4.1 X5.1" reference="R46" />
    <constraint name="C47" model="TKC" arity="2" scope="X4.1 X101.1" reference="R47" />
    <constraint name="C48" model="TKC" arity="2" scope="X4.1 X50.1" reference="R48" />
    <constraint name="C49" model="TKC" arity="2" scope="X6.1 X107.1" reference="R49" />
    <constraint name="C50" model="TKC" arity="2" scope="X6.1 X137.1" reference="R50" />
    <constraint name="C51" model="TKC" arity="2" scope="X6.1 X123.1" reference="R51" />
    <constraint name="C52" model="TKC" arity="2" scope="X1.1 X6.1" reference="R52" />
    <constraint name="C53" model="TKC" arity="2" scope="X6.1 X140.1" reference="R53" />
    <constraint name="C54" model="TKC" arity="2" scope="X6.1 X76.1" reference="R54" />
    <constraint name="C55" model="TKC" arity="2" scope="X4.1 X6.1" reference="R55" />
    <constraint name="C56" model="TKC" arity="2" scope="X6.1 X7.1" reference="R56" />
    <constraint name="C57" model="TKC" arity="2" scope="X6.1 X143.1" reference="R57" />
    <constraint name="C58" model="TKC" arity="2" scope="X6.1 X121.1" reference="R58" />
    <constraint name="C59" model="TKC" arity="2" scope="X6.1 X8.1" reference="R59" />
    <constraint name="C60" model="TKC" arity="2" scope="X5.1 X8.1" reference="R60" />
    <constraint name="C61" model="TKC" arity="2" scope="X8.1 X101.1" reference="R61" />
    <constraint name="C62" model="TKC" arity="2" scope="X1.1 X8.1" reference="R62" />
    <constraint name="C63" model="TKC" arity="2" scope="X3.1 X8.1" reference="R63" />
    <constraint name="C64" model="TKC" arity="2" scope="X8.1 X143.1" reference="R64" />
    <constraint name="C65" model="TKC" arity="2" scope="X8.1 X140.1" reference="R65" />
    <constraint name="C66" model="TKC" arity="2" scope="X8.1 X50.1" reference="R66" />
    <constraint name="C67" model="TKC" arity="2" scope="X8.1 X76.1" reference="R67" />
    <constraint name="C68" model="TKC" arity="2" scope="X4.1 X8.1" reference="R68" />
    <constraint name="C69" model="TKC" arity="2" scope="X9.1 X27.1" reference="R69" />
    <constraint name="C70" model="TKC" arity="2" scope="X9.1 X140.1" reference="R70" />
    <constraint name="C71" model="TKC" arity="2" scope="X9.1 X107.1" reference="R71" />
    <constraint name="C72" model="TKC" arity="2" scope="X6.1 X9.1" reference="R72" />
    <constraint name="C73" model="TKC" arity="2" scope="X3.1 X9.1" reference="R73" />
    <constraint name="C74" model="TKC" arity="2" scope="X9.1 X101.1" reference="R74" />
    <constraint name="C75" model="TKC" arity="2" scope="X9.1 X50.1" reference="R75" />
    <constraint name="C76" model="TKC" arity="2" scope="X4.1 X9.1" reference="R76" />
    <constraint name="C77" model="TKC" arity="2" scope="X9.1 X76.1" reference="R77" />
    <constraint name="C78" model="TKC" arity="2" scope="X1.1 X9.1" reference="R78" />
    <constraint name="C79" model="TKC" arity="2" scope="X1.1 X10.1" reference="R79" />
    <constraint name="C80" model="TKC" arity="2" scope="X10.1 X27.1" reference="R80" />
    <constraint name="C81" model="TKC" arity="2" scope="X10.1 X69.1" reference="R81" />
    <constraint name="C82" model="TKC" arity="2" scope="X3.1 X10.1" reference="R82" />
    <constraint name="C83" model="TKC" arity="2" scope="X10.1 X137.1" reference="R83" />
    <constraint name="C84" model="TKC" arity="2" scope="X4.1 X10.1" reference="R84" />
    <constraint name="C85" model="TKC" arity="2" scope="X10.1 X139.1" reference="R85" />
    <constraint name="C86" model="TKC" arity="2" scope="X10.1 X101.1" reference="R86" />
    <constraint name="C87" model="TKC" arity="2" scope="X10.1 X54.1" reference="R87" />
    <constraint name="C88" model="TKC" arity="2" scope="X9.1 X10.1" reference="R88" />
    <constraint name="C89" model="TKC" arity="2" scope="X8.1 X11.1" reference="R89" />
    <constraint name="C90" model="TKC" arity="2" scope="X11.1 X143.1" reference="R90" />
    <constraint name="C91" model="TKC" arity="2" scope="X11.1 X141.1" reference="R91" />
    <constraint name="C92" model="TKC" arity="2" scope="X3.1 X11.1" reference="R92" />
    <constraint name="C93" model="TKC" arity="2" scope="X11.1 X140.1" reference="R93" />
    <constraint name="C94" model="TKC" arity="2" scope="X11.1 X27.1" reference="R94" />
    <constraint name="C95" model="TKC" arity="2" scope="X9.1 X11.1" reference="R95" />
    <constraint name="C96" model="TKC" arity="2" scope="X1.1 X11.1" reference="R96" />
    <constraint name="C97" model="TKC" arity="2" scope="X7.1 X11.1" reference="R97" />
    <constraint name="C98" model="TKC" arity="2" scope="X11.1 X68.1" reference="R98" />
    <constraint name="C99" model="TKC" arity="2" scope="X12.1 X143.1" reference="R99" />
    <constraint name="C100" model="TKC" arity="2" scope="X12.1 X123.1" reference="R100" />
    <constraint name="C101" model="TKC" arity="2" scope="X6.1 X12.1" reference="R101" />
    <constraint name="C102" model="TKC" arity="2" scope="X11.1 X12.1" reference="R102" />
    <constraint name="C103" model="TKC" arity="2" scope="X9.1 X12.1" reference="R103" />
    <constraint name="C104" model="TKC" arity="2" scope="X12.1 X137.1" reference="R104" />
    <constraint name="C105" model="TKC" arity="2" scope="X4.1 X12.1" reference="R105" />
    <constraint name="C106" model="TKC" arity="2" scope="X12.1 X121.1" reference="R106" />
    <constraint name="C107" model="TKC" arity="2" scope="X12.1 X140.1" reference="R107" />
    <constraint name="C108" model="TKC" arity="2" scope="X10.1 X12.1" reference="R108" />
    <constraint name="C109" model="TKC" arity="2" scope="X3.1 X13.1" reference="R109" />
    <constraint name="C110" model="TKC" arity="2" scope="X1.1 X13.1" reference="R110" />
    <constraint name="C111" model="TKC" arity="2" scope="X10.1 X13.1" reference="R111" />
    <constraint name="C112" model="TKC" arity="2" scope="X9.1 X13.1" reference="R112" />
    <constraint name="C113" model="TKC" arity="2" scope="X13.1 X69.1" reference="R113" />
    <constraint name="C114" model="TKC" arity="2" scope="X6.1 X13.1" reference="R114" />
    <constraint name="C115" model="TKC" arity="2" scope="X12.1 X13.1" reference="R115" />
    <constraint name="C116" model="TKC" arity="2" scope="X8.1 X13.1" reference="R116" />
    <constraint name="C117" model="TKC" arity="2" scope="X13.1 X121.1" reference="R117" />
    <constraint name="C118" model="TKC" arity="2" scope="X13.1 X123.1" reference="R118" />
    <constraint name="C119" model="TKC" arity="2" scope="X2.1 X14.1" reference="R119" />
    <constraint name="C120" model="TKC" arity="2" scope="X1.1 X14.1" reference="R120" />
    <constraint name="C121" model="TKC" arity="2" scope="X14.1 X141.1" reference="R121" />
    <constraint name="C122" model="TKC" arity="2" scope="X9.1 X14.1" reference="R122" />
    <constraint name="C123" model="TKC" arity="2" scope="X6.1 X14.1" reference="R123" />
    <constraint name="C124" model="TKC" arity="2" scope="X4.1 X14.1" reference="R124" />
    <constraint name="C125" model="TKC" arity="2" scope="X12.1 X14.1" reference="R125" />
    <constraint name="C126" model="TKC" arity="2" scope="X10.1 X14.1" reference="R126" />
    <constraint name="C127" model="TKC" arity="2" scope="X14.1 X121.1" reference="R127" />
    <constraint name="C128" model="TKC" arity="2" scope="X14.1 X107.1" reference="R128" />
    <constraint name="C129" model="TKC" arity="2" scope="X11.1 X15.1" reference="R129" />
    <constraint name="C130" model="TKC" arity="2" scope="X15.1 X50.1" reference="R130" />
    <constraint name="C131" model="TKC" arity="2" scope="X10.1 X15.1" reference="R131" />
    <constraint name="C132" model="TKC" arity="2" scope="X1.1 X15.1" reference="R132" />
    <constraint name="C133" model="TKC" arity="2" scope="X15.1 X54.1" reference="R133" />
    <constraint name="C134" model="TKC" arity="2" scope="X13.1 X15.1" reference="R134" />
    <constraint name="C135" model="TKC" arity="2" scope="X3.1 X15.1" reference="R135" />
    <constraint name="C136" model="TKC" arity="2" scope="X15.1 X123.1" reference="R136" />
    <constraint name="C137" model="TKC" arity="2" scope="X6.1 X15.1" reference="R137" />
    <constraint name="C138" model="TKC" arity="2" scope="X15.1 X27.1" reference="R138" />
    <constraint name="C139" model="TKC" arity="2" scope="X16.1 X76.1" reference="R139" />
    <constraint name="C140" model="TKC" arity="2" scope="X8.1 X16.1" reference="R140" />
    <constraint name="C141" model="TKC" arity="2" scope="X4.1 X16.1" reference="R141" />
    <constraint name="C142" model="TKC" arity="2" scope="X12.1 X16.1" reference="R142" />
    <constraint name="C143" model="TKC" arity="2" scope="X16.1 X121.1" reference="R143" />
    <constraint name="C144" model="TKC" arity="2" scope="X1.1 X16.1" reference="R144" />
    <constraint name="C145" model="TKC" arity="2" scope="X6.1 X16.1" reference="R145" />
    <constraint name="C146" model="TKC" arity="2" scope="X16.1 X107.1" reference="R146" />
    <constraint name="C147" model="TKC" arity="2" scope="X2.1 X16.1" reference="R147" />
    <constraint name="C148" model="TKC" arity="2" scope="X9.1 X16.1" reference="R148" />
    <constraint name="C149" model="TKC" arity="2" scope="X17.1 X54.1" reference="R149" />
    <constraint name="C150" model="TKC" arity="2" scope="X11.1 X17.1" reference="R150" />
    <constraint name="C151" model="TKC" arity="2" scope="X1.1 X17.1" reference="R151" />
    <constraint name="C152" model="TKC" arity="2" scope="X17.1 X68.1" reference="R152" />
    <constraint name="C153" model="TKC" arity="2" scope="X9.1 X17.1" reference="R153" />
    <constraint name="C154" model="TKC" arity="2" scope="X16.1 X17.1" reference="R154" />
    <constraint name="C155" model="TKC" arity="2" scope="X3.1 X17.1" reference="R155" />
    <constraint name="C156" model="TKC" arity="2" scope="X17.1 X69.1" reference="R156" />
    <constraint name="C157" model="TKC" arity="2" scope="X10.1 X17.1" reference="R157" />
    <constraint name="C158" model="TKC" arity="2" scope="X17.1 X143.1" reference="R158" />
    <constraint name="C159" model="TKC" arity="2" scope="X18.1 X69.1" reference="R159" />
    <constraint name="C160" model="TKC" arity="2" scope="X13.1 X18.1" reference="R160" />
    <constraint name="C161" model="TKC" arity="2" scope="X18.1 X140.1" reference="R161" />
    <constraint name="C162" model="TKC" arity="2" scope="X18.1 X137.1" reference="R162" />
    <constraint name="C163" model="TKC" arity="2" scope="X4.1 X18.1" reference="R163" />
    <constraint name="C164" model="TKC" arity="2" scope="X18.1 X50.1" reference="R164" />
    <constraint name="C165" model="TKC" arity="2" scope="X18.1 X121.1" reference="R165" />
    <constraint name="C166" model="TKC" arity="2" scope="X18.1 X139.1" reference="R166" />
    <constraint name="C167" model="TKC" arity="2" scope="X18.1 X141.1" reference="R167" />
    <constraint name="C168" model="TKC" arity="2" scope="X1.1 X18.1" reference="R168" />
    <constraint name="C169" model="TKC" arity="2" scope="X14.1 X19.1" reference="R169" />
    <constraint name="C170" model="TKC" arity="2" scope="X12.1 X19.1" reference="R170" />
    <constraint name="C171" model="TKC" arity="2" scope="X16.1 X19.1" reference="R171" />
    <constraint name="C172" model="TKC" arity="2" scope="X4.1 X19.1" reference="R172" />
    <constraint name="C173" model="TKC" arity="2" scope="X9.1 X19.1" reference="R173" />
    <constraint name="C174" model="TKC" arity="2" scope="X5.1 X19.1" reference="R174" />
    <constraint name="C175" model="TKC" arity="2" scope="X19.1 X141.1" reference="R175" />
    <constraint name="C176" model="TKC" arity="2" scope="X8.1 X19.1" reference="R176" />
    <constraint name="C177" model="TKC" arity="2" scope="X19.1 X69.1" reference="R177" />
    <constraint name="C178" model="TKC" arity="2" scope="X11.1 X19.1" reference="R178" />
    <constraint name="C179" model="TKC" arity="2" scope="X15.1 X20.1" reference="R179" />
    <constraint name="C180" model="TKC" arity="2" scope="X20.1 X50.1" reference="R180" />
    <constraint name="C181" model="TKC" arity="2" scope="X4.1 X20.1" reference="R181" />
    <constraint name="C182" model="TKC" arity="2" scope="X18.1 X20.1" reference="R182" />
    <constraint name="C183" model="TKC" arity="2" scope="X10.1 X20.1" reference="R183" />
    <constraint name="C184" model="TKC" arity="2" scope="X5.1 X20.1" reference="R184" />
    <constraint name="C185" model="TKC" arity="2" scope="X12.1 X20.1" reference="R185" />
    <constraint name="C186" model="TKC" arity="2" scope="X20.1 X123.1" reference="R186" />
    <constraint name="C187" model="TKC" arity="2" scope="X11.1 X20.1" reference="R187" />
    <constraint name="C188" model="TKC" arity="2" scope="X17.1 X20.1" reference="R188" />
    <constraint name="C189" model="TKC" arity="2" scope="X19.1 X21.1" reference="R189" />
    <constraint name="C190" model="TKC" arity="2" scope="X21.1 X27.1" reference="R190" />
    <constraint name="C191" model="TKC" arity="2" scope="X10.1 X21.1" reference="R191" />
    <constraint name="C192" model="TKC" arity="2" scope="X21.1 X137.1" reference="R192" />
    <constraint name="C193" model="TKC" arity="2" scope="X14.1 X21.1" reference="R193" />
    <constraint name="C194" model="TKC" arity="2" scope="X21.1 X68.1" reference="R194" />
    <constraint name="C195" model="TKC" arity="2" scope="X9.1 X21.1" reference="R195" />
    <constraint name="C196" model="TKC" arity="2" scope="X18.1 X21.1" reference="R196" />
    <constraint name="C197" model="TKC" arity="2" scope="X21.1 X123.1" reference="R197" />
    <constraint name="C198" model="TKC" arity="2" scope="X4.1 X21.1" reference="R198" />
    <constraint name="C199" model="TKC" arity="2" scope="X22.1 X50.1" reference="R199" />
    <constraint name="C200" model="TKC" arity="2" scope="X12.1 X22.1" reference="R200" />
    <constraint name="C201" model="TKC" arity="2" scope="X22.1 X101.1" reference="R201" />
    <constraint name="C202" model="TKC" arity="2" scope="X9.1 X22.1" reference="R202" />
    <constraint name="C203" model="TKC" arity="2" scope="X11.1 X22.1" reference="R203" />
    <constraint name="C204" model="TKC" arity="2" scope="X1.1 X22.1" reference="R204" />
    <constraint name="C205" model="TKC" arity="2" scope="X13.1 X22.1" reference="R205" />
    <constraint name="C206" model="TKC" arity="2" scope="X22.1 X140.1" reference="R206" />
    <constraint name="C207" model="TKC" arity="2" scope="X6.1 X22.1" reference="R207" />
    <constraint name="C208" model="TKC" arity="2" scope="X19.1 X22.1" reference="R208" />
    <constraint name="C209" model="TKC" arity="2" scope="X10.1 X23.1" reference="R209" />
    <constraint name="C210" model="TKC" arity="2" scope="X23.1 X141.1" reference="R210" />
    <constraint name="C211" model="TKC" arity="2" scope="X23.1 X50.1" reference="R211" />
    <constraint name="C212" model="TKC" arity="2" scope="X3.1 X23.1" reference="R212" />
    <constraint name="C213" model="TKC" arity="2" scope="X23.1 X27.1" reference="R213" />
    <constraint name="C214" model="TKC" arity="2" scope="X11.1 X23.1" reference="R214" />
    <constraint name="C215" model="TKC" arity="2" scope="X4.1 X23.1" reference="R215" />
    <constraint name="C216" model="TKC" arity="2" scope="X16.1 X23.1" reference="R216" />
    <constraint name="C217" model="TKC" arity="2" scope="X23.1 X121.1" reference="R217" />
    <constraint name="C218" model="TKC" arity="2" scope="X9.1 X23.1" reference="R218" />
    <constraint name="C219" model="TKC" arity="2" scope="X20.1 X24.1" reference="R219" />
    <constraint name="C220" model="TKC" arity="2" scope="X3.1 X24.1" reference="R220" />
    <constraint name="C221" model="TKC" arity="2" scope="X2.1 X24.1" reference="R221" />
    <constraint name="C222" model="TKC" arity="2" scope="X14.1 X24.1" reference="R222" />
    <constraint name="C223" model="TKC" arity="2" scope="X24.1 X50.1" reference="R223" />
    <constraint name="C224" model="TKC" arity="2" scope="X24.1 X107.1" reference="R224" />
    <constraint name="C225" model="TKC" arity="2" scope="X6.1 X24.1" reference="R225" />
    <constraint name="C226" model="TKC" arity="2" scope="X8.1 X24.1" reference="R226" />
    <constraint name="C227" model="TKC" arity="2" scope="X4.1 X24.1" reference="R227" />
    <constraint name="C228" model="TKC" arity="2" scope="X15.1 X24.1" reference="R228" />
    <constraint name="C229" model="TKC" arity="2" scope="X8.1 X25.1" reference="R229" />
    <constraint name="C230" model="TKC" arity="2" scope="X9.1 X25.1" reference="R230" />
    <constraint name="C231" model="TKC" arity="2" scope="X5.1 X25.1" reference="R231" />
    <constraint name="C232" model="TKC" arity="2" scope="X25.1 X68.1" reference="R232" />
    <constraint name="C233" model="TKC" arity="2" scope="X25.1 X123.1" reference="R233" />
    <constraint name="C234" model="TKC" arity="2" scope="X16.1 X25.1" reference="R234" />
    <constraint name="C235" model="TKC" arity="2" scope="X1.1 X25.1" reference="R235" />
    <constraint name="C236" model="TKC" arity="2" scope="X10.1 X25.1" reference="R236" />
    <constraint name="C237" model="TKC" arity="2" scope="X25.1 X141.1" reference="R237" />
    <constraint name="C238" model="TKC" arity="2" scope="X17.1 X25.1" reference="R238" />
    <constraint name="C239" model="TKC" arity="2" scope="X19.1 X26.1" reference="R239" />
    <constraint name="C240" model="TKC" arity="2" scope="X9.1 X26.1" reference="R240" />
    <constraint name="C241" model="TKC" arity="2" scope="X26.1 X107.1" reference="R241" />
    <constraint name="C242" model="TKC" arity="2" scope="X21.1 X26.1" reference="R242" />
    <constraint name="C243" model="TKC" arity="2" scope="X6.1 X26.1" reference="R243" />
    <constraint name="C244" model="TKC" arity="2" scope="X26.1 X139.1" reference="R244" />
    <constraint name="C245" model="TKC" arity="2" scope="X7.1 X26.1" reference="R245" />
    <constraint name="C246" model="TKC" arity="2" scope="X4.1 X26.1" reference="R246" />
    <constraint name="C247" model="TKC" arity="2" scope="X13.1 X26.1" reference="R247" />
    <constraint name="C248" model="TKC" arity="2" scope="X11.1 X26.1" reference="R248" />
    <constraint name="C249" model="TKC" arity="2" scope="X28.1 X140.1" reference="R249" />
    <constraint name="C250" model="TKC" arity="2" scope="X24.1 X28.1" reference="R250" />
    <constraint name="C251" model="TKC" arity="2" scope="X6.1 X28.1" reference="R251" />
    <constraint name="C252" model="TKC" arity="2" scope="X4.1 X28.1" reference="R252" />
    <constraint name="C253" model="TKC" arity="2" scope="X28.1 X121.1" reference="R253" />
    <constraint name="C254" model="TKC" arity="2" scope="X19.1 X28.1" reference="R254" />
    <constraint name="C255" model="TKC" arity="2" scope="X28.1 X123.1" reference="R255" />
    <constraint name="C256" model="TKC" arity="2" scope="X13.1 X28.1" reference="R256" />
    <constraint name="C257" model="TKC" arity="2" scope="X10.1 X28.1" reference="R257" />
    <constraint name="C258" model="TKC" arity="2" scope="X20.1 X28.1" reference="R258" />
    <constraint name="C259" model="TKC" arity="2" scope="X14.1 X29.1" reference="R259" />
    <constraint name="C260" model="TKC" arity="2" scope="X29.1 X140.1" reference="R260" />
    <constraint name="C261" model="TKC" arity="2" scope="X11.1 X29.1" reference="R261" />
    <constraint name="C262" model="TKC" arity="2" scope="X2.1 X29.1" reference="R262" />
    <constraint name="C263" model="TKC" arity="2" scope="X8.1 X29.1" reference="R263" />
    <constraint name="C264" model="TKC" arity="2" scope="X1.1 X29.1" reference="R264" />
    <constraint name="C265" model="TKC" arity="2" scope="X25.1 X29.1" reference="R265" />
    <constraint name="C266" model="TKC" arity="2" scope="X7.1 X29.1" reference="R266" />
    <constraint name="C267" model="TKC" arity="2" scope="X27.1 X29.1" reference="R267" />
    <constraint name="C268" model="TKC" arity="2" scope="X5.1 X29.1" reference="R268" />
    <constraint name="C269" model="TKC" arity="2" scope="X30.1 X50.1" reference="R269" />
    <constraint name="C270" model="TKC" arity="2" scope="X30.1 X68.1" reference="R270" />
    <constraint name="C271" model="TKC" arity="2" scope="X22.1 X30.1" reference="R271" />
    <constraint name="C272" model="TKC" arity="2" scope="X25.1 X30.1" reference="R272" />
    <constraint name="C273" model="TKC" arity="2" scope="X21.1 X30.1" reference="R273" />
    <constraint name="C274" model="TKC" arity="2" scope="X13.1 X30.1" reference="R274" />
    <constraint name="C275" model="TKC" arity="2" scope="X24.1 X30.1" reference="R275" />
    <constraint name="C276" model="TKC" arity="2" scope="X26.1 X30.1" reference="R276" />
    <constraint name="C277" model="TKC" arity="2" scope="X10.1 X30.1" reference="R277" />
    <constraint name="C278" model="TKC" arity="2" scope="X30.1 X137.1" reference="R278" />
    <constraint name="C279" model="TKC" arity="2" scope="X3.1 X31.1" reference="R279" />
    <constraint name="C280" model="TKC" arity="2" scope="X31.1 X140.1" reference="R280" />
    <constraint name="C281" model="TKC" arity="2" scope="X11.1 X31.1" reference="R281" />
    <constraint name="C282" model="TKC" arity="2" scope="X14.1 X31.1" reference="R282" />
    <constraint name="C283" model="TKC" arity="2" scope="X16.1 X31.1" reference="R283" />
    <constraint name="C284" model="TKC" arity="2" scope="X13.1 X31.1" reference="R284" />
    <constraint name="C285" model="TKC" arity="2" scope="X5.1 X31.1" reference="R285" />
    <constraint name="C286" model="TKC" arity="2" scope="X6.1 X31.1" reference="R286" />
    <constraint name="C287" model="TKC" arity="2" scope="X27.1 X31.1" reference="R287" />
    <constraint name="C288" model="TKC" arity="2" scope="X31.1 X50.1" reference="R288" />
    <constraint name="C289" model="TKC" arity="2" scope="X8.1 X32.1" reference="R289" />
    <constraint name="C290" model="TKC" arity="2" scope="X2.1 X32.1" reference="R290" />
    <constraint name="C291" model="TKC" arity="2" scope="X24.1 X32.1" reference="R291" />
    <constraint name="C292" model="TKC" arity="2" scope="X5.1 X32.1" reference="R292" />
    <constraint name="C293" model="TKC" arity="2" scope="X18.1 X32.1" reference="R293" />
    <constraint name="C294" model="TKC" arity="2" scope="X14.1 X32.1" reference="R294" />
    <constraint name="C295" model="TKC" arity="2" scope="X32.1 X69.1" reference="R295" />
    <constraint name="C296" model="TKC" arity="2" scope="X3.1 X32.1" reference="R296" />
    <constraint name="C297" model="TKC" arity="2" scope="X30.1 X32.1" reference="R297" />
    <constraint name="C298" model="TKC" arity="2" scope="X12.1 X32.1" reference="R298" />
    <constraint name="C299" model="TKC" arity="2" scope="X33.1 X101.1" reference="R299" />
    <constraint name="C300" model="TKC" arity="2" scope="X25.1 X33.1" reference="R300" />
    <constraint name="C301" model="TKC" arity="2" scope="X10.1 X33.1" reference="R301" />
    <constraint name="C302" model="TKC" arity="2" scope="X32.1 X33.1" reference="R302" />
    <constraint name="C303" model="TKC" arity="2" scope="X29.1 X33.1" reference="R303" />
    <constraint name="C304" model="TKC" arity="2" scope="X33.1 X50.1" reference="R304" />
    <constraint name="C305" model="TKC" arity="2" scope="X31.1 X33.1" reference="R305" />
    <constraint name="C306" model="TKC" arity="2" scope="X16.1 X33.1" reference="R306" />
    <constraint name="C307" model="TKC" arity="2" scope="X15.1 X33.1" reference="R307" />
    <constraint name="C308" model="TKC" arity="2" scope="X17.1 X33.1" reference="R308" />
    <constraint name="C309" model="TKC" arity="2" scope="X18.1 X34.1" reference="R309" />
    <constraint name="C310" model="TKC" arity="2" scope="X11.1 X34.1" reference="R310" />
    <constraint name="C311" model="TKC" arity="2" scope="X34.1 X55.1" reference="R311" />
    <constraint name="C312" model="TKC" arity="2" scope="X13.1 X34.1" reference="R312" />
    <constraint name="C313" model="TKC" arity="2" scope="X5.1 X34.1" reference="R313" />
    <constraint name="C314" model="TKC" arity="2" scope="X34.1 X143.1" reference="R314" />
    <constraint name="C315" model="TKC" arity="2" scope="X34.1 X137.1" reference="R315" />
    <constraint name="C316" model="TKC" arity="2" scope="X4.1 X34.1" reference="R316" />
    <constraint name="C317" model="TKC" arity="2" scope="X14.1 X34.1" reference="R317" />
    <constraint name="C318" model="TKC" arity="2" scope="X6.1 X34.1" reference="R318" />
    <constraint name="C319" model="TKC" arity="2" scope="X9.1 X35.1" reference="R319" />
    <constraint name="C320" model="TKC" arity="2" scope="X4.1 X35.1" reference="R320" />
    <constraint name="C321" model="TKC" arity="2" scope="X35.1 X121.1" reference="R321" />
    <constraint name="C322" model="TKC" arity="2" scope="X11.1 X35.1" reference="R322" />
    <constraint name="C323" model="TKC" arity="2" scope="X2.1 X35.1" reference="R323" />
    <constraint name="C324" model="TKC" arity="2" scope="X13.1 X35.1" reference="R324" />
    <constraint name="C325" model="TKC" arity="2" scope="X25.1 X35.1" reference="R325" />
    <constraint name="C326" model="TKC" arity="2" scope="X18.1 X35.1" reference="R326" />
    <constraint name="C327" model="TKC" arity="2" scope="X35.1 X140.1" reference="R327" />
    <constraint name="C328" model="TKC" arity="2" scope="X30.1 X35.1" reference="R328" />
    <constraint name="C329" model="TKC" arity="2" scope="X30.1 X36.1" reference="R329" />
    <constraint name="C330" model="TKC" arity="2" scope="X23.1 X36.1" reference="R330" />
    <constraint name="C331" model="TKC" arity="2" scope="X19.1 X36.1" reference="R331" />
    <constraint name="C332" model="TKC" arity="2" scope="X34.1 X36.1" reference="R332" />
    <constraint name="C333" model="TKC" arity="2" scope="X13.1 X36.1" reference="R333" />
    <constraint name="C334" model="TKC" arity="2" scope="X11.1 X36.1" reference="R334" />
    <constraint name="C335" model="TKC" arity="2" scope="X17.1 X36.1" reference="R335" />
    <constraint name="C336" model="TKC" arity="2" scope="X10.1 X36.1" reference="R336" />
    <constraint name="C337" model="TKC" arity="2" scope="X16.1 X36.1" reference="R337" />
    <constraint name="C338" model="TKC" arity="2" scope="X12.1 X36.1" reference="R338" />
    <constraint name="C339" model="TKC" arity="2" scope="X16.1 X37.1" reference="R339" />
    <constraint name="C340" model="TKC" arity="2" scope="X14.1 X37.1" reference="R340" />
    <constraint name="C341" model="TKC" arity="2" scope="X37.1 X139.1" reference="R341" />
    <constraint name="C342" model="TKC" arity="2" scope="X37.1 X140.1" reference="R342" />
    <constraint name="C343" model="TKC" arity="2" scope="X37.1 X143.1" reference="R343" />
    <constraint name="C344" model="TKC" arity="2" scope="X15.1 X37.1" reference="R344" />
    <constraint name="C345" model="TKC" arity="2" scope="X5.1 X37.1" reference="R345" />
    <constraint name="C346" model="TKC" arity="2" scope="X37.1 X101.1" reference="R346" />
    <constraint name="C347" model="TKC" arity="2" scope="X31.1 X37.1" reference="R347" />
    <constraint name="C348" model="TKC" arity="2" scope="X18.1 X37.1" reference="R348" />
    <constraint name="C349" model="TKC" arity="2" scope="X27.1 X38.1" reference="R349" />
    <constraint name="C350" model="TKC" arity="2" scope="X6.1 X38.1" reference="R350" />
    <constraint name="C351" model="TKC" arity="2" scope="X20.1 X38.1" reference="R351" />
    <constraint name="C352" model="TKC" arity="2" scope="X5.1 X38.1" reference="R352" />
    <constraint name="C353" model="TKC" arity="2" scope="X9.1 X38.1" reference="R353" />
    <constraint name="C354" model="TKC" arity="2" scope="X38.1 X55.1" reference="R354" />
    <constraint name="C355" model="TKC" arity="2" scope="X38.1 X107.1" reference="R355" />
    <constraint name="C356" model="TKC" arity="2" scope="X38.1 X140.1" reference="R356" />
    <constraint name="C357" model="TKC" arity="2" scope="X22.1 X38.1" reference="R357" />
    <constraint name="C358" model="TKC" arity="2" scope="X38.1 X143.1" reference="R358" />
    <constraint name="C359" model="TKC" arity="2" scope="X1.1 X39.1" reference="R359" />
    <constraint name="C360" model="TKC" arity="2" scope="X31.1 X39.1" reference="R360" />
    <constraint name="C361" model="TKC" arity="2" scope="X33.1 X39.1" reference="R361" />
    <constraint name="C362" model="TKC" arity="2" scope="X39.1 X107.1" reference="R362" />
    <constraint name="C363" model="TKC" arity="2" scope="X15.1 X39.1" reference="R363" />
    <constraint name="C364" model="TKC" arity="2" scope="X38.1 X39.1" reference="R364" />
    <constraint name="C365" model="TKC" arity="2" scope="X25.1 X39.1" reference="R365" />
    <constraint name="C366" model="TKC" arity="2" scope="X2.1 X39.1" reference="R366" />
    <constraint name="C367" model="TKC" arity="2" scope="X35.1 X39.1" reference="R367" />
    <constraint name="C368" model="TKC" arity="2" scope="X18.1 X39.1" reference="R368" />
    <constraint name="C369" model="TKC" arity="2" scope="X25.1 X40.1" reference="R369" />
    <constraint name="C370" model="TKC" arity="2" scope="X28.1 X40.1" reference="R370" />
    <constraint name="C371" model="TKC" arity="2" scope="X1.1 X40.1" reference="R371" />
    <constraint name="C372" model="TKC" arity="2" scope="X9.1 X40.1" reference="R372" />
    <constraint name="C373" model="TKC" arity="2" scope="X12.1 X40.1" reference="R373" />
    <constraint name="C374" model="TKC" arity="2" scope="X21.1 X40.1" reference="R374" />
    <constraint name="C375" model="TKC" arity="2" scope="X18.1 X40.1" reference="R375" />
    <constraint name="C376" model="TKC" arity="2" scope="X40.1 X76.1" reference="R376" />
    <constraint name="C377" model="TKC" arity="2" scope="X4.1 X40.1" reference="R377" />
    <constraint name="C378" model="TKC" arity="2" scope="X19.1 X40.1" reference="R378" />
    <constraint name="C379" model="TKC" arity="2" scope="X1.1 X41.1" reference="R379" />
    <constraint name="C380" model="TKC" arity="2" scope="X41.1 X68.1" reference="R380" />
    <constraint name="C381" model="TKC" arity="2" scope="X14.1 X41.1" reference="R381" />
    <constraint name="C382" model="TKC" arity="2" scope="X4.1 X41.1" reference="R382" />
    <constraint name="C383" model="TKC" arity="2" scope="X35.1 X41.1" reference="R383" />
    <constraint name="C384" model="TKC" arity="2" scope="X41.1 X141.1" reference="R384" />
    <constraint name="C385" model="TKC" arity="2" scope="X40.1 X41.1" reference="R385" />
    <constraint name="C386" model="TKC" arity="2" scope="X16.1 X41.1" reference="R386" />
    <constraint name="C387" model="TKC" arity="2" scope="X13.1 X41.1" reference="R387" />
    <constraint name="C388" model="TKC" arity="2" scope="X41.1 X76.1" reference="R388" />
    <constraint name="C389" model="TKC" arity="2" scope="X14.1 X42.1" reference="R389" />
    <constraint name="C390" model="TKC" arity="2" scope="X42.1 X143.1" reference="R390" />
    <constraint name="C391" model="TKC" arity="2" scope="X1.1 X42.1" reference="R391" />
    <constraint name="C392" model="TKC" arity="2" scope="X27.1 X42.1" reference="R392" />
    <constraint name="C393" model="TKC" arity="2" scope="X16.1 X42.1" reference="R393" />
    <constraint name="C394" model="TKC" arity="2" scope="X8.1 X42.1" reference="R394" />
    <constraint name="C395" model="TKC" arity="2" scope="X13.1 X42.1" reference="R395" />
    <constraint name="C396" model="TKC" arity="2" scope="X38.1 X42.1" reference="R396" />
    <constraint name="C397" model="TKC" arity="2" scope="X4.1 X42.1" reference="R397" />
    <constraint name="C398" model="TKC" arity="2" scope="X6.1 X42.1" reference="R398" />
    <constraint name="C399" model="TKC" arity="2" scope="X43.1 X50.1" reference="R399" />
    <constraint name="C400" model="TKC" arity="2" scope="X10.1 X43.1" reference="R400" />
    <constraint name="C401" model="TKC" arity="2" scope="X5.1 X43.1" reference="R401" />
    <constraint name="C402" model="TKC" arity="2" scope="X43.1 X123.1" reference="R402" />
    <constraint name="C403" model="TKC" arity="2" scope="X27.1 X43.1" reference="R403" />
    <constraint name="C404" model="TKC" arity="2" scope="X4.1 X43.1" reference="R404" />
    <constraint name="C405" model="TKC" arity="2" scope="X8.1 X43.1" reference="R405" />
    <constraint name="C406" model="TKC" arity="2" scope="X11.1 X43.1" reference="R406" />
    <constraint name="C407" model="TKC" arity="2" scope="X24.1 X43.1" reference="R407" />
    <constraint name="C408" model="TKC" arity="2" scope="X43.1 X140.1" reference="R408" />
    <constraint name="C409" model="TKC" arity="2" scope="X4.1 X44.1" reference="R409" />
    <constraint name="C410" model="TKC" arity="2" scope="X33.1 X44.1" reference="R410" />
    <constraint name="C411" model="TKC" arity="2" scope="X10.1 X44.1" reference="R411" />
    <constraint name="C412" model="TKC" arity="2" scope="X3.1 X44.1" reference="R412" />
    <constraint name="C413" model="TKC" arity="2" scope="X37.1 X44.1" reference="R413" />
    <constraint name="C414" model="TKC" arity="2" scope="X24.1 X44.1" reference="R414" />
    <constraint name="C415" model="TKC" arity="2" scope="X17.1 X44.1" reference="R415" />
    <constraint name="C416" model="TKC" arity="2" scope="X25.1 X44.1" reference="R416" />
    <constraint name="C417" model="TKC" arity="2" scope="X8.1 X44.1" reference="R417" />
    <constraint name="C418" model="TKC" arity="2" scope="X44.1 X77.1" reference="R418" />
    <constraint name="C419" model="TKC" arity="2" scope="X38.1 X45.1" reference="R419" />
    <constraint name="C420" model="TKC" arity="2" scope="X24.1 X45.1" reference="R420" />
    <constraint name="C421" model="TKC" arity="2" scope="X6.1 X45.1" reference="R421" />
    <constraint name="C422" model="TKC" arity="2" scope="X43.1 X45.1" reference="R422" />
    <constraint name="C423" model="TKC" arity="2" scope="X20.1 X45.1" reference="R423" />
    <constraint name="C424" model="TKC" arity="2" scope="X33.1 X45.1" reference="R424" />
    <constraint name="C425" model="TKC" arity="2" scope="X27.1 X45.1" reference="R425" />
    <constraint name="C426" model="TKC" arity="2" scope="X36.1 X45.1" reference="R426" />
    <constraint name="C427" model="TKC" arity="2" scope="X8.1 X45.1" reference="R427" />
    <constraint name="C428" model="TKC" arity="2" scope="X23.1 X45.1" reference="R428" />
    <constraint name="C429" model="TKC" arity="2" scope="X46.1 X140.1" reference="R429" />
    <constraint name="C430" model="TKC" arity="2" scope="X31.1 X46.1" reference="R430" />
    <constraint name="C431" model="TKC" arity="2" scope="X3.1 X46.1" reference="R431" />
    <constraint name="C432" model="TKC" arity="2" scope="X32.1 X46.1" reference="R432" />
    <constraint name="C433" model="TKC" arity="2" scope="X23.1 X46.1" reference="R433" />
    <constraint name="C434" model="TKC" arity="2" scope="X46.1 X143.1" reference="R434" />
    <constraint name="C435" model="TKC" arity="2" scope="X17.1 X46.1" reference="R435" />
    <constraint name="C436" model="TKC" arity="2" scope="X1.1 X46.1" reference="R436" />
    <constraint name="C437" model="TKC" arity="2" scope="X22.1 X46.1" reference="R437" />
    <constraint name="C438" model="TKC" arity="2" scope="X15.1 X46.1" reference="R438" />
    <constraint name="C439" model="TKC" arity="2" scope="X47.1 X137.1" reference="R439" />
    <constraint name="C440" model="TKC" arity="2" scope="X47.1 X76.1" reference="R440" />
    <constraint name="C441" model="TKC" arity="2" scope="X41.1 X47.1" reference="R441" />
    <constraint name="C442" model="TKC" arity="2" scope="X47.1 X123.1" reference="R442" />
    <constraint name="C443" model="TKC" arity="2" scope="X6.1 X47.1" reference="R443" />
    <constraint name="C444" model="TKC" arity="2" scope="X47.1 X69.1" reference="R444" />
    <constraint name="C445" model="TKC" arity="2" scope="X16.1 X47.1" reference="R445" />
    <constraint name="C446" model="TKC" arity="2" scope="X25.1 X47.1" reference="R446" />
    <constraint name="C447" model="TKC" arity="2" scope="X47.1 X55.1" reference="R447" />
    <constraint name="C448" model="TKC" arity="2" scope="X47.1 X77.1" reference="R448" />
    <constraint name="C449" model="TKC" arity="2" scope="X33.1 X48.1" reference="R449" />
    <constraint name="C450" model="TKC" arity="2" scope="X5.1 X48.1" reference="R450" />
    <constraint name="C451" model="TKC" arity="2" scope="X6.1 X48.1" reference="R451" />
    <constraint name="C452" model="TKC" arity="2" scope="X48.1 X77.1" reference="R452" />
    <constraint name="C453" model="TKC" arity="2" scope="X48.1 X123.1" reference="R453" />
    <constraint name="C454" model="TKC" arity="2" scope="X48.1 X68.1" reference="R454" />
    <constraint name="C455" model="TKC" arity="2" scope="X10.1 X48.1" reference="R455" />
    <constraint name="C456" model="TKC" arity="2" scope="X13.1 X48.1" reference="R456" />
    <constraint name="C457" model="TKC" arity="2" scope="X4.1 X48.1" reference="R457" />
    <constraint name="C458" model="TKC" arity="2" scope="X42.1 X48.1" reference="R458" />
    <constraint name="C459" model="TKC" arity="2" scope="X1.1 X49.1" reference="R459" />
    <constraint name="C460" model="TKC" arity="2" scope="X49.1 X140.1" reference="R460" />
    <constraint name="C461" model="TKC" arity="2" scope="X4.1 X49.1" reference="R461" />
    <constraint name="C462" model="TKC" arity="2" scope="X43.1 X49.1" reference="R462" />
    <constraint name="C463" model="TKC" arity="2" scope="X49.1 X123.1" reference="R463" />
    <constraint name="C464" model="TKC" arity="2" scope="X24.1 X49.1" reference="R464" />
    <constraint name="C465" model="TKC" arity="2" scope="X39.1 X49.1" reference="R465" />
    <constraint name="C466" model="TKC" arity="2" scope="X19.1 X49.1" reference="R466" />
    <constraint name="C467" model="TKC" arity="2" scope="X27.1 X49.1" reference="R467" />
    <constraint name="C468" model="TKC" arity="2" scope="X49.1 X69.1" reference="R468" />
    <constraint name="C469" model="TKC" arity="2" scope="X29.1 X51.1" reference="R469" />
    <constraint name="C470" model="TKC" arity="2" scope="X34.1 X51.1" reference="R470" />
    <constraint name="C471" model="TKC" arity="2" scope="X4.1 X51.1" reference="R471" />
    <constraint name="C472" model="TKC" arity="2" scope="X51.1 X107.1" reference="R472" />
    <constraint name="C473" model="TKC" arity="2" scope="X44.1 X51.1" reference="R473" />
    <constraint name="C474" model="TKC" arity="2" scope="X25.1 X51.1" reference="R474" />
    <constraint name="C475" model="TKC" arity="2" scope="X1.1 X51.1" reference="R475" />
    <constraint name="C476" model="TKC" arity="2" scope="X51.1 X55.1" reference="R476" />
    <constraint name="C477" model="TKC" arity="2" scope="X37.1 X51.1" reference="R477" />
    <constraint name="C478" model="TKC" arity="2" scope="X17.1 X51.1" reference="R478" />
    <constraint name="C479" model="TKC" arity="2" scope="X30.1 X52.1" reference="R479" />
    <constraint name="C480" model="TKC" arity="2" scope="X33.1 X52.1" reference="R480" />
    <constraint name="C481" model="TKC" arity="2" scope="X8.1 X52.1" reference="R481" />
    <constraint name="C482" model="TKC" arity="2" scope="X4.1 X52.1" reference="R482" />
    <constraint name="C483" model="TKC" arity="2" scope="X18.1 X52.1" reference="R483" />
    <constraint name="C484" model="TKC" arity="2" scope="X12.1 X52.1" reference="R484" />
    <constraint name="C485" model="TKC" arity="2" scope="X52.1 X121.1" reference="R485" />
    <constraint name="C486" model="TKC" arity="2" scope="X32.1 X52.1" reference="R486" />
    <constraint name="C487" model="TKC" arity="2" scope="X36.1 X52.1" reference="R487" />
    <constraint name="C488" model="TKC" arity="2" scope="X9.1 X52.1" reference="R488" />
    <constraint name="C489" model="TKC" arity="2" scope="X36.1 X53.1" reference="R489" />
    <constraint name="C490" model="TKC" arity="2" scope="X6.1 X53.1" reference="R490" />
    <constraint name="C491" model="TKC" arity="2" scope="X33.1 X53.1" reference="R491" />
    <constraint name="C492" model="TKC" arity="2" scope="X8.1 X53.1" reference="R492" />
    <constraint name="C493" model="TKC" arity="2" scope="X19.1 X53.1" reference="R493" />
    <constraint name="C494" model="TKC" arity="2" scope="X53.1 X121.1" reference="R494" />
    <constraint name="C495" model="TKC" arity="2" scope="X11.1 X53.1" reference="R495" />
    <constraint name="C496" model="TKC" arity="2" scope="X46.1 X53.1" reference="R496" />
    <constraint name="C497" model="TKC" arity="2" scope="X53.1 X143.1" reference="R497" />
    <constraint name="C498" model="TKC" arity="2" scope="X29.1 X53.1" reference="R498" />
    <constraint name="C499" model="TKC" arity="2" scope="X19.1 X56.1" reference="R499" />
    <constraint name="C500" model="TKC" arity="2" scope="X33.1 X56.1" reference="R500" />
    <constraint name="C501" model="TKC" arity="2" scope="X36.1 X56.1" reference="R501" />
    <constraint name="C502" model="TKC" arity="2" scope="X56.1 X140.1" reference="R502" />
    <constraint name="C503" model="TKC" arity="2" scope="X35.1 X56.1" reference="R503" />
    <constraint name="C504" model="TKC" arity="2" scope="X9.1 X56.1" reference="R504" />
    <constraint name="C505" model="TKC" arity="2" scope="X11.1 X56.1" reference="R505" />
    <constraint name="C506" model="TKC" arity="2" scope="X1.1 X56.1" reference="R506" />
    <constraint name="C507" model="TKC" arity="2" scope="X26.1 X56.1" reference="R507" />
    <constraint name="C508" model="TKC" arity="2" scope="X56.1 X123.1" reference="R508" />
    <constraint name="C509" model="TKC" arity="2" scope="X57.1 X143.1" reference="R509" />
    <constraint name="C510" model="TKC" arity="2" scope="X27.1 X57.1" reference="R510" />
    <constraint name="C511" model="TKC" arity="2" scope="X26.1 X57.1" reference="R511" />
    <constraint name="C512" model="TKC" arity="2" scope="X8.1 X57.1" reference="R512" />
    <constraint name="C513" model="TKC" arity="2" scope="X48.1 X57.1" reference="R513" />
    <constraint name="C514" model="TKC" arity="2" scope="X57.1 X140.1" reference="R514" />
    <constraint name="C515" model="TKC" arity="2" scope="X1.1 X57.1" reference="R515" />
    <constraint name="C516" model="TKC" arity="2" scope="X24.1 X57.1" reference="R516" />
    <constraint name="C517" model="TKC" arity="2" scope="X29.1 X57.1" reference="R517" />
    <constraint name="C518" model="TKC" arity="2" scope="X57.1 X107.1" reference="R518" />
    <constraint name="C519" model="TKC" arity="2" scope="X6.1 X58.1" reference="R519" />
    <constraint name="C520" model="TKC" arity="2" scope="X1.1 X58.1" reference="R520" />
    <constraint name="C521" model="TKC" arity="2" scope="X16.1 X58.1" reference="R521" />
    <constraint name="C522" model="TKC" arity="2" scope="X50.1 X58.1" reference="R522" />
    <constraint name="C523" model="TKC" arity="2" scope="X18.1 X58.1" reference="R523" />
    <constraint name="C524" model="TKC" arity="2" scope="X9.1 X58.1" reference="R524" />
    <constraint name="C525" model="TKC" arity="2" scope="X5.1 X58.1" reference="R525" />
    <constraint name="C526" model="TKC" arity="2" scope="X58.1 X123.1" reference="R526" />
    <constraint name="C527" model="TKC" arity="2" scope="X45.1 X58.1" reference="R527" />
    <constraint name="C528" model="TKC" arity="2" scope="X11.1 X58.1" reference="R528" />
    <constraint name="C529" model="TKC" arity="2" scope="X25.1 X59.1" reference="R529" />
    <constraint name="C530" model="TKC" arity="2" scope="X18.1 X59.1" reference="R530" />
    <constraint name="C531" model="TKC" arity="2" scope="X59.1 X121.1" reference="R531" />
    <constraint name="C532" model="TKC" arity="2" scope="X4.1 X59.1" reference="R532" />
    <constraint name="C533" model="TKC" arity="2" scope="X59.1 X76.1" reference="R533" />
    <constraint name="C534" model="TKC" arity="2" scope="X59.1 X140.1" reference="R534" />
    <constraint name="C535" model="TKC" arity="2" scope="X55.1 X59.1" reference="R535" />
    <constraint name="C536" model="TKC" arity="2" scope="X21.1 X59.1" reference="R536" />
    <constraint name="C537" model="TKC" arity="2" scope="X48.1 X59.1" reference="R537" />
    <constraint name="C538" model="TKC" arity="2" scope="X29.1 X59.1" reference="R538" />
    <constraint name="C539" model="TKC" arity="2" scope="X10.1 X60.1" reference="R539" />
    <constraint name="C540" model="TKC" arity="2" scope="X27.1 X60.1" reference="R540" />
    <constraint name="C541" model="TKC" arity="2" scope="X26.1 X60.1" reference="R541" />
    <constraint name="C542" model="TKC" arity="2" scope="X60.1 X140.1" reference="R542" />
    <constraint name="C543" model="TKC" arity="2" scope="X12.1 X60.1" reference="R543" />
    <constraint name="C544" model="TKC" arity="2" scope="X22.1 X60.1" reference="R544" />
    <constraint name="C545" model="TKC" arity="2" scope="X34.1 X60.1" reference="R545" />
    <constraint name="C546" model="TKC" arity="2" scope="X28.1 X60.1" reference="R546" />
    <constraint name="C547" model="TKC" arity="2" scope="X60.1 X69.1" reference="R547" />
    <constraint name="C548" model="TKC" arity="2" scope="X18.1 X60.1" reference="R548" />
    <constraint name="C549" model="TKC" arity="2" scope="X43.1 X61.1" reference="R549" />
    <constraint name="C550" model="TKC" arity="2" scope="X9.1 X61.1" reference="R550" />
    <constraint name="C551" model="TKC" arity="2" scope="X11.1 X61.1" reference="R551" />
    <constraint name="C552" model="TKC" arity="2" scope="X51.1 X61.1" reference="R552" />
    <constraint name="C553" model="TKC" arity="2" scope="X4.1 X61.1" reference="R553" />
    <constraint name="C554" model="TKC" arity="2" scope="X57.1 X61.1" reference="R554" />
    <constraint name="C555" model="TKC" arity="2" scope="X31.1 X61.1" reference="R555" />
    <constraint name="C556" model="TKC" arity="2" scope="X40.1 X61.1" reference="R556" />
    <constraint name="C557" model="TKC" arity="2" scope="X61.1 X68.1" reference="R557" />
    <constraint name="C558" model="TKC" arity="2" scope="X49.1 X61.1" reference="R558" />
    <constraint name="C559" model="TKC" arity="2" scope="X9.1 X62.1" reference="R559" />
    <constraint name="C560" model="TKC" arity="2" scope="X22.1 X62.1" reference="R560" />
    <constraint name="C561" model="TKC" arity="2" scope="X14.1 X62.1" reference="R561" />
    <constraint name="C562" model="TKC" arity="2" scope="X61.1 X62.1" reference="R562" />
    <constraint name="C563" model="TKC" arity="2" scope="X60.1 X62.1" reference="R563" />
    <constraint name="C564" model="TKC" arity="2" scope="X10.1 X62.1" reference="R564" />
    <constraint name="C565" model="TKC" arity="2" scope="X44.1 X62.1" reference="R565" />
    <constraint name="C566" model="TKC" arity="2" scope="X7.1 X62.1" reference="R566" />
    <constraint name="C567" model="TKC" arity="2" scope="X62.1 X139.1" reference="R567" />
    <constraint name="C568" model="TKC" arity="2" scope="X11.1 X62.1" reference="R568" />
    <constraint name="C569" model="TKC" arity="2" scope="X59.1 X63.1" reference="R569" />
    <constraint name="C570" model="TKC" arity="2" scope="X9.1 X63.1" reference="R570" />
    <constraint name="C571" model="TKC" arity="2" scope="X63.1 X101.1" reference="R571" />
    <constraint name="C572" model="TKC" arity="2" scope="X5.1 X63.1" reference="R572" />
    <constraint name="C573" model="TKC" arity="2" scope="X57.1 X63.1" reference="R573" />
    <constraint name="C574" model="TKC" arity="2" scope="X2.1 X63.1" reference="R574" />
    <constraint name="C575" model="TKC" arity="2" scope="X51.1 X63.1" reference="R575" />
    <constraint name="C576" model="TKC" arity="2" scope="X48.1 X63.1" reference="R576" />
    <constraint name="C577" model="TKC" arity="2" scope="X18.1 X63.1" reference="R577" />
    <constraint name="C578" model="TKC" arity="2" scope="X22.1 X63.1" reference="R578" />
    <constraint name="C579" model="TKC" arity="2" scope="X17.1 X64.1" reference="R579" />
    <constraint name="C580" model="TKC" arity="2" scope="X1.1 X64.1" reference="R580" />
    <constraint name="C581" model="TKC" arity="2" scope="X64.1 X143.1" reference="R581" />
    <constraint name="C582" model="TKC" arity="2" scope="X46.1 X64.1" reference="R582" />
    <constraint name="C583" model="TKC" arity="2" scope="X64.1 X141.1" reference="R583" />
    <constraint name="C584" model="TKC" arity="2" scope="X37.1 X64.1" reference="R584" />
    <constraint name="C585" model="TKC" arity="2" scope="X10.1 X64.1" reference="R585" />
    <constraint name="C586" model="TKC" arity="2" scope="X8.1 X64.1" reference="R586" />
    <constraint name="C587" model="TKC" arity="2" scope="X15.1 X64.1" reference="R587" />
    <constraint name="C588" model="TKC" arity="2" scope="X44.1 X64.1" reference="R588" />
    <constraint name="C589" model="TKC" arity="2" scope="X40.1 X65.1" reference="R589" />
    <constraint name="C590" model="TKC" arity="2" scope="X57.1 X65.1" reference="R590" />
    <constraint name="C591" model="TKC" arity="2" scope="X37.1 X65.1" reference="R591" />
    <constraint name="C592" model="TKC" arity="2" scope="X12.1 X65.1" reference="R592" />
    <constraint name="C593" model="TKC" arity="2" scope="X49.1 X65.1" reference="R593" />
    <constraint name="C594" model="TKC" arity="2" scope="X46.1 X65.1" reference="R594" />
    <constraint name="C595" model="TKC" arity="2" scope="X45.1 X65.1" reference="R595" />
    <constraint name="C596" model="TKC" arity="2" scope="X58.1 X65.1" reference="R596" />
    <constraint name="C597" model="TKC" arity="2" scope="X65.1 X101.1" reference="R597" />
    <constraint name="C598" model="TKC" arity="2" scope="X33.1 X65.1" reference="R598" />
    <constraint name="C599" model="TKC" arity="2" scope="X56.1 X66.1" reference="R599" />
    <constraint name="C600" model="TKC" arity="2" scope="X11.1 X66.1" reference="R600" />
    <constraint name="C601" model="TKC" arity="2" scope="X63.1 X66.1" reference="R601" />
    <constraint name="C602" model="TKC" arity="2" scope="X26.1 X66.1" reference="R602" />
    <constraint name="C603" model="TKC" arity="2" scope="X45.1 X66.1" reference="R603" />
    <constraint name="C604" model="TKC" arity="2" scope="X18.1 X66.1" reference="R604" />
    <constraint name="C605" model="TKC" arity="2" scope="X3.1 X66.1" reference="R605" />
    <constraint name="C606" model="TKC" arity="2" scope="X34.1 X66.1" reference="R606" />
    <constraint name="C607" model="TKC" arity="2" scope="X66.1 X140.1" reference="R607" />
    <constraint name="C608" model="TKC" arity="2" scope="X28.1 X66.1" reference="R608" />
    <constraint name="C609" model="TKC" arity="2" scope="X18.1 X67.1" reference="R609" />
    <constraint name="C610" model="TKC" arity="2" scope="X67.1 X137.1" reference="R610" />
    <constraint name="C611" model="TKC" arity="2" scope="X67.1 X68.1" reference="R611" />
    <constraint name="C612" model="TKC" arity="2" scope="X4.1 X67.1" reference="R612" />
    <constraint name="C613" model="TKC" arity="2" scope="X23.1 X67.1" reference="R613" />
    <constraint name="C614" model="TKC" arity="2" scope="X67.1 X107.1" reference="R614" />
    <constraint name="C615" model="TKC" arity="2" scope="X38.1 X67.1" reference="R615" />
    <constraint name="C616" model="TKC" arity="2" scope="X67.1 X140.1" reference="R616" />
    <constraint name="C617" model="TKC" arity="2" scope="X66.1 X67.1" reference="R617" />
    <constraint name="C618" model="TKC" arity="2" scope="X37.1 X67.1" reference="R618" />
    <constraint name="C619" model="TKC" arity="2" scope="X13.1 X70.1" reference="R619" />
    <constraint name="C620" model="TKC" arity="2" scope="X33.1 X70.1" reference="R620" />
    <constraint name="C621" model="TKC" arity="2" scope="X24.1 X70.1" reference="R621" />
    <constraint name="C622" model="TKC" arity="2" scope="X25.1 X70.1" reference="R622" />
    <constraint name="C623" model="TKC" arity="2" scope="X39.1 X70.1" reference="R623" />
    <constraint name="C624" model="TKC" arity="2" scope="X10.1 X70.1" reference="R624" />
    <constraint name="C625" model="TKC" arity="2" scope="X43.1 X70.1" reference="R625" />
    <constraint name="C626" model="TKC" arity="2" scope="X17.1 X70.1" reference="R626" />
    <constraint name="C627" model="TKC" arity="2" scope="X47.1 X70.1" reference="R627" />
    <constraint name="C628" model="TKC" arity="2" scope="X15.1 X70.1" reference="R628" />
    <constraint name="C629" model="TKC" arity="2" scope="X28.1 X71.1" reference="R629" />
    <constraint name="C630" model="TKC" arity="2" scope="X56.1 X71.1" reference="R630" />
    <constraint name="C631" model="TKC" arity="2" scope="X17.1 X71.1" reference="R631" />
    <constraint name="C632" model="TKC" arity="2" scope="X1.1 X71.1" reference="R632" />
    <constraint name="C633" model="TKC" arity="2" scope="X6.1 X71.1" reference="R633" />
    <constraint name="C634" model="TKC" arity="2" scope="X71.1 X140.1" reference="R634" />
    <constraint name="C635" model="TKC" arity="2" scope="X60.1 X71.1" reference="R635" />
    <constraint name="C636" model="TKC" arity="2" scope="X50.1 X71.1" reference="R636" />
    <constraint name="C637" model="TKC" arity="2" scope="X27.1 X71.1" reference="R637" />
    <constraint name="C638" model="TKC" arity="2" scope="X61.1 X71.1" reference="R638" />
    <constraint name="C639" model="TKC" arity="2" scope="X72.1 X121.1" reference="R639" />
    <constraint name="C640" model="TKC" arity="2" scope="X10.1 X72.1" reference="R640" />
    <constraint name="C641" model="TKC" arity="2" scope="X63.1 X72.1" reference="R641" />
    <constraint name="C642" model="TKC" arity="2" scope="X4.1 X72.1" reference="R642" />
    <constraint name="C643" model="TKC" arity="2" scope="X12.1 X72.1" reference="R643" />
    <constraint name="C644" model="TKC" arity="2" scope="X72.1 X141.1" reference="R644" />
    <constraint name="C645" model="TKC" arity="2" scope="X8.1 X72.1" reference="R645" />
    <constraint name="C646" model="TKC" arity="2" scope="X19.1 X72.1" reference="R646" />
    <constraint name="C647" model="TKC" arity="2" scope="X15.1 X72.1" reference="R647" />
    <constraint name="C648" model="TKC" arity="2" scope="X56.1 X72.1" reference="R648" />
    <constraint name="C649" model="TKC" arity="2" scope="X11.1 X73.1" reference="R649" />
    <constraint name="C650" model="TKC" arity="2" scope="X64.1 X73.1" reference="R650" />
    <constraint name="C651" model="TKC" arity="2" scope="X8.1 X73.1" reference="R651" />
    <constraint name="C652" model="TKC" arity="2" scope="X73.1 X107.1" reference="R652" />
    <constraint name="C653" model="TKC" arity="2" scope="X26.1 X73.1" reference="R653" />
    <constraint name="C654" model="TKC" arity="2" scope="X48.1 X73.1" reference="R654" />
    <constraint name="C655" model="TKC" arity="2" scope="X17.1 X73.1" reference="R655" />
    <constraint name="C656" model="TKC" arity="2" scope="X73.1 X101.1" reference="R656" />
    <constraint name="C657" model="TKC" arity="2" scope="X73.1 X141.1" reference="R657" />
    <constraint name="C658" model="TKC" arity="2" scope="X58.1 X73.1" reference="R658" />
    <constraint name="C659" model="TKC" arity="2" scope="X62.1 X74.1" reference="R659" />
    <constraint name="C660" model="TKC" arity="2" scope="X39.1 X74.1" reference="R660" />
    <constraint name="C661" model="TKC" arity="2" scope="X25.1 X74.1" reference="R661" />
    <constraint name="C662" model="TKC" arity="2" scope="X74.1 X139.1" reference="R662" />
    <constraint name="C663" model="TKC" arity="2" scope="X28.1 X74.1" reference="R663" />
    <constraint name="C664" model="TKC" arity="2" scope="X33.1 X74.1" reference="R664" />
    <constraint name="C665" model="TKC" arity="2" scope="X15.1 X74.1" reference="R665" />
    <constraint name="C666" model="TKC" arity="2" scope="X44.1 X74.1" reference="R666" />
    <constraint name="C667" model="TKC" arity="2" scope="X1.1 X74.1" reference="R667" />
    <constraint name="C668" model="TKC" arity="2" scope="X47.1 X74.1" reference="R668" />
    <constraint name="C669" model="TKC" arity="2" scope="X75.1 X140.1" reference="R669" />
    <constraint name="C670" model="TKC" arity="2" scope="X23.1 X75.1" reference="R670" />
    <constraint name="C671" model="TKC" arity="2" scope="X64.1 X75.1" reference="R671" />
    <constraint name="C672" model="TKC" arity="2" scope="X1.1 X75.1" reference="R672" />
    <constraint name="C673" model="TKC" arity="2" scope="X11.1 X75.1" reference="R673" />
    <constraint name="C674" model="TKC" arity="2" scope="X75.1 X137.1" reference="R674" />
    <constraint name="C675" model="TKC" arity="2" scope="X38.1 X75.1" reference="R675" />
    <constraint name="C676" model="TKC" arity="2" scope="X4.1 X75.1" reference="R676" />
    <constraint name="C677" model="TKC" arity="2" scope="X37.1 X75.1" reference="R677" />
    <constraint name="C678" model="TKC" arity="2" scope="X3.1 X75.1" reference="R678" />
    <constraint name="C679" model="TKC" arity="2" scope="X61.1 X78.1" reference="R679" />
    <constraint name="C680" model="TKC" arity="2" scope="X45.1 X78.1" reference="R680" />
    <constraint name="C681" model="TKC" arity="2" scope="X54.1 X78.1" reference="R681" />
    <constraint name="C682" model="TKC" arity="2" scope="X38.1 X78.1" reference="R682" />
    <constraint name="C683" model="TKC" arity="2" scope="X43.1 X78.1" reference="R683" />
    <constraint name="C684" model="TKC" arity="2" scope="X11.1 X78.1" reference="R684" />
    <constraint name="C685" model="TKC" arity="2" scope="X8.1 X78.1" reference="R685" />
    <constraint name="C686" model="TKC" arity="2" scope="X13.1 X78.1" reference="R686" />
    <constraint name="C687" model="TKC" arity="2" scope="X78.1 X101.1" reference="R687" />
    <constraint name="C688" model="TKC" arity="2" scope="X62.1 X78.1" reference="R688" />
    <constraint name="C689" model="TKC" arity="2" scope="X40.1 X79.1" reference="R689" />
    <constraint name="C690" model="TKC" arity="2" scope="X1.1 X79.1" reference="R690" />
    <constraint name="C691" model="TKC" arity="2" scope="X48.1 X79.1" reference="R691" />
    <constraint name="C692" model="TKC" arity="2" scope="X27.1 X79.1" reference="R692" />
    <constraint name="C693" model="TKC" arity="2" scope="X79.1 X121.1" reference="R693" />
    <constraint name="C694" model="TKC" arity="2" scope="X37.1 X79.1" reference="R694" />
    <constraint name="C695" model="TKC" arity="2" scope="X3.1 X79.1" reference="R695" />
    <constraint name="C696" model="TKC" arity="2" scope="X30.1 X79.1" reference="R696" />
    <constraint name="C697" model="TKC" arity="2" scope="X22.1 X79.1" reference="R697" />
    <constraint name="C698" model="TKC" arity="2" scope="X32.1 X79.1" reference="R698" />
    <constraint name="C699" model="TKC" arity="2" scope="X7.1 X80.1" reference="R699" />
    <constraint name="C700" model="TKC" arity="2" scope="X52.1 X80.1" reference="R700" />
    <constraint name="C701" model="TKC" arity="2" scope="X10.1 X80.1" reference="R701" />
    <constraint name="C702" model="TKC" arity="2" scope="X8.1 X80.1" reference="R702" />
    <constraint name="C703" model="TKC" arity="2" scope="X5.1 X80.1" reference="R703" />
    <constraint name="C704" model="TKC" arity="2" scope="X20.1 X80.1" reference="R704" />
    <constraint name="C705" model="TKC" arity="2" scope="X3.1 X80.1" reference="R705" />
    <constraint name="C706" model="TKC" arity="2" scope="X13.1 X80.1" reference="R706" />
    <constraint name="C707" model="TKC" arity="2" scope="X49.1 X80.1" reference="R707" />
    <constraint name="C708" model="TKC" arity="2" scope="X22.1 X80.1" reference="R708" />
    <constraint name="C709" model="TKC" arity="2" scope="X81.1 X140.1" reference="R709" />
    <constraint name="C710" model="TKC" arity="2" scope="X13.1 X81.1" reference="R710" />
    <constraint name="C711" model="TKC" arity="2" scope="X35.1 X81.1" reference="R711" />
    <constraint name="C712" model="TKC" arity="2" scope="X67.1 X81.1" reference="R712" />
    <constraint name="C713" model="TKC" arity="2" scope="X81.1 X139.1" reference="R713" />
    <constraint name="C714" model="TKC" arity="2" scope="X77.1 X81.1" reference="R714" />
    <constraint name="C715" model="TKC" arity="2" scope="X51.1 X81.1" reference="R715" />
    <constraint name="C716" model="TKC" arity="2" scope="X40.1 X81.1" reference="R716" />
    <constraint name="C717" model="TKC" arity="2" scope="X23.1 X81.1" reference="R717" />
    <constraint name="C718" model="TKC" arity="2" scope="X44.1 X81.1" reference="R718" />
    <constraint name="C719" model="TKC" arity="2" scope="X38.1 X82.1" reference="R719" />
    <constraint name="C720" model="TKC" arity="2" scope="X28.1 X82.1" reference="R720" />
    <constraint name="C721" model="TKC" arity="2" scope="X47.1 X82.1" reference="R721" />
    <constraint name="C722" model="TKC" arity="2" scope="X82.1 X143.1" reference="R722" />
    <constraint name="C723" model="TKC" arity="2" scope="X77.1 X82.1" reference="R723" />
    <constraint name="C724" model="TKC" arity="2" scope="X2.1 X82.1" reference="R724" />
    <constraint name="C725" model="TKC" arity="2" scope="X48.1 X82.1" reference="R725" />
    <constraint name="C726" model="TKC" arity="2" scope="X41.1 X82.1" reference="R726" />
    <constraint name="C727" model="TKC" arity="2" scope="X4.1 X82.1" reference="R727" />
    <constraint name="C728" model="TKC" arity="2" scope="X23.1 X82.1" reference="R728" />
    <constraint name="C729" model="TKC" arity="2" scope="X15.1 X83.1" reference="R729" />
    <constraint name="C730" model="TKC" arity="2" scope="X6.1 X83.1" reference="R730" />
    <constraint name="C731" model="TKC" arity="2" scope="X74.1 X83.1" reference="R731" />
    <constraint name="C732" model="TKC" arity="2" scope="X38.1 X83.1" reference="R732" />
    <constraint name="C733" model="TKC" arity="2" scope="X30.1 X83.1" reference="R733" />
    <constraint name="C734" model="TKC" arity="2" scope="X81.1 X83.1" reference="R734" />
    <constraint name="C735" model="TKC" arity="2" scope="X49.1 X83.1" reference="R735" />
    <constraint name="C736" model="TKC" arity="2" scope="X57.1 X83.1" reference="R736" />
    <constraint name="C737" model="TKC" arity="2" scope="X68.1 X83.1" reference="R737" />
    <constraint name="C738" model="TKC" arity="2" scope="X36.1 X83.1" reference="R738" />
    <constraint name="C739" model="TKC" arity="2" scope="X84.1 X140.1" reference="R739" />
    <constraint name="C740" model="TKC" arity="2" scope="X5.1 X84.1" reference="R740" />
    <constraint name="C741" model="TKC" arity="2" scope="X29.1 X84.1" reference="R741" />
    <constraint name="C742" model="TKC" arity="2" scope="X40.1 X84.1" reference="R742" />
    <constraint name="C743" model="TKC" arity="2" scope="X80.1 X84.1" reference="R743" />
    <constraint name="C744" model="TKC" arity="2" scope="X8.1 X84.1" reference="R744" />
    <constraint name="C745" model="TKC" arity="2" scope="X61.1 X84.1" reference="R745" />
    <constraint name="C746" model="TKC" arity="2" scope="X9.1 X84.1" reference="R746" />
    <constraint name="C747" model="TKC" arity="2" scope="X83.1 X84.1" reference="R747" />
    <constraint name="C748" model="TKC" arity="2" scope="X16.1 X84.1" reference="R748" />
    <constraint name="C749" model="TKC" arity="2" scope="X22.1 X85.1" reference="R749" />
    <constraint name="C750" model="TKC" arity="2" scope="X66.1 X85.1" reference="R750" />
    <constraint name="C751" model="TKC" arity="2" scope="X85.1 X123.1" reference="R751" />
    <constraint name="C752" model="TKC" arity="2" scope="X5.1 X85.1" reference="R752" />
    <constraint name="C753" model="TKC" arity="2" scope="X85.1 X121.1" reference="R753" />
    <constraint name="C754" model="TKC" arity="2" scope="X13.1 X85.1" reference="R754" />
    <constraint name="C755" model="TKC" arity="2" scope="X17.1 X85.1" reference="R755" />
    <constraint name="C756" model="TKC" arity="2" scope="X41.1 X85.1" reference="R756" />
    <constraint name="C757" model="TKC" arity="2" scope="X27.1 X85.1" reference="R757" />
    <constraint name="C758" model="TKC" arity="2" scope="X76.1 X85.1" reference="R758" />
    <constraint name="C759" model="TKC" arity="2" scope="X60.1 X86.1" reference="R759" />
    <constraint name="C760" model="TKC" arity="2" scope="X16.1 X86.1" reference="R760" />
    <constraint name="C761" model="TKC" arity="2" scope="X83.1 X86.1" reference="R761" />
    <constraint name="C762" model="TKC" arity="2" scope="X33.1 X86.1" reference="R762" />
    <constraint name="C763" model="TKC" arity="2" scope="X86.1 X123.1" reference="R763" />
    <constraint name="C764" model="TKC" arity="2" scope="X17.1 X86.1" reference="R764" />
    <constraint name="C765" model="TKC" arity="2" scope="X20.1 X86.1" reference="R765" />
    <constraint name="C766" model="TKC" arity="2" scope="X75.1 X86.1" reference="R766" />
    <constraint name="C767" model="TKC" arity="2" scope="X86.1 X101.1" reference="R767" />
    <constraint name="C768" model="TKC" arity="2" scope="X79.1 X86.1" reference="R768" />
    <constraint name="C769" model="TKC" arity="2" scope="X34.1 X87.1" reference="R769" />
    <constraint name="C770" model="TKC" arity="2" scope="X1.1 X87.1" reference="R770" />
    <constraint name="C771" model="TKC" arity="2" scope="X87.1 X140.1" reference="R771" />
    <constraint name="C772" model="TKC" arity="2" scope="X87.1 X123.1" reference="R772" />
    <constraint name="C773" model="TKC" arity="2" scope="X8.1 X87.1" reference="R773" />
    <constraint name="C774" model="TKC" arity="2" scope="X68.1 X87.1" reference="R774" />
    <constraint name="C775" model="TKC" arity="2" scope="X10.1 X87.1" reference="R775" />
    <constraint name="C776" model="TKC" arity="2" scope="X86.1 X87.1" reference="R776" />
    <constraint name="C777" model="TKC" arity="2" scope="X5.1 X87.1" reference="R777" />
    <constraint name="C778" model="TKC" arity="2" scope="X32.1 X87.1" reference="R778" />
    <constraint name="C779" model="TKC" arity="2" scope="X6.1 X88.1" reference="R779" />
    <constraint name="C780" model="TKC" arity="2" scope="X88.1 X123.1" reference="R780" />
    <constraint name="C781" model="TKC" arity="2" scope="X8.1 X88.1" reference="R781" />
    <constraint name="C782" model="TKC" arity="2" scope="X73.1 X88.1" reference="R782" />
    <constraint name="C783" model="TKC" arity="2" scope="X1.1 X88.1" reference="R783" />
    <constraint name="C784" model="TKC" arity="2" scope="X18.1 X88.1" reference="R784" />
    <constraint name="C785" model="TKC" arity="2" scope="X44.1 X88.1" reference="R785" />
    <constraint name="C786" model="TKC" arity="2" scope="X45.1 X88.1" reference="R786" />
    <constraint name="C787" model="TKC" arity="2" scope="X88.1 X140.1" reference="R787" />
    <constraint name="C788" model="TKC" arity="2" scope="X61.1 X88.1" reference="R788" />
    <constraint name="C789" model="TKC" arity="2" scope="X12.1 X89.1" reference="R789" />
    <constraint name="C790" model="TKC" arity="2" scope="X23.1 X89.1" reference="R790" />
    <constraint name="C791" model="TKC" arity="2" scope="X89.1 X137.1" reference="R791" />
    <constraint name="C792" model="TKC" arity="2" scope="X47.1 X89.1" reference="R792" />
    <constraint name="C793" model="TKC" arity="2" scope="X2.1 X89.1" reference="R793" />
    <constraint name="C794" model="TKC" arity="2" scope="X25.1 X89.1" reference="R794" />
    <constraint name="C795" model="TKC" arity="2" scope="X24.1 X89.1" reference="R795" />
    <constraint name="C796" model="TKC" arity="2" scope="X13.1 X89.1" reference="R796" />
    <constraint name="C797" model="TKC" arity="2" scope="X89.1 X139.1" reference="R797" />
    <constraint name="C798" model="TKC" arity="2" scope="X79.1 X89.1" reference="R798" />
    <constraint name="C799" model="TKC" arity="2" scope="X27.1 X90.1" reference="R799" />
    <constraint name="C800" model="TKC" arity="2" scope="X13.1 X90.1" reference="R800" />
    <constraint name="C801" model="TKC" arity="2" scope="X42.1 X90.1" reference="R801" />
    <constraint name="C802" model="TKC" arity="2" scope="X78.1 X90.1" reference="R802" />
    <constraint name="C803" model="TKC" arity="2" scope="X11.1 X90.1" reference="R803" />
    <constraint name="C804" model="TKC" arity="2" scope="X90.1 X123.1" reference="R804" />
    <constraint name="C805" model="TKC" arity="2" scope="X53.1 X90.1" reference="R805" />
    <constraint name="C806" model="TKC" arity="2" scope="X45.1 X90.1" reference="R806" />
    <constraint name="C807" model="TKC" arity="2" scope="X6.1 X90.1" reference="R807" />
    <constraint name="C808" model="TKC" arity="2" scope="X25.1 X90.1" reference="R808" />
    <constraint name="C809" model="TKC" arity="2" scope="X3.1 X91.1" reference="R809" />
    <constraint name="C810" model="TKC" arity="2" scope="X81.1 X91.1" reference="R810" />
    <constraint name="C811" model="TKC" arity="2" scope="X27.1 X91.1" reference="R811" />
    <constraint name="C812" model="TKC" arity="2" scope="X46.1 X91.1" reference="R812" />
    <constraint name="C813" model="TKC" arity="2" scope="X43.1 X91.1" reference="R813" />
    <constraint name="C814" model="TKC" arity="2" scope="X89.1 X91.1" reference="R814" />
    <constraint name="C815" model="TKC" arity="2" scope="X74.1 X91.1" reference="R815" />
    <constraint name="C816" model="TKC" arity="2" scope="X4.1 X91.1" reference="R816" />
    <constraint name="C817" model="TKC" arity="2" scope="X10.1 X91.1" reference="R817" />
    <constraint name="C818" model="TKC" arity="2" scope="X47.1 X91.1" reference="R818" />
    <constraint name="C819" model="TKC" arity="2" scope="X46.1 X92.1" reference="R819" />
    <constraint name="C820" model="TKC" arity="2" scope="X33.1 X92.1" reference="R820" />
    <constraint name="C821" model="TKC" arity="2" scope="X1.1 X92.1" reference="R821" />
    <constraint name="C822" model="TKC" arity="2" scope="X56.1 X92.1" reference="R822" />
    <constraint name="C823" model="TKC" arity="2" scope="X6.1 X92.1" reference="R823" />
    <constraint name="C824" model="TKC" arity="2" scope="X92.1 X101.1" reference="R824" />
    <constraint name="C825" model="TKC" arity="2" scope="X26.1 X92.1" reference="R825" />
    <constraint name="C826" model="TKC" arity="2" scope="X34.1 X92.1" reference="R826" />
    <constraint name="C827" model="TKC" arity="2" scope="X62.1 X92.1" reference="R827" />
    <constraint name="C828" model="TKC" arity="2" scope="X18.1 X92.1" reference="R828" />
    <constraint name="C829" model="TKC" arity="2" scope="X32.1 X93.1" reference="R829" />
    <constraint name="C830" model="TKC" arity="2" scope="X39.1 X93.1" reference="R830" />
    <constraint name="C831" model="TKC" arity="2" scope="X72.1 X93.1" reference="R831" />
    <constraint name="C832" model="TKC" arity="2" scope="X13.1 X93.1" reference="R832" />
    <constraint name="C833" model="TKC" arity="2" scope="X93.1 X139.1" reference="R833" />
    <constraint name="C834" model="TKC" arity="2" scope="X15.1 X93.1" reference="R834" />
    <constraint name="C835" model="TKC" arity="2" scope="X1.1 X93.1" reference="R835" />
    <constraint name="C836" model="TKC" arity="2" scope="X12.1 X93.1" reference="R836" />
    <constraint name="C837" model="TKC" arity="2" scope="X27.1 X93.1" reference="R837" />
    <constraint name="C838" model="TKC" arity="2" scope="X83.1 X93.1" reference="R838" />
    <constraint name="C839" model="TKC" arity="2" scope="X39.1 X94.1" reference="R839" />
    <constraint name="C840" model="TKC" arity="2" scope="X4.1 X94.1" reference="R840" />
    <constraint name="C841" model="TKC" arity="2" scope="X24.1 X94.1" reference="R841" />
    <constraint name="C842" model="TKC" arity="2" scope="X44.1 X94.1" reference="R842" />
    <constraint name="C843" model="TKC" arity="2" scope="X16.1 X94.1" reference="R843" />
    <constraint name="C844" model="TKC" arity="2" scope="X9.1 X94.1" reference="R844" />
    <constraint name="C845" model="TKC" arity="2" scope="X5.1 X94.1" reference="R845" />
    <constraint name="C846" model="TKC" arity="2" scope="X30.1 X94.1" reference="R846" />
    <constraint name="C847" model="TKC" arity="2" scope="X83.1 X94.1" reference="R847" />
    <constraint name="C848" model="TKC" arity="2" scope="X1.1 X94.1" reference="R848" />
    <constraint name="C849" model="TKC" arity="2" scope="X6.1 X95.1" reference="R849" />
    <constraint name="C850" model="TKC" arity="2" scope="X23.1 X95.1" reference="R850" />
    <constraint name="C851" model="TKC" arity="2" scope="X15.1 X95.1" reference="R851" />
    <constraint name="C852" model="TKC" arity="2" scope="X76.1 X95.1" reference="R852" />
    <constraint name="C853" model="TKC" arity="2" scope="X45.1 X95.1" reference="R853" />
    <constraint name="C854" model="TKC" arity="2" scope="X9.1 X95.1" reference="R854" />
    <constraint name="C855" model="TKC" arity="2" scope="X64.1 X95.1" reference="R855" />
    <constraint name="C856" model="TKC" arity="2" scope="X58.1 X95.1" reference="R856" />
    <constraint name="C857" model="TKC" arity="2" scope="X8.1 X95.1" reference="R857" />
    <constraint name="C858" model="TKC" arity="2" scope="X95.1 X121.1" reference="R858" />
    <constraint name="C859" model="TKC" arity="2" scope="X19.1 X96.1" reference="R859" />
    <constraint name="C860" model="TKC" arity="2" scope="X57.1 X96.1" reference="R860" />
    <constraint name="C861" model="TKC" arity="2" scope="X63.1 X96.1" reference="R861" />
    <constraint name="C862" model="TKC" arity="2" scope="X96.1 X143.1" reference="R862" />
    <constraint name="C863" model="TKC" arity="2" scope="X28.1 X96.1" reference="R863" />
    <constraint name="C864" model="TKC" arity="2" scope="X47.1 X96.1" reference="R864" />
    <constraint name="C865" model="TKC" arity="2" scope="X6.1 X96.1" reference="R865" />
    <constraint name="C866" model="TKC" arity="2" scope="X9.1 X96.1" reference="R866" />
    <constraint name="C867" model="TKC" arity="2" scope="X49.1 X96.1" reference="R867" />
    <constraint name="C868" model="TKC" arity="2" scope="X16.1 X96.1" reference="R868" />
    <constraint name="C869" model="TKC" arity="2" scope="X97.1 X123.1" reference="R869" />
    <constraint name="C870" model="TKC" arity="2" scope="X1.1 X97.1" reference="R870" />
    <constraint name="C871" model="TKC" arity="2" scope="X20.1 X97.1" reference="R871" />
    <constraint name="C872" model="TKC" arity="2" scope="X97.1 X141.1" reference="R872" />
    <constraint name="C873" model="TKC" arity="2" scope="X81.1 X97.1" reference="R873" />
    <constraint name="C874" model="TKC" arity="2" scope="X56.1 X97.1" reference="R874" />
    <constraint name="C875" model="TKC" arity="2" scope="X11.1 X97.1" reference="R875" />
    <constraint name="C876" model="TKC" arity="2" scope="X8.1 X97.1" reference="R876" />
    <constraint name="C877" model="TKC" arity="2" scope="X92.1 X97.1" reference="R877" />
    <constraint name="C878" model="TKC" arity="2" scope="X57.1 X97.1" reference="R878" />
    <constraint name="C879" model="TKC" arity="2" scope="X34.1 X98.1" reference="R879" />
    <constraint name="C880" model="TKC" arity="2" scope="X97.1 X98.1" reference="R880" />
    <constraint name="C881" model="TKC" arity="2" scope="X39.1 X98.1" reference="R881" />
    <constraint name="C882" model="TKC" arity="2" scope="X90.1 X98.1" reference="R882" />
    <constraint name="C883" model="TKC" arity="2" scope="X41.1 X98.1" reference="R883" />
    <constraint name="C884" model="TKC" arity="2" scope="X40.1 X98.1" reference="R884" />
    <constraint name="C885" model="TKC" arity="2" scope="X59.1 X98.1" reference="R885" />
    <constraint name="C886" model="TKC" arity="2" scope="X81.1 X98.1" reference="R886" />
    <constraint name="C887" model="TKC" arity="2" scope="X80.1 X98.1" reference="R887" />
    <constraint name="C888" model="TKC" arity="2" scope="X33.1 X98.1" reference="R888" />
    <constraint name="C889" model="TKC" arity="2" scope="X40.1 X99.1" reference="R889" />
    <constraint name="C890" model="TKC" arity="2" scope="X56.1 X99.1" reference="R890" />
    <constraint name="C891" model="TKC" arity="2" scope="X12.1 X99.1" reference="R891" />
    <constraint name="C892" model="TKC" arity="2" scope="X74.1 X99.1" reference="R892" />
    <constraint name="C893" model="TKC" arity="2" scope="X82.1 X99.1" reference="R893" />
    <constraint name="C894" model="TKC" arity="2" scope="X15.1 X99.1" reference="R894" />
    <constraint name="C895" model="TKC" arity="2" scope="X96.1 X99.1" reference="R895" />
    <constraint name="C896" model="TKC" arity="2" scope="X16.1 X99.1" reference="R896" />
    <constraint name="C897" model="TKC" arity="2" scope="X13.1 X99.1" reference="R897" />
    <constraint name="C898" model="TKC" arity="2" scope="X85.1 X99.1" reference="R898" />
    <constraint name="C899" model="TKC" arity="2" scope="X1.1 X100.1" reference="R899" />
    <constraint name="C900" model="TKC" arity="2" scope="X44.1 X100.1" reference="R900" />
    <constraint name="C901" model="TKC" arity="2" scope="X11.1 X100.1" reference="R901" />
    <constraint name="C902" model="TKC" arity="2" scope="X5.1 X100.1" reference="R902" />
    <constraint name="C903" model="TKC" arity="2" scope="X21.1 X100.1" reference="R903" />
    <constraint name="C904" model="TKC" arity="2" scope="X100.1 X123.1" reference="R904" />
    <constraint name="C905" model="TKC" arity="2" scope="X29.1 X100.1" reference="R905" />
    <constraint name="C906" model="TKC" arity="2" scope="X34.1 X100.1" reference="R906" />
    <constraint name="C907" model="TKC" arity="2" scope="X100.1 X140.1" reference="R907" />
    <constraint name="C908" model="TKC" arity="2" scope="X86.1 X100.1" reference="R908" />
    <constraint name="C909" model="TKC" arity="2" scope="X102.1 X141.1" reference="R909" />
    <constraint name="C910" model="TKC" arity="2" scope="X40.1 X102.1" reference="R910" />
    <constraint name="C911" model="TKC" arity="2" scope="X58.1 X102.1" reference="R911" />
    <constraint name="C912" model="TKC" arity="2" scope="X34.1 X102.1" reference="R912" />
    <constraint name="C913" model="TKC" arity="2" scope="X76.1 X102.1" reference="R913" />
    <constraint name="C914" model="TKC" arity="2" scope="X98.1 X102.1" reference="R914" />
    <constraint name="C915" model="TKC" arity="2" scope="X63.1 X102.1" reference="R915" />
    <constraint name="C916" model="TKC" arity="2" scope="X20.1 X102.1" reference="R916" />
    <constraint name="C917" model="TKC" arity="2" scope="X19.1 X102.1" reference="R917" />
    <constraint name="C918" model="TKC" arity="2" scope="X54.1 X102.1" reference="R918" />
    <constraint name="C919" model="TKC" arity="2" scope="X74.1 X103.1" reference="R919" />
    <constraint name="C920" model="TKC" arity="2" scope="X3.1 X103.1" reference="R920" />
    <constraint name="C921" model="TKC" arity="2" scope="X86.1 X103.1" reference="R921" />
    <constraint name="C922" model="TKC" arity="2" scope="X64.1 X103.1" reference="R922" />
    <constraint name="C923" model="TKC" arity="2" scope="X25.1 X103.1" reference="R923" />
    <constraint name="C924" model="TKC" arity="2" scope="X103.1 X140.1" reference="R924" />
    <constraint name="C925" model="TKC" arity="2" scope="X8.1 X103.1" reference="R925" />
    <constraint name="C926" model="TKC" arity="2" scope="X103.1 X137.1" reference="R926" />
    <constraint name="C927" model="TKC" arity="2" scope="X75.1 X103.1" reference="R927" />
    <constraint name="C928" model="TKC" arity="2" scope="X66.1 X103.1" reference="R928" />
    <constraint name="C929" model="TKC" arity="2" scope="X27.1 X104.1" reference="R929" />
    <constraint name="C930" model="TKC" arity="2" scope="X14.1 X104.1" reference="R930" />
    <constraint name="C931" model="TKC" arity="2" scope="X2.1 X104.1" reference="R931" />
    <constraint name="C932" model="TKC" arity="2" scope="X71.1 X104.1" reference="R932" />
    <constraint name="C933" model="TKC" arity="2" scope="X103.1 X104.1" reference="R933" />
    <constraint name="C934" model="TKC" arity="2" scope="X84.1 X104.1" reference="R934" />
    <constraint name="C935" model="TKC" arity="2" scope="X1.1 X104.1" reference="R935" />
    <constraint name="C936" model="TKC" arity="2" scope="X41.1 X104.1" reference="R936" />
    <constraint name="C937" model="TKC" arity="2" scope="X100.1 X104.1" reference="R937" />
    <constraint name="C938" model="TKC" arity="2" scope="X104.1 X143.1" reference="R938" />
    <constraint name="C939" model="TKC" arity="2" scope="X8.1 X105.1" reference="R939" />
    <constraint name="C940" model="TKC" arity="2" scope="X15.1 X105.1" reference="R940" />
    <constraint name="C941" model="TKC" arity="2" scope="X6.1 X105.1" reference="R941" />
    <constraint name="C942" model="TKC" arity="2" scope="X28.1 X105.1" reference="R942" />
    <constraint name="C943" model="TKC" arity="2" scope="X96.1 X105.1" reference="R943" />
    <constraint name="C944" model="TKC" arity="2" scope="X9.1 X105.1" reference="R944" />
    <constraint name="C945" model="TKC" arity="2" scope="X78.1 X105.1" reference="R945" />
    <constraint name="C946" model="TKC" arity="2" scope="X14.1 X105.1" reference="R946" />
    <constraint name="C947" model="TKC" arity="2" scope="X26.1 X105.1" reference="R947" />
    <constraint name="C948" model="TKC" arity="2" scope="X105.1 X140.1" reference="R948" />
    <constraint name="C949" model="TKC" arity="2" scope="X63.1 X106.1" reference="R949" />
    <constraint name="C950" model="TKC" arity="2" scope="X3.1 X106.1" reference="R950" />
    <constraint name="C951" model="TKC" arity="2" scope="X9.1 X106.1" reference="R951" />
    <constraint name="C952" model="TKC" arity="2" scope="X13.1 X106.1" reference="R952" />
    <constraint name="C953" model="TKC" arity="2" scope="X37.1 X106.1" reference="R953" />
    <constraint name="C954" model="TKC" arity="2" scope="X18.1 X106.1" reference="R954" />
    <constraint name="C955" model="TKC" arity="2" scope="X16.1 X106.1" reference="R955" />
    <constraint name="C956" model="TKC" arity="2" scope="X44.1 X106.1" reference="R956" />
    <constraint name="C957" model="TKC" arity="2" scope="X28.1 X106.1" reference="R957" />
    <constraint name="C958" model="TKC" arity="2" scope="X86.1 X106.1" reference="R958" />
    <constraint name="C959" model="TKC" arity="2" scope="X73.1 X108.1" reference="R959" />
    <constraint name="C960" model="TKC" arity="2" scope="X79.1 X108.1" reference="R960" />
    <constraint name="C961" model="TKC" arity="2" scope="X89.1 X108.1" reference="R961" />
    <constraint name="C962" model="TKC" arity="2" scope="X24.1 X108.1" reference="R962" />
    <constraint name="C963" model="TKC" arity="2" scope="X46.1 X108.1" reference="R963" />
    <constraint name="C964" model="TKC" arity="2" scope="X4.1 X108.1" reference="R964" />
    <constraint name="C965" model="TKC" arity="2" scope="X41.1 X108.1" reference="R965" />
    <constraint name="C966" model="TKC" arity="2" scope="X81.1 X108.1" reference="R966" />
    <constraint name="C967" model="TKC" arity="2" scope="X3.1 X108.1" reference="R967" />
    <constraint name="C968" model="TKC" arity="2" scope="X16.1 X108.1" reference="R968" />
    <constraint name="C969" model="TKC" arity="2" scope="X61.1 X109.1" reference="R969" />
    <constraint name="C970" model="TKC" arity="2" scope="X25.1 X109.1" reference="R970" />
    <constraint name="C971" model="TKC" arity="2" scope="X48.1 X109.1" reference="R971" />
    <constraint name="C972" model="TKC" arity="2" scope="X71.1 X109.1" reference="R972" />
    <constraint name="C973" model="TKC" arity="2" scope="X6.1 X109.1" reference="R973" />
    <constraint name="C974" model="TKC" arity="2" scope="X24.1 X109.1" reference="R974" />
    <constraint name="C975" model="TKC" arity="2" scope="X22.1 X109.1" reference="R975" />
    <constraint name="C976" model="TKC" arity="2" scope="X72.1 X109.1" reference="R976" />
    <constraint name="C977" model="TKC" arity="2" scope="X10.1 X109.1" reference="R977" />
    <constraint name="C978" model="TKC" arity="2" scope="X3.1 X109.1" reference="R978" />
    <constraint name="C979" model="TKC" arity="2" scope="X7.1 X110.1" reference="R979" />
    <constraint name="C980" model="TKC" arity="2" scope="X100.1 X110.1" reference="R980" />
    <constraint name="C981" model="TKC" arity="2" scope="X42.1 X110.1" reference="R981" />
    <constraint name="C982" model="TKC" arity="2" scope="X90.1 X110.1" reference="R982" />
    <constraint name="C983" model="TKC" arity="2" scope="X11.1 X110.1" reference="R983" />
    <constraint name="C984" model="TKC" arity="2" scope="X5.1 X110.1" reference="R984" />
    <constraint name="C985" model="TKC" arity="2" scope="X28.1 X110.1" reference="R985" />
    <constraint name="C986" model="TKC" arity="2" scope="X62.1 X110.1" reference="R986" />
    <constraint name="C987" model="TKC" arity="2" scope="X58.1 X110.1" reference="R987" />
    <constraint name="C988" model="TKC" arity="2" scope="X23.1 X110.1" reference="R988" />
    <constraint name="C989" model="TKC" arity="2" scope="X8.1 X111.1" reference="R989" />
    <constraint name="C990" model="TKC" arity="2" scope="X43.1 X111.1" reference="R990" />
    <constraint name="C991" model="TKC" arity="2" scope="X103.1 X111.1" reference="R991" />
    <constraint name="C992" model="TKC" arity="2" scope="X17.1 X111.1" reference="R992" />
    <constraint name="C993" model="TKC" arity="2" scope="X28.1 X111.1" reference="R993" />
    <constraint name="C994" model="TKC" arity="2" scope="X83.1 X111.1" reference="R994" />
    <constraint name="C995" model="TKC" arity="2" scope="X48.1 X111.1" reference="R995" />
    <constraint name="C996" model="TKC" arity="2" scope="X4.1 X111.1" reference="R996" />
    <constraint name="C997" model="TKC" arity="2" scope="X6.1 X111.1" reference="R997" />
    <constraint name="C998" model="TKC" arity="2" scope="X111.1 X143.1" reference="R998" />
    <constraint name="C999" model="TKC" arity="2" scope="X10.1 X112.1" reference="R999" />
    <constraint name="C1000" model="TKC" arity="2" scope="X13.1 X112.1" reference="R1000" />
    <constraint name="C1001" model="TKC" arity="2" scope="X83.1 X112.1" reference="R1001" />
    <constraint name="C1002" model="TKC" arity="2" scope="X44.1 X112.1" reference="R1002" />
    <constraint name="C1003" model="TKC" arity="2" scope="X41.1 X112.1" reference="R1003" />
    <constraint name="C1004" model="TKC" arity="2" scope="X45.1 X112.1" reference="R1004" />
    <constraint name="C1005" model="TKC" arity="2" scope="X43.1 X112.1" reference="R1005" />
    <constraint name="C1006" model="TKC" arity="2" scope="X101.1 X112.1" reference="R1006" />
    <constraint name="C1007" model="TKC" arity="2" scope="X36.1 X112.1" reference="R1007" />
    <constraint name="C1008" model="TKC" arity="2" scope="X29.1 X112.1" reference="R1008" />
    <constraint name="C1009" model="TKC" arity="2" scope="X6.1 X113.1" reference="R1009" />
    <constraint name="C1010" model="TKC" arity="2" scope="X9.1 X113.1" reference="R1010" />
    <constraint name="C1011" model="TKC" arity="2" scope="X102.1 X113.1" reference="R1011" />
    <constraint name="C1012" model="TKC" arity="2" scope="X101.1 X113.1" reference="R1012" />
    <constraint name="C1013" model="TKC" arity="2" scope="X93.1 X113.1" reference="R1013" />
    <constraint name="C1014" model="TKC" arity="2" scope="X8.1 X113.1" reference="R1014" />
    <constraint name="C1015" model="TKC" arity="2" scope="X18.1 X113.1" reference="R1015" />
    <constraint name="C1016" model="TKC" arity="2" scope="X1.1 X113.1" reference="R1016" />
    <constraint name="C1017" model="TKC" arity="2" scope="X92.1 X113.1" reference="R1017" />
    <constraint name="C1018" model="TKC" arity="2" scope="X72.1 X113.1" reference="R1018" />
    <constraint name="C1019" model="TKC" arity="2" scope="X77.1 X114.1" reference="R1019" />
    <constraint name="C1020" model="TKC" arity="2" scope="X80.1 X114.1" reference="R1020" />
    <constraint name="C1021" model="TKC" arity="2" scope="X57.1 X114.1" reference="R1021" />
    <constraint name="C1022" model="TKC" arity="2" scope="X89.1 X114.1" reference="R1022" />
    <constraint name="C1023" model="TKC" arity="2" scope="X33.1 X114.1" reference="R1023" />
    <constraint name="C1024" model="TKC" arity="2" scope="X20.1 X114.1" reference="R1024" />
    <constraint name="C1025" model="TKC" arity="2" scope="X9.1 X114.1" reference="R1025" />
    <constraint name="C1026" model="TKC" arity="2" scope="X67.1 X114.1" reference="R1026" />
    <constraint name="C1027" model="TKC" arity="2" scope="X12.1 X114.1" reference="R1027" />
    <constraint name="C1028" model="TKC" arity="2" scope="X37.1 X114.1" reference="R1028" />
    <constraint name="C1029" model="TKC" arity="2" scope="X43.1 X115.1" reference="R1029" />
    <constraint name="C1030" model="TKC" arity="2" scope="X17.1 X115.1" reference="R1030" />
    <constraint name="C1031" model="TKC" arity="2" scope="X9.1 X115.1" reference="R1031" />
    <constraint name="C1032" model="TKC" arity="2" scope="X48.1 X115.1" reference="R1032" />
    <constraint name="C1033" model="TKC" arity="2" scope="X4.1 X115.1" reference="R1033" />
    <constraint name="C1034" model="TKC" arity="2" scope="X115.1 X137.1" reference="R1034" />
    <constraint name="C1035" model="TKC" arity="2" scope="X68.1 X115.1" reference="R1035" />
    <constraint name="C1036" model="TKC" arity="2" scope="X8.1 X115.1" reference="R1036" />
    <constraint name="C1037" model="TKC" arity="2" scope="X30.1 X115.1" reference="R1037" />
    <constraint name="C1038" model="TKC" arity="2" scope="X28.1 X115.1" reference="R1038" />
    <constraint name="C1039" model="TKC" arity="2" scope="X61.1 X116.1" reference="R1039" />
    <constraint name="C1040" model="TKC" arity="2" scope="X5.1 X116.1" reference="R1040" />
    <constraint name="C1041" model="TKC" arity="2" scope="X116.1 X143.1" reference="R1041" />
    <constraint name="C1042" model="TKC" arity="2" scope="X28.1 X116.1" reference="R1042" />
    <constraint name="C1043" model="TKC" arity="2" scope="X80.1 X116.1" reference="R1043" />
    <constraint name="C1044" model="TKC" arity="2" scope="X17.1 X116.1" reference="R1044" />
    <constraint name="C1045" model="TKC" arity="2" scope="X89.1 X116.1" reference="R1045" />
    <constraint name="C1046" model="TKC" arity="2" scope="X66.1 X116.1" reference="R1046" />
    <constraint name="C1047" model="TKC" arity="2" scope="X46.1 X116.1" reference="R1047" />
    <constraint name="C1048" model="TKC" arity="2" scope="X116.1 X140.1" reference="R1048" />
    <constraint name="C1049" model="TKC" arity="2" scope="X12.1 X117.1" reference="R1049" />
    <constraint name="C1050" model="TKC" arity="2" scope="X20.1 X117.1" reference="R1050" />
    <constraint name="C1051" model="TKC" arity="2" scope="X39.1 X117.1" reference="R1051" />
    <constraint name="C1052" model="TKC" arity="2" scope="X101.1 X117.1" reference="R1052" />
    <constraint name="C1053" model="TKC" arity="2" scope="X43.1 X117.1" reference="R1053" />
    <constraint name="C1054" model="TKC" arity="2" scope="X3.1 X117.1" reference="R1054" />
    <constraint name="C1055" model="TKC" arity="2" scope="X30.1 X117.1" reference="R1055" />
    <constraint name="C1056" model="TKC" arity="2" scope="X67.1 X117.1" reference="R1056" />
    <constraint name="C1057" model="TKC" arity="2" scope="X61.1 X117.1" reference="R1057" />
    <constraint name="C1058" model="TKC" arity="2" scope="X107.1 X117.1" reference="R1058" />
    <constraint name="C1059" model="TKC" arity="2" scope="X14.1 X118.1" reference="R1059" />
    <constraint name="C1060" model="TKC" arity="2" scope="X8.1 X118.1" reference="R1060" />
    <constraint name="C1061" model="TKC" arity="2" scope="X17.1 X118.1" reference="R1061" />
    <constraint name="C1062" model="TKC" arity="2" scope="X45.1 X118.1" reference="R1062" />
    <constraint name="C1063" model="TKC" arity="2" scope="X76.1 X118.1" reference="R1063" />
    <constraint name="C1064" model="TKC" arity="2" scope="X33.1 X118.1" reference="R1064" />
    <constraint name="C1065" model="TKC" arity="2" scope="X1.1 X118.1" reference="R1065" />
    <constraint name="C1066" model="TKC" arity="2" scope="X40.1 X118.1" reference="R1066" />
    <constraint name="C1067" model="TKC" arity="2" scope="X84.1 X118.1" reference="R1067" />
    <constraint name="C1068" model="TKC" arity="2" scope="X112.1 X118.1" reference="R1068" />
    <constraint name="C1069" model="TKC" arity="2" scope="X19.1 X119.1" reference="R1069" />
    <constraint name="C1070" model="TKC" arity="2" scope="X9.1 X119.1" reference="R1070" />
    <constraint name="C1071" model="TKC" arity="2" scope="X4.1 X119.1" reference="R1071" />
    <constraint name="C1072" model="TKC" arity="2" scope="X84.1 X119.1" reference="R1072" />
    <constraint name="C1073" model="TKC" arity="2" scope="X64.1 X119.1" reference="R1073" />
    <constraint name="C1074" model="TKC" arity="2" scope="X32.1 X119.1" reference="R1074" />
    <constraint name="C1075" model="TKC" arity="2" scope="X74.1 X119.1" reference="R1075" />
    <constraint name="C1076" model="TKC" arity="2" scope="X5.1 X119.1" reference="R1076" />
    <constraint name="C1077" model="TKC" arity="2" scope="X91.1 X119.1" reference="R1077" />
    <constraint name="C1078" model="TKC" arity="2" scope="X43.1 X119.1" reference="R1078" />
    <constraint name="C1079" model="TKC" arity="2" scope="X11.1 X120.1" reference="R1079" />
    <constraint name="C1080" model="TKC" arity="2" scope="X118.1 X120.1" reference="R1080" />
    <constraint name="C1081" model="TKC" arity="2" scope="X12.1 X120.1" reference="R1081" />
    <constraint name="C1082" model="TKC" arity="2" scope="X14.1 X120.1" reference="R1082" />
    <constraint name="C1083" model="TKC" arity="2" scope="X114.1 X120.1" reference="R1083" />
    <constraint name="C1084" model="TKC" arity="2" scope="X34.1 X120.1" reference="R1084" />
    <constraint name="C1085" model="TKC" arity="2" scope="X9.1 X120.1" reference="R1085" />
    <constraint name="C1086" model="TKC" arity="2" scope="X43.1 X120.1" reference="R1086" />
    <constraint name="C1087" model="TKC" arity="2" scope="X80.1 X120.1" reference="R1087" />
    <constraint name="C1088" model="TKC" arity="2" scope="X18.1 X120.1" reference="R1088" />
    <constraint name="C1089" model="TKC" arity="2" scope="X78.1 X122.1" reference="R1089" />
    <constraint name="C1090" model="TKC" arity="2" scope="X25.1 X122.1" reference="R1090" />
    <constraint name="C1091" model="TKC" arity="2" scope="X49.1 X122.1" reference="R1091" />
    <constraint name="C1092" model="TKC" arity="2" scope="X107.1 X122.1" reference="R1092" />
    <constraint name="C1093" model="TKC" arity="2" scope="X68.1 X122.1" reference="R1093" />
    <constraint name="C1094" model="TKC" arity="2" scope="X33.1 X122.1" reference="R1094" />
    <constraint name="C1095" model="TKC" arity="2" scope="X40.1 X122.1" reference="R1095" />
    <constraint name="C1096" model="TKC" arity="2" scope="X17.1 X122.1" reference="R1096" />
    <constraint name="C1097" model="TKC" arity="2" scope="X10.1 X122.1" reference="R1097" />
    <constraint name="C1098" model="TKC" arity="2" scope="X95.1 X122.1" reference="R1098" />
    <constraint name="C1099" model="TKC" arity="2" scope="X1.1 X124.1" reference="R1099" />
    <constraint name="C1100" model="TKC" arity="2" scope="X18.1 X124.1" reference="R1100" />
    <constraint name="C1101" model="TKC" arity="2" scope="X89.1 X124.1" reference="R1101" />
    <constraint name="C1102" model="TKC" arity="2" scope="X105.1 X124.1" reference="R1102" />
    <constraint name="C1103" model="TKC" arity="2" scope="X8.1 X124.1" reference="R1103" />
    <constraint name="C1104" model="TKC" arity="2" scope="X24.1 X124.1" reference="R1104" />
    <constraint name="C1105" model="TKC" arity="2" scope="X47.1 X124.1" reference="R1105" />
    <constraint name="C1106" model="TKC" arity="2" scope="X101.1 X124.1" reference="R1106" />
    <constraint name="C1107" model="TKC" arity="2" scope="X20.1 X124.1" reference="R1107" />
    <constraint name="C1108" model="TKC" arity="2" scope="X64.1 X124.1" reference="R1108" />
    <constraint name="C1109" model="TKC" arity="2" scope="X97.1 X125.1" reference="R1109" />
    <constraint name="C1110" model="TKC" arity="2" scope="X44.1 X125.1" reference="R1110" />
    <constraint name="C1111" model="TKC" arity="2" scope="X48.1 X125.1" reference="R1111" />
    <constraint name="C1112" model="TKC" arity="2" scope="X119.1 X125.1" reference="R1112" />
    <constraint name="C1113" model="TKC" arity="2" scope="X15.1 X125.1" reference="R1113" />
    <constraint name="C1114" model="TKC" arity="2" scope="X11.1 X125.1" reference="R1114" />
    <constraint name="C1115" model="TKC" arity="2" scope="X23.1 X125.1" reference="R1115" />
    <constraint name="C1116" model="TKC" arity="2" scope="X109.1 X125.1" reference="R1116" />
    <constraint name="C1117" model="TKC" arity="2" scope="X6.1 X125.1" reference="R1117" />
    <constraint name="C1118" model="TKC" arity="2" scope="X32.1 X125.1" reference="R1118" />
    <constraint name="C1119" model="TKC" arity="2" scope="X85.1 X126.1" reference="R1119" />
    <constraint name="C1120" model="TKC" arity="2" scope="X8.1 X126.1" reference="R1120" />
    <constraint name="C1121" model="TKC" arity="2" scope="X38.1 X126.1" reference="R1121" />
    <constraint name="C1122" model="TKC" arity="2" scope="X79.1 X126.1" reference="R1122" />
    <constraint name="C1123" model="TKC" arity="2" scope="X5.1 X126.1" reference="R1123" />
    <constraint name="C1124" model="TKC" arity="2" scope="X90.1 X126.1" reference="R1124" />
    <constraint name="C1125" model="TKC" arity="2" scope="X63.1 X126.1" reference="R1125" />
    <constraint name="C1126" model="TKC" arity="2" scope="X46.1 X126.1" reference="R1126" />
    <constraint name="C1127" model="TKC" arity="2" scope="X57.1 X126.1" reference="R1127" />
    <constraint name="C1128" model="TKC" arity="2" scope="X20.1 X126.1" reference="R1128" />
    <constraint name="C1129" model="TKC" arity="2" scope="X49.1 X127.1" reference="R1129" />
    <constraint name="C1130" model="TKC" arity="2" scope="X19.1 X127.1" reference="R1130" />
    <constraint name="C1131" model="TKC" arity="2" scope="X25.1 X127.1" reference="R1131" />
    <constraint name="C1132" model="TKC" arity="2" scope="X74.1 X127.1" reference="R1132" />
    <constraint name="C1133" model="TKC" arity="2" scope="X100.1 X127.1" reference="R1133" />
    <constraint name="C1134" model="TKC" arity="2" scope="X91.1 X127.1" reference="R1134" />
    <constraint name="C1135" model="TKC" arity="2" scope="X64.1 X127.1" reference="R1135" />
    <constraint name="C1136" model="TKC" arity="2" scope="X44.1 X127.1" reference="R1136" />
    <constraint name="C1137" model="TKC" arity="2" scope="X40.1 X127.1" reference="R1137" />
    <constraint name="C1138" model="TKC" arity="2" scope="X23.1 X127.1" reference="R1138" />
    <constraint name="C1139" model="TKC" arity="2" scope="X56.1 X128.1" reference="R1139" />
    <constraint name="C1140" model="TKC" arity="2" scope="X18.1 X128.1" reference="R1140" />
    <constraint name="C1141" model="TKC" arity="2" scope="X14.1 X128.1" reference="R1141" />
    <constraint name="C1142" model="TKC" arity="2" scope="X93.1 X128.1" reference="R1142" />
    <constraint name="C1143" model="TKC" arity="2" scope="X63.1 X128.1" reference="R1143" />
    <constraint name="C1144" model="TKC" arity="2" scope="X100.1 X128.1" reference="R1144" />
    <constraint name="C1145" model="TKC" arity="2" scope="X11.1 X128.1" reference="R1145" />
    <constraint name="C1146" model="TKC" arity="2" scope="X23.1 X128.1" reference="R1146" />
    <constraint name="C1147" model="TKC" arity="2" scope="X116.1 X128.1" reference="R1147" />
    <constraint name="C1148" model="TKC" arity="2" scope="X118.1 X128.1" reference="R1148" />
    <constraint name="C1149" model="TKC" arity="2" scope="X85.1 X129.1" reference="R1149" />
    <constraint name="C1150" model="TKC" arity="2" scope="X125.1 X129.1" reference="R1150" />
    <constraint name="C1151" model="TKC" arity="2" scope="X66.1 X129.1" reference="R1151" />
    <constraint name="C1152" model="TKC" arity="2" scope="X72.1 X129.1" reference="R1152" />
    <constraint name="C1153" model="TKC" arity="2" scope="X42.1 X129.1" reference="R1153" />
    <constraint name="C1154" model="TKC" arity="2" scope="X15.1 X129.1" reference="R1154" />
    <constraint name="C1155" model="TKC" arity="2" scope="X129.1 X139.1" reference="R1155" />
    <constraint name="C1156" model="TKC" arity="2" scope="X13.1 X129.1" reference="R1156" />
    <constraint name="C1157" model="TKC" arity="2" scope="X7.1 X129.1" reference="R1157" />
    <constraint name="C1158" model="TKC" arity="2" scope="X11.1 X129.1" reference="R1158" />
    <constraint name="C1159" model="TKC" arity="2" scope="X12.1 X130.1" reference="R1159" />
    <constraint name="C1160" model="TKC" arity="2" scope="X123.1 X130.1" reference="R1160" />
    <constraint name="C1161" model="TKC" arity="2" scope="X46.1 X130.1" reference="R1161" />
    <constraint name="C1162" model="TKC" arity="2" scope="X119.1 X130.1" reference="R1162" />
    <constraint name="C1163" model="TKC" arity="2" scope="X18.1 X130.1" reference="R1163" />
    <constraint name="C1164" model="TKC" arity="2" scope="X20.1 X130.1" reference="R1164" />
    <constraint name="C1165" model="TKC" arity="2" scope="X76.1 X130.1" reference="R1165" />
    <constraint name="C1166" model="TKC" arity="2" scope="X66.1 X130.1" reference="R1166" />
    <constraint name="C1167" model="TKC" arity="2" scope="X97.1 X130.1" reference="R1167" />
    <constraint name="C1168" model="TKC" arity="2" scope="X25.1 X130.1" reference="R1168" />
    <constraint name="C1169" model="TKC" arity="2" scope="X59.1 X131.1" reference="R1169" />
    <constraint name="C1170" model="TKC" arity="2" scope="X25.1 X131.1" reference="R1170" />
    <constraint name="C1171" model="TKC" arity="2" scope="X56.1 X131.1" reference="R1171" />
    <constraint name="C1172" model="TKC" arity="2" scope="X43.1 X131.1" reference="R1172" />
    <constraint name="C1173" model="TKC" arity="2" scope="X37.1 X131.1" reference="R1173" />
    <constraint name="C1174" model="TKC" arity="2" scope="X78.1 X131.1" reference="R1174" />
    <constraint name="C1175" model="TKC" arity="2" scope="X126.1 X131.1" reference="R1175" />
    <constraint name="C1176" model="TKC" arity="2" scope="X131.1 X143.1" reference="R1176" />
    <constraint name="C1177" model="TKC" arity="2" scope="X13.1 X131.1" reference="R1177" />
    <constraint name="C1178" model="TKC" arity="2" scope="X46.1 X131.1" reference="R1178" />
    <constraint name="C1179" model="TKC" arity="2" scope="X34.1 X132.1" reference="R1179" />
    <constraint name="C1180" model="TKC" arity="2" scope="X97.1 X132.1" reference="R1180" />
    <constraint name="C1181" model="TKC" arity="2" scope="X15.1 X132.1" reference="R1181" />
    <constraint name="C1182" model="TKC" arity="2" scope="X132.1 X140.1" reference="R1182" />
    <constraint name="C1183" model="TKC" arity="2" scope="X20.1 X132.1" reference="R1183" />
    <constraint name="C1184" model="TKC" arity="2" scope="X95.1 X132.1" reference="R1184" />
    <constraint name="C1185" model="TKC" arity="2" scope="X18.1 X132.1" reference="R1185" />
    <constraint name="C1186" model="TKC" arity="2" scope="X124.1 X132.1" reference="R1186" />
    <constraint name="C1187" model="TKC" arity="2" scope="X103.1 X132.1" reference="R1187" />
    <constraint name="C1188" model="TKC" arity="2" scope="X1.1 X132.1" reference="R1188" />
    <constraint name="C1189" model="TKC" arity="2" scope="X27.1 X133.1" reference="R1189" />
    <constraint name="C1190" model="TKC" arity="2" scope="X9.1 X133.1" reference="R1190" />
    <constraint name="C1191" model="TKC" arity="2" scope="X38.1 X133.1" reference="R1191" />
    <constraint name="C1192" model="TKC" arity="2" scope="X3.1 X133.1" reference="R1192" />
    <constraint name="C1193" model="TKC" arity="2" scope="X103.1 X133.1" reference="R1193" />
    <constraint name="C1194" model="TKC" arity="2" scope="X20.1 X133.1" reference="R1194" />
    <constraint name="C1195" model="TKC" arity="2" scope="X56.1 X133.1" reference="R1195" />
    <constraint name="C1196" model="TKC" arity="2" scope="X49.1 X133.1" reference="R1196" />
    <constraint name="C1197" model="TKC" arity="2" scope="X133.1 X140.1" reference="R1197" />
    <constraint name="C1198" model="TKC" arity="2" scope="X58.1 X133.1" reference="R1198" />
    <constraint name="C1199" model="TKC" arity="2" scope="X1.1 X134.1" reference="R1199" />
    <constraint name="C1200" model="TKC" arity="2" scope="X28.1 X134.1" reference="R1200" />
    <constraint name="C1201" model="TKC" arity="2" scope="X13.1 X134.1" reference="R1201" />
    <constraint name="C1202" model="TKC" arity="2" scope="X49.1 X134.1" reference="R1202" />
    <constraint name="C1203" model="TKC" arity="2" scope="X46.1 X134.1" reference="R1203" />
    <constraint name="C1204" model="TKC" arity="2" scope="X5.1 X134.1" reference="R1204" />
    <constraint name="C1205" model="TKC" arity="2" scope="X18.1 X134.1" reference="R1205" />
    <constraint name="C1206" model="TKC" arity="2" scope="X45.1 X134.1" reference="R1206" />
    <constraint name="C1207" model="TKC" arity="2" scope="X64.1 X134.1" reference="R1207" />
    <constraint name="C1208" model="TKC" arity="2" scope="X59.1 X134.1" reference="R1208" />
    <constraint name="C1209" model="TKC" arity="2" scope="X127.1 X135.1" reference="R1209" />
    <constraint name="C1210" model="TKC" arity="2" scope="X37.1 X135.1" reference="R1210" />
    <constraint name="C1211" model="TKC" arity="2" scope="X48.1 X135.1" reference="R1211" />
    <constraint name="C1212" model="TKC" arity="2" scope="X31.1 X135.1" reference="R1212" />
    <constraint name="C1213" model="TKC" arity="2" scope="X85.1 X135.1" reference="R1213" />
    <constraint name="C1214" model="TKC" arity="2" scope="X1.1 X135.1" reference="R1214" />
    <constraint name="C1215" model="TKC" arity="2" scope="X29.1 X135.1" reference="R1215" />
    <constraint name="C1216" model="TKC" arity="2" scope="X79.1 X135.1" reference="R1216" />
    <constraint name="C1217" model="TKC" arity="2" scope="X8.1 X135.1" reference="R1217" />
    <constraint name="C1218" model="TKC" arity="2" scope="X135.1 X143.1" reference="R1218" />
    <constraint name="C1219" model="TKC" arity="2" scope="X40.1 X136.1" reference="R1219" />
    <constraint name="C1220" model="TKC" arity="2" scope="X123.1 X136.1" reference="R1220" />
    <constraint name="C1221" model="TKC" arity="2" scope="X136.1 X139.1" reference="R1221" />
    <constraint name="C1222" model="TKC" arity="2" scope="X8.1 X136.1" reference="R1222" />
    <constraint name="C1223" model="TKC" arity="2" scope="X56.1 X136.1" reference="R1223" />
    <constraint name="C1224" model="TKC" arity="2" scope="X130.1 X136.1" reference="R1224" />
    <constraint name="C1225" model="TKC" arity="2" scope="X109.1 X136.1" reference="R1225" />
    <constraint name="C1226" model="TKC" arity="2" scope="X27.1 X136.1" reference="R1226" />
    <constraint name="C1227" model="TKC" arity="2" scope="X82.1 X136.1" reference="R1227" />
    <constraint name="C1228" model="TKC" arity="2" scope="X9.1 X136.1" reference="R1228" />
    <constraint name="C1229" model="TKC" arity="2" scope="X1.1 X138.1" reference="R1229" />
    <constraint name="C1230" model="TKC" arity="2" scope="X29.1 X138.1" reference="R1230" />
    <constraint name="C1231" model="TKC" arity="2" scope="X9.1 X138.1" reference="R1231" />
    <constraint name="C1232" model="TKC" arity="2" scope="X59.1 X138.1" reference="R1232" />
    <constraint name="C1233" model="TKC" arity="2" scope="X20.1 X138.1" reference="R1233" />
    <constraint name="C1234" model="TKC" arity="2" scope="X13.1 X138.1" reference="R1234" />
    <constraint name="C1235" model="TKC" arity="2" scope="X71.1 X138.1" reference="R1235" />
    <constraint name="C1236" model="TKC" arity="2" scope="X99.1 X138.1" reference="R1236" />
    <constraint name="C1237" model="TKC" arity="2" scope="X3.1 X138.1" reference="R1237" />
    <constraint name="C1238" model="TKC" arity="2" scope="X6.1 X138.1" reference="R1238" />
    <constraint name="C1239" model="TKC" arity="2" scope="X23.1 X142.1" reference="R1239" />
    <constraint name="C1240" model="TKC" arity="2" scope="X32.1 X142.1" reference="R1240" />
    <constraint name="C1241" model="TKC" arity="2" scope="X125.1 X142.1" reference="R1241" />
    <constraint name="C1242" model="TKC" arity="2" scope="X56.1 X142.1" reference="R1242" />
    <constraint name="C1243" model="TKC" arity="2" scope="X75.1 X142.1" reference="R1243" />
    <constraint name="C1244" model="TKC" arity="2" scope="X11.1 X142.1" reference="R1244" />
    <constraint name="C1245" model="TKC" arity="2" scope="X106.1 X142.1" reference="R1245" />
    <constraint name="C1246" model="TKC" arity="2" scope="X89.1 X142.1" reference="R1246" />
    <constraint name="C1247" model="TKC" arity="2" scope="X87.1 X142.1" reference="R1247" />
    <constraint name="C1248" model="TKC" arity="2" scope="X68.1 X142.1" reference="R1248" />
    <constraint name="C1249" model="TKC" arity="2" scope="X101.1 X144.1" reference="R1249" />
    <constraint name="C1250" model="TKC" arity="2" scope="X30.1 X144.1" reference="R1250" />
    <constraint name="C1251" model="TKC" arity="2" scope="X65.1 X144.1" reference="R1251" />
    <constraint name="C1252" model="TKC" arity="2" scope="X6.1 X144.1" reference="R1252" />
    <constraint name="C1253" model="TKC" arity="2" scope="X66.1 X144.1" reference="R1253" />
    <constraint name="C1254" model="TKC" arity="2" scope="X107.1 X144.1" reference="R1254" />
    <constraint name="C1255" model="TKC" arity="2" scope="X26.1 X144.1" reference="R1255" />
    <constraint name="C1256" model="TKC" arity="2" scope="X123.1 X144.1" reference="R1256" />
    <constraint name="C1257" model="TKC" arity="2" scope="X16.1 X144.1" reference="R1257" />
    <constraint name="C1258" model="TKC" arity="2" scope="X118.1 X144.1" reference="R1258" />
    <constraint name="C1259" model="TKC" arity="2" scope="X9.1 X145.1" reference="R1259" />
    <constraint name="C1260" model="TKC" arity="2" scope="X44.1 X145.1" reference="R1260" />
    <constraint name="C1261" model="TKC" arity="2" scope="X32.1 X145.1" reference="R1261" />
    <constraint name="C1262" model="TKC" arity="2" scope="X135.1 X145.1" reference="R1262" />
    <constraint name="C1263" model="TKC" arity="2" scope="X111.1 X145.1" reference="R1263" />
    <constraint name="C1264" model="TKC" arity="2" scope="X29.1 X145.1" reference="R1264" />
    <constraint name="C1265" model="TKC" arity="2" scope="X142.1 X145.1" reference="R1265" />
    <constraint name="C1266" model="TKC" arity="2" scope="X10.1 X145.1" reference="R1266" />
    <constraint name="C1267" model="TKC" arity="2" scope="X23.1 X145.1" reference="R1267" />
    <constraint name="C1268" model="TKC" arity="2" scope="X141.1 X145.1" reference="R1268" />
    <constraint name="C1269" model="TKC" arity="2" scope="X61.1 X146.1" reference="R1269" />
    <constraint name="C1270" model="TKC" arity="2" scope="X12.1 X146.1" reference="R1270" />
    <constraint name="C1271" model="TKC" arity="2" scope="X21.1 X146.1" reference="R1271" />
    <constraint name="C1272" model="TKC" arity="2" scope="X143.1 X146.1" reference="R1272" />
    <constraint name="C1273" model="TKC" arity="2" scope="X17.1 X146.1" reference="R1273" />
    <constraint name="C1274" model="TKC" arity="2" scope="X39.1 X146.1" reference="R1274" />
    <constraint name="C1275" model="TKC" arity="2" scope="X8.1 X146.1" reference="R1275" />
    <constraint name="C1276" model="TKC" arity="2" scope="X72.1 X146.1" reference="R1276" />
    <constraint name="C1277" model="TKC" arity="2" scope="X19.1 X146.1" reference="R1277" />
    <constraint name="C1278" model="TKC" arity="2" scope="X53.1 X146.1" reference="R1278" />
    <constraint name="C1279" model="TKC" arity="2" scope="X135.1 X147.1" reference="R1279" />
    <constraint name="C1280" model="TKC" arity="2" scope="X12.1 X147.1" reference="R1280" />
    <constraint name="C1281" model="TKC" arity="2" scope="X18.1 X147.1" reference="R1281" />
    <constraint name="C1282" model="TKC" arity="2" scope="X78.1 X147.1" reference="R1282" />
    <constraint name="C1283" model="TKC" arity="2" scope="X19.1 X147.1" reference="R1283" />
    <constraint name="C1284" model="TKC" arity="2" scope="X11.1 X147.1" reference="R1284" />
    <constraint name="C1285" model="TKC" arity="2" scope="X64.1 X147.1" reference="R1285" />
    <constraint name="C1286" model="TKC" arity="2" scope="X144.1 X147.1" reference="R1286" />
    <constraint name="C1287" model="TKC" arity="2" scope="X87.1 X147.1" reference="R1287" />
    <constraint name="C1288" model="TKC" arity="2" scope="X101.1 X147.1" reference="R1288" />
    <constraint name="C1289" model="TKC" arity="2" scope="X51.1 X148.1" reference="R1289" />
    <constraint name="C1290" model="TKC" arity="2" scope="X78.1 X148.1" reference="R1290" />
    <constraint name="C1291" model="TKC" arity="2" scope="X6.1 X148.1" reference="R1291" />
    <constraint name="C1292" model="TKC" arity="2" scope="X101.1 X148.1" reference="R1292" />
    <constraint name="C1293" model="TKC" arity="2" scope="X74.1 X148.1" reference="R1293" />
    <constraint name="C1294" model="TKC" arity="2" scope="X13.1 X148.1" reference="R1294" />
    <constraint name="C1295" model="TKC" arity="2" scope="X54.1 X148.1" reference="R1295" />
    <constraint name="C1296" model="TKC" arity="2" scope="X102.1 X148.1" reference="R1296" />
    <constraint name="C1297" model="TKC" arity="2" scope="X99.1 X148.1" reference="R1297" />
    <constraint name="C1298" model="TKC" arity="2" scope="X79.1 X148.1" reference="R1298" />
    <constraint name="C1299" model="TKC" arity="2" scope="X8.1 X149.1" reference="R1299" />
    <constraint name="C1300" model="TKC" arity="2" scope="X121.1 X149.1" reference="R1300" />
    <constraint name="C1301" model="TKC" arity="2" scope="X102.1 X149.1" reference="R1301" />
    <constraint name="C1302" model="TKC" arity="2" scope="X56.1 X149.1" reference="R1302" />
    <constraint name="C1303" model="TKC" arity="2" scope="X84.1 X149.1" reference="R1303" />
    <constraint name="C1304" model="TKC" arity="2" scope="X14.1 X149.1" reference="R1304" />
    <constraint name="C1305" model="TKC" arity="2" scope="X47.1 X149.1" reference="R1305" />
    <constraint name="C1306" model="TKC" arity="2" scope="X26.1 X149.1" reference="R1306" />
    <constraint name="C1307" model="TKC" arity="2" scope="X25.1 X149.1" reference="R1307" />
    <constraint name="C1308" model="TKC" arity="2" scope="X101.1 X149.1" reference="R1308" />
    <constraint name="C1309" model="TKC" arity="2" scope="X103.1 X150.1" reference="R1309" />
    <constraint name="C1310" model="TKC" arity="2" scope="X27.1 X150.1" reference="R1310" />
    <constraint name="C1311" model="TKC" arity="2" scope="X10.1 X150.1" reference="R1311" />
    <constraint name="C1312" model="TKC" arity="2" scope="X54.1 X150.1" reference="R1312" />
    <constraint name="C1313" model="TKC" arity="2" scope="X44.1 X150.1" reference="R1313" />
    <constraint name="C1314" model="TKC" arity="2" scope="X30.1 X150.1" reference="R1314" />
    <constraint name="C1315" model="TKC" arity="2" scope="X109.1 X150.1" reference="R1315" />
    <constraint name="C1316" model="TKC" arity="2" scope="X32.1 X150.1" reference="R1316" />
    <constraint name="C1317" model="TKC" arity="2" scope="X137.1 X150.1" reference="R1317" />
    <constraint name="C1318" model="TKC" arity="2" scope="X141.1 X150.1" reference="R1318" />
  </constraints>
  <relations nbRelations="1319">
    <relation name="R0" arity="2" nbTuples="100" semantics="soft" defaultCost="infinity">98:1 1|22:1 2|89:1 3|13:1 4|7:1 5|37:1 6|28:1 7|27:1 8|52:1 9|97:1 10|82:2 1|17:2 2|65:2 3|99:2 4|36:2 5|30:2 6|57:2 7|50:2 8|86:2 9|98:2 10|6:3 1|4:3 2|76:3 3|45:3 4|55:3 5|9:3 6|43:3 7|58:3 8|52:3 9|68:3 10|46:4 1|79:4 2|91:4 3|92:4 4|76:4 5|86:4 6|38:4 7|20:4 8|54:4 9|52:4 10|69:5 1|56:5 2|98:5 3|31:5 4|53:5 5|84:5 6|21:5 7|75:5 8|1:5 9|19:5 10|36:6 1|72:6 2|66:6 3|33:6 4|73:6 5|20:6 6|31:6 7|32:6 8|19:6 9|56:6 10|20:7 1|35:7 2|49:7 3|8:7 4|20:7 5|31:7 6|66:7 7|28:7 8|94:7 9|13:7 10|19:8 1|27:8 2|26:8 3|85:8 4|60:8 5|14:8 6|77:8 7|62:8 8|74:8 9|54:8 10|14:9 1|25:9 2|19:9 3|96:9 4|17:9 5|95:9 6|19:9 7|54:9 8|79:9 9|24:9 10|78:10 1|4:10 2|15:10 3|45:10 4|15:10 5|53:10 6|73:10 7|50:10 8|42:10 9|24:10 10</relation>
    <relation name="R1" arity="2" nbTuples="100" semantics="soft" defaultCost="infinity">89:1 1|4:1 2|19:1 3|43:1 4|60:1 5|32:1 6|96:1 7|69:1 8|32:1 9|98:1 10|26:2 1|50:2 2|48:2 3|92:2 4|58:2 5|94:2 6|34:2 7|34:2 8|31:2 9|54:2 10|64:3 1|40:3 2|26:3 3|34:3 4|41:3 5|43:3 6|37:3 7|79:3 8|80:3 9|46:3 10|51:4 1|90:4 2|74:4 3|31:4 4|92:4 5|70:4 6|2:4 7|11:4 8|30:4 9|16:4 10|25:5 1|1:5 2|36:5 3|18:5 4|76:5 5|27:5 6|10:5 7|55:5 8|12:5 9|8:5 10|77:6 1|20:6 2|75:6 3|83:6 4|47:6 5|46:6 6|57:6 7|59:6 8|40:6 9|72:6 10|79:7 1|57:7 2|58:7 3|92:7 4|14:7 5|73:7 6|40:7 7|39:7 8|51:7 9|19:7 10|52:8 1|59:8 2|64:8 3|61:8 4|2:8 5|38:8 6|77:8 7|98:8 8|45:8 9|54:8 10|56:9 1|94:9 2|2:9 3|44:9 4|21:9 5|27:9 6|83:9 7|96:9 8|66:9 9|65:9 10|8:10 1|96:10 2|14:10 3|55:10 4|32:10 5|77:10 6|78:10 7|64:10 8|62:10 9|58:10 10</relation>
    <relation name="R2" arity="2" nbTuples="100" semantics="soft" defaultCost="infinity">75:1 1|75:1 2|3:1 3|80:1 4|51:1 5|27:1 6|8:1 7|80:1 8|39:1 9|30:1 10|33:2 1|3:2 2|87:2 3|16:2 4|72:2 5|40:2 6|38:2 7|80:2 8|30:2 9|99:2 10|30:3 1|56:3 2|42:3 3|79:3 4|52:3 5|50:3 6|53:3 7|40:3 8|72:3 9|30:3 10|14:4 1|61:4 2|38:4 3|94:4 4|95:4 5|60:4 6|21:4 7|94:4 8|93:4 9|8:4 10|95:5 1|32:5 2|75:5 3|25:5 4|77:5 5|93:5 6|55:5 7|97:5 8|31:5 9|59:5 10|72:6 1|60:6 2|17:6 3|62:6 4|39:6 5|23:6 6|31:6 7|33:6 8|50:6 9|11:6 10|77:7 1|53:7 2|100:7 3|63:7 4|52:7 5|71:7 6|44:7 7|19:7 8|88:7 9|32:7 10|39:8 1|96:8 2|78:8 3|39:8 4|39:8 5|58:8 6|12:8 7|20:8 8|18:8 9|58:8 10|35:9 1|96:9 2|30:9 3|34:9 4|62:9 5|76:9 6|100:9 7|38:9 8|26:9 9|31:9 10|53:10 1|64:10 2|28:10 3|64:10 4|79:10 5|58:10 6|48:10 7|6:10 8|45:10 9|90:10 10</relation>
    <relation name="R3" arity="2" nbTuples="100" semantics="soft" defaultCost="infinity">33:1 1|26:1 2|95:1 3|79:1 4|5:1 5|92:1 6|40:1 7|77:1 8|75:1 9|65:1 10|49:2 1|21:2 2|5:2 3|67:2 4|38:2 5|3:2 6|61:2 7|17:2 8|56:2 9|1:2 10|45:3 1|97:3 2|82:3 3|60:3 4|10:3 5|53:3 6|5:3 7|32:3 8|84:3 9|41:3 10|50:4 1|8:4 2|96:4 3|47:4 4|16:4 5|23:4 6|80:4 7|34:4 8|32:4 9|42:4 10|58:5 1|1:5 2|8:5 3|69:5 4|30:5 5|46:5 6|50:5 7|85:5 8|87:5 9|10:5 10|28:6 1|41:6 2|48:6 3|19:6 4|56:6 5|7:6 6|80:6 7|11:6 8|90:6 9|5:6 10|65:7 1|29:7 2|94:7 3|31:7 4|17:7 5|50:7 6|33:7 7|23:7 8|31:7 9|34:7 10|28:8 1|79:8 2|96:8 3|52:8 4|4:8 5|25:8 6|71:8 7|90:8 8|65:8 9|65:8 10|31:9 1|92:9 2|6:9 3|49:9 4|95:9 5|58:9 6|22:9 7|46:9 8|16:9 9|91:9 10|87:10 1|93:10 2|96:10 3|28:10 4|28:10 5|85:10 6|83:10 7|90:10 8|46:10 9|23:10 10</relation>
    <relation name="R4" arity="2" nbTuples="100" semantics="soft" defaultCost="infinity">66:1 1|33:1 2|50:1 3|75:1 4|27:1 5|74:1 6|88:1 7|25:1 8|21:1 9|37:1 10|77:2 1|50:2 2|72:2 3|50:2 4|53:2 5|12:2 6|11:2 7|7:2 8|16:2 9|67:2 10|88:3 1|1:3 2|4:3 3|6:3 4|57:3 5|16:3 6|86:3 7|28:3 8|8:3 9|73:3 10|41:4 1|66:4 2|52:4 3|22:4 4|97:4 5|5:4 6|79:4 7|55:4 8|83:4 9|26:4 10|99:5 1|39:5 2|57:5 3|52:5 4|61:5 5|74:5 6|39:5 7|69:5 8|83:5 9|78:5 10|49:6 1|42:6 2|59:6 3|16:6 4|40:6 5|56:6 6|8:6 7|33:6 8|75:6 9|52:6 10|38:7 1|21:7 2|33:7 3|64:7 4|26:7 5|38:7 6|43:7 7|82:7 8|78:7 9|40:7 10|32:8 1|33:8 2|58:8 3|16:8 4|52:8 5|94:8 6|45:8 7|45:8 8|92:8 9|4:8 10|80:9 1|12:9 2|14:9 3|94:9 4|2:9 5|17:9 6|49:9 7|1:9 8|7:9 9|50:9 10|89:10 1|94:10 2|81:10 3|73:10 4|35:10 5|95:10 6|24:10 7|85:10 8|55:10 9|32:10 10</relation>
    <relation name="R5" arity="2" nbTuples="100" semantics="soft" defaultCost="infinity">85:1 1|88:1 2|70:1 3|50:1 4|29:1 5|40:1 6|15:1 7|40:1 8|6:1 9|36:1 10|84:2 1|47:2 2|97:2 3|18:2 4|17:2 5|79:2 6|55:2 7|55:2 8|25:2 9|13:2 10|70:3 1|60:3 2|52:3 3|85:3 4|57:3 5|98:3 6|53:3 7|25:3 8|40:3 9|90:3 10|46:4 1|95:4 2|56:4 3|41:4 4|27:4 5|62:4 6|78:4 7|30:4 8|56:4 9|53:4 10|26:5 1|53:5 2|32:5 3|12:5 4|22:5 5|28:5 6|40:5 7|100:5 8|89:5 9|42:5 10|12:6 1|65:6 2|40:6 3|99:6 4|80:6 5|15:6 6|83:6 7|49:6 8|99:6 9|57:6 10|10:7 1|67:7 2|39:7 3|49:7 4|25:7 5|33:7 6|48:7 7|35:7 8|100:7 9|94:7 10|17:8 1|75:8 2|78:8 3|85:8 4|30:8 5|55:8 6|36:8 7|92:8 8|24:8 9|47:8 10|6:9 1|64:9 2|46:9 3|48:9 4|89:9 5|80:9 6|69:9 7|29:9 8|71:9 9|25:9 10|39:10 1|100:10 2|13:10 3|24:10 4|66:10 5|59:10 6|19:10 7|10:10 8|46:10 9|46:10 10</relation>
    <relation name="R6" arity="2" nbTuples="100" semantics="soft" defaultCost="infinity">28:1 1|73:1 2|81:1 3|35:1 4|47:1 5|93:1 6|7:1 7|64:1 8|30:1 9|81:1 10|74:2 1|56:2 2|64:2 3|17:2 4|10:2 5|12:2 6|48:2 7|68:2 8|16:2 9|48:2 10|62:3 1|75:3 2|57:3 3|66:3 4|10:3 5|80:3 6|90:3 7|55:3 8|88:3 9|89:3 10|75:4 1|35:4 2|77:4 3|27:4 4|92:4 5|79:4 6|68:4 7|15:4 8|3:4 9|59:4 10|47:5 1|25:5 2|96:5 3|99:5 4|21:5 5|79:5 6|26:5 7|34:5 8|53:5 9|72:5 10|54:6 1|8:6 2|76:6 3|10:6 4|51:6 5|97:6 6|97:6 7|20:6 8|52:6 9|30:6 10|69:7 1|27:7 2|28:7 3|84:7 4|100:7 5|40:7 6|14:7 7|26:7 8|92:7 9|99:7 10|78:8 1|35:8 2|56:8 3|79:8 4|55:8 5|97:8 6|13:8 7|92:8 8|68:8 9|2:8 10|24:9 1|55:9 2|20:9 3|32:9 4|94:9 5|55:9 6|51:9 7|5:9 8|88:9 9|61:9 10|37:10 1|66:10 2|69:10 3|30:10 4|65:10 5|22:10 6|81:10 7|46:10 8|2:10 9|52:10 10</relation>
    <relation name="R7" arity="2" nbTuples="100" semantics="soft" defaultCost="infinity">80:1 1|63:1 2|41:1 3|17:1 4|44:1 5|100:1 6|60:1 7|56:1 8|48:1 9|77:1 10|91:2 1|39:2 2|63:2 3|86:2 4|41:2 5|23:2 6|59:2 7|15:2 8|61:2 9|47:2 10|24:3 1|58:3 2|76:3 3|83:3 4|78:3 5|71:3 6|57:3 7|48:3 8|50:3 9|85:3 10|11:4 1|92:4 2|15:4 3|75:4 4|7:4 5|45:4 6|36:4 7|69:4 8|70:4 9|29:4 10|29:5 1|77:5 2|3:5 3|38:5 4|85:5 5|99:5 6|53:5 7|83:5 8|8:5 9|73:5 10|26:6 1|25:6 2|1:6 3|21:6 4|67:6 5|15:6 6|99:6 7|53:6 8|65:6 9|90:6 10|16:7 1|87:7 2|18:7 3|76:7 4|51:7 5|63:7 6|76:7 7|85:7 8|42:7 9|16:7 10|29:8 1|6:8 2|2:8 3|19:8 4|42:8 5|30:8 6|61:8 7|91:8 8|39:8 9|57:8 10|26:9 1|10:9 2|26:9 3|2:9 4|31:9 5|68:9 6|15:9 7|11:9 8|15:9 9|73:9 10|36:10 1|81:10 2|35:10 3|69:10 4|78:10 5|82:10 6|73:10 7|45:10 8|40:10 9|61:10 10</relation>
    <relation name="R8" arity="2" nbTuples="100" semantics="soft" defaultCost="infinity">20:1 1|88:1 2|25:1 3|25:1 4|31:1 5|1:1 6|96:1 7|74:1 8|3:1 9|37:1 10|95:2 1|3:2 2|21:2 3|48:2 4|98:2 5|55:2 6|23:2 7|98:2 8|10:2 9|59:2 10|69:3 1|36:3 2|32:3 3|60:3 4|97:3 5|73:3 6|99:3 7|18:3 8|90:3 9|93:3 10|11:4 1|19:4 2|81:4 3|35:4 4|73:4 5|11:4 6|92:4 7|11:4 8|36:4 9|73:4 10|56:5 1|31:5 2|18:5 3|81:5 4|33:5 5|25:5 6|71:5 7|41:5 8|89:5 9|87:5 10|21:6 1|33:6 2|77:6 3|70:6 4|72:6 5|3:6 6|36:6 7|14:6 8|47:6 9|29:6 10|53:7 1|8:7 2|82:7 3|4:7 4|99:7 5|17:7 6|24:7 7|35:7 8|99:7 9|61:7 10|75:8 1|15:8 2|32:8 3|56:8 4|22:8 5|79:8 6|59:8 7|87:8 8|41:8 9|100:8 10|78:9 1|15:9 2|16:9 3|77:9 4|63:9 5|87:9 6|13:9 7|77:9 8|76:9 9|65:9 10|70:10 1|30:10 2|95:10 3|34:10 4|99:10 5|78:10 6|59:10 7|43:10 8|100:10 9|7:10 10</relation>
    <relation name="R9" arity="2" nbTuples="100" semantics="soft" defaultCost="infinity">50:1 1|53:1 2|62:1 3|39:1 4|54:1 5|74:1 6|80:1 7|51:1 8|10:1 9|7:1 10|61:2 1|72:2 2|32:2 3|10:2 4|8:2 5|93:2 6|16:2 7|55:2 8|47:2 9|15:2 10|87:3 1|57:3 2|54:3 3|59:3 4|100:3 5|89:3 6|75:3 7|49:3 8|31:3 9|31:3 10|50:4 1|84:4 2|99:4 3|72:4 4|88:4 5|23:4 6|37:4 7|46:4 8|85:4 9|89:4 10|89:5 1|37:5 2|60:5 3|46:5 4|68:5 5|26:5 6|28:5 7|77:5 8|81:5 9|1:5 10|23:6 1|21:6 2|77:6 3|15:6 4|100:6 5|59:6 6|90:6 7|21:6 8|17:6 9|30:6 10|57:7 1|97:7 2|36:7 3|11:7 4|58:7 5|94:7 6|25:7 7|4:7 8|85:7 9|71:7 10|43:8 1|16:8 2|94:8 3|69:8 4|85:8 5|34:8 6|85:8 7|41:8 8|22:8 9|63:8 10|65:9 1|37:9 2|100:9 3|99:9 4|3:9 5|5:9 6|22:9 7|87:9 8|46:9 9|95:9 10|80:10 1|28:10 2|75:10 3|59:10 4|41:10 5|79:10 6|13:10 7|29:10 8|87:10 9|16:10 10</relation>
    <relation name="R10" arity="2" nbTuples="100" semantics="soft" defaultCost="infinity">19:1 1|55:1 2|86:1 3|4:1 4|47:1 5|40:1 6|71:1 7|64:1 8|97:1 9|78:1 10|68:2 1|99:2 2|74:2 3|10:2 4|21:2 5|5:2 6|14:2 7|21:2 8|80:2 9|42:2 10|46:3 1|96:3 2|50:3 3|49:3 4|65:3 5|80:3 6|2:3 7|19:3 8|78:3 9|84:3 10|16:4 1|57:4 2|30:4 3|3:4 4|15:4 5|21:4 6|52:4 7|45:4 8|32:4 9|4:4 10|89:5 1|53:5 2|26:5 3|49:5 4|70:5 5|85:5 6|7:5 7|24:5 8|10:5 9|84:5 10|30:6 1|25:6 2|36:6 3|67:6 4|49:6 5|36:6 6|14:6 7|27:6 8|68:6 9|9:6 10|64:7 1|51:7 2|99:7 3|77:7 4|50:7 5|37:7 6|61:7 7|93:7 8|66:7 9|85:7 10|80:8 1|10:8 2|2:8 3|53:8 4|8:8 5|16:8 6|63:8 7|38:8 8|90:8 9|78:8 10|30:9 1|77:9 2|1:9 3|16:9 4|16:9 5|63:9 6|66:9 7|26:9 8|15:9 9|56:9 10|88:10 1|14:10 2|79:10 3|26:10 4|97:10 5|99:10 6|55:10 7|37:10 8|76:10 9|6:10 10</relation>
    <relation name="R11" arity="2" nbTuples="100" semantics="soft" defaultCost="infinity">12:1 1|40:1 2|67:1 3|96:1 4|36:1 5|32:1 6|74:1 7|93:1 8|14:1 9|89:1 10|53:2 1|48:2 2|70:2 3|95:2 4|99:2 5|83:2 6|60:2 7|34:2 8|9:2 9|33:2 10|84:3 1|23:3 2|14:3 3|50:3 4|48:3 5|41:3 6|12:3 7|52:3 8|92:3 9|11:3 10|51:4 1|20:4 2|2:4 3|61:4 4|57:4 5|32:4 6|83:4 7|33:4 8|52:4 9|39:4 10|76:5 1|51:5 2|14:5 3|32:5 4|16:5 5|29:5 6|34:5 7|15:5 8|57:5 9|36:5 10|92:6 1|64:6 2|7:6 3|21:6 4|38:6 5|67:6 6|64:6 7|34:6 8|73:6 9|46:6 10|30:7 1|83:7 2|52:7 3|15:7 4|92:7 5|91:7 6|13:7 7|66:7 8|87:7 9|38:7 10|89:8 1|76:8 2|50:8 3|8:8 4|17:8 5|21:8 6|12:8 7|67:8 8|69:8 9|73:8 10|77:9 1|63:9 2|35:9 3|45:9 4|5:9 5|40:9 6|51:9 7|67:9 8|58:9 9|35:9 10|47:10 1|54:10 2|33:10 3|12:10 4|88:10 5|57:10 6|64:10 7|10:10 8|20:10 9|70:10 10</relation>
    <relation name="R12" arity="2" nbTuples="100" semantics="soft" defaultCost="infinity">25:1 1|43:1 2|15:1 3|18:1 4|71:1 5|16:1 6|59:1 7|2:1 8|44:1 9|26:1 10|5:2 1|78:2 2|62:2 3|100:2 4|97:2 5|88:2 6|34:2 7|55:2 8|25:2 9|39:2 10|100:3 1|81:3 2|76:3 3|35:3 4|65:3 5|38:3 6|96:3 7|94:3 8|26:3 9|10:3 10|25:4 1|15:4 2|12:4 3|53:4 4|45:4 5|19:4 6|22:4 7|28:4 8|43:4 9|88:4 10|58:5 1|8:5 2|74:5 3|13:5 4|44:5 5|14:5 6|32:5 7|69:5 8|4:5 9|34:5 10|21:6 1|19:6 2|17:6 3|55:6 4|39:6 5|69:6 6|12:6 7|43:6 8|65:6 9|76:6 10|43:7 1|82:7 2|8:7 3|63:7 4|34:7 5|10:7 6|97:7 7|48:7 8|65:7 9|48:7 10|47:8 1|69:8 2|95:8 3|76:8 4|74:8 5|53:8 6|86:8 7|56:8 8|68:8 9|43:8 10|18:9 1|78:9 2|26:9 3|85:9 4|46:9 5|53:9 6|40:9 7|26:9 8|34:9 9|48:9 10|66:10 1|97:10 2|92:10 3|45:10 4|71:10 5|93:10 6|8:10 7|37:10 8|39:10 9|90:10 10</relation>
    <relation name="R13" arity="2" nbTuples="100" semantics="soft" defaultCost="infinity">2:1 1|8:1 2|26:1 3|92:1 4|54:1 5|61:1 6|20:1 7|26:1 8|47:1 9|96:1 10|13:2 1|75:2 2|48:2 3|78:2 4|9:2 5|61:2 6|2:2 7|66:2 8|15:2 9|56:2 10|44:3 1|29:3 2|22:3 3|62:3 4|39:3 5|84:3 6|62:3 7|46:3 8|59:3 9|15:3 10|64:4 1|71:4 2|63:4 3|67:4 4|37:4 5|64:4 6|84:4 7|94:4 8|17:4 9|92:4 10|77:5 1|80:5 2|86:5 3|2:5 4|27:5 5|2:5 6|6:5 7|59:5 8|80:5 9|4:5 10|78:6 1|3:6 2|4:6 3|56:6 4|99:6 5|87:6 6|43:6 7|29:6 8|11:6 9|99:6 10|32:7 1|80:7 2|77:7 3|5:7 4|12:7 5|41:7 6|84:7 7|79:7 8|95:7 9|56:7 10|68:8 1|49:8 2|27:8 3|15:8 4|73:8 5|12:8 6|70:8 7|10:8 8|26:8 9|44:8 10|74:9 1|25:9 2|72:9 3|51:9 4|54:9 5|68:9 6|18:9 7|11:9 8|87:9 9|39:9 10|3:10 1|59:10 2|22:10 3|46:10 4|26:10 5|76:10 6|85:10 7|50:10 8|100:10 9|72:10 10</relation>
    <relation name="R14" arity="2" nbTuples="100" semantics="soft" defaultCost="infinity">93:1 1|61:1 2|98:1 3|64:1 4|99:1 5|73:1 6|6:1 7|63:1 8|15:1 9|84:1 10|91:2 1|15:2 2|27:2 3|8:2 4|63:2 5|81:2 6|63:2 7|58:2 8|96:2 9|43:2 10|31:3 1|34:3 2|71:3 3|88:3 4|30:3 5|55:3 6|43:3 7|30:3 8|52:3 9|1:3 10|39:4 1|98:4 2|53:4 3|61:4 4|7:4 5|32:4 6|6:4 7|30:4 8|72:4 9|8:4 10|97:5 1|93:5 2|86:5 3|24:5 4|4:5 5|37:5 6|52:5 7|71:5 8|3:5 9|91:5 10|13:6 1|32:6 2|90:6 3|33:6 4|10:6 5|48:6 6|47:6 7|49:6 8|16:6 9|8:6 10|96:7 1|83:7 2|3:7 3|33:7 4|95:7 5|74:7 6|50:7 7|53:7 8|67:7 9|17:7 10|37:8 1|60:8 2|41:8 3|78:8 4|50:8 5|10:8 6|89:8 7|14:8 8|6:8 9|5:8 10|50:9 1|52:9 2|96:9 3|59:9 4|40:9 5|26:9 6|24:9 7|72:9 8|61:9 9|71:9 10|86:10 1|87:10 2|31:10 3|100:10 4|92:10 5|6:10 6|8:10 7|40:10 8|35:10 9|42:10 10</relation>
    <relation name="R15" arity="2" nbTuples="100" semantics="soft" defaultCost="infinity">20:1 1|8:1 2|10:1 3|73:1 4|80:1 5|63:1 6|81:1 7|63:1 8|6:1 9|4:1 10|26:2 1|18:2 2|13:2 3|6:2 4|43:2 5|55:2 6|43:2 7|72:2 8|95:2 9|66:2 10|87:3 1|85:3 2|66:3 3|66:3 4|31:3 5|17:3 6|80:3 7|49:3 8|82:3 9|99:3 10|55:4 1|60:4 2|68:4 3|24:4 4|17:4 5|57:4 6|1:4 7|91:4 8|70:4 9|9:4 10|70:5 1|94:5 2|30:5 3|57:5 4|81:5 5|96:5 6|54:5 7|48:5 8|8:5 9|15:5 10|70:6 1|23:6 2|29:6 3|28:6 4|90:6 5|55:6 6|95:6 7|40:6 8|8:6 9|73:6 10|75:7 1|100:7 2|36:7 3|68:7 4|42:7 5|71:7 6|8:7 7|5:7 8|17:7 9|85:7 10|63:8 1|28:8 2|59:8 3|85:8 4|67:8 5|77:8 6|99:8 7|57:8 8|1:8 9|28:8 10|62:9 1|35:9 2|86:9 3|79:9 4|54:9 5|80:9 6|85:9 7|10:9 8|27:9 9|17:9 10|15:10 1|80:10 2|97:10 3|25:10 4|19:10 5|10:10 6|94:10 7|93:10 8|91:10 9|59:10 10</relation>
    <relation name="R16" arity="2" nbTuples="100" semantics="soft" defaultCost="infinity">57:1 1|33:1 2|38:1 3|85:1 4|10:1 5|3:1 6|53:1 7|55:1 8|75:1 9|59:1 10|19:2 1|46:2 2|61:2 3|11:2 4|10:2 5|77:2 6|9:2 7|67:2 8|60:2 9|74:2 10|53:3 1|64:3 2|85:3 3|81:3 4|30:3 5|49:3 6|58:3 7|20:3 8|14:3 9|56:3 10|83:4 1|91:4 2|89:4 3|2:4 4|20:4 5|100:4 6|41:4 7|42:4 8|32:4 9|27:4 10|96:5 1|75:5 2|14:5 3|27:5 4|13:5 5|25:5 6|4:5 7|70:5 8|45:5 9|79:5 10|39:6 1|60:6 2|49:6 3|18:6 4|19:6 5|55:6 6|59:6 7|17:6 8|52:6 9|52:6 10|70:7 1|59:7 2|93:7 3|12:7 4|63:7 5|71:7 6|13:7 7|27:7 8|4:7 9|26:7 10|65:8 1|60:8 2|88:8 3|73:8 4|13:8 5|17:8 6|38:8 7|75:8 8|24:8 9|37:8 10|78:9 1|25:9 2|94:9 3|46:9 4|6:9 5|12:9 6|40:9 7|28:9 8|41:9 9|48:9 10|92:10 1|37:10 2|75:10 3|64:10 4|27:10 5|9:10 6|81:10 7|94:10 8|57:10 9|73:10 10</relation>
    <relation name="R17" arity="2" nbTuples="100" semantics="soft" defaultCost="infinity">51:1 1|97:1 2|38:1 3|38:1 4|86:1 5|33:1 6|21:1 7|52:1 8|41:1 9|24:1 10|36:2 1|37:2 2|70:2 3|100:2 4|28:2 5|3:2 6|15:2 7|79:2 8|8:2 9|72:2 10|92:3 1|67:3 2|45:3 3|64:3 4|78:3 5|54:3 6|20:3 7|4:3 8|92:3 9|84:3 10|12:4 1|36:4 2|39:4 3|34:4 4|2:4 5|78:4 6|38:4 7|89:4 8|13:4 9|51:4 10|20:5 1|72:5 2|56:5 3|75:5 4|37:5 5|88:5 6|63:5 7|43:5 8|76:5 9|74:5 10|81:6 1|35:6 2|96:6 3|61:6 4|49:6 5|87:6 6|84:6 7|15:6 8|87:6 9|35:6 10|13:7 1|27:7 2|68:7 3|62:7 4|44:7 5|86:7 6|37:7 7|74:7 8|28:7 9|97:7 10|50:8 1|36:8 2|95:8 3|46:8 4|21:8 5|3:8 6|81:8 7|86:8 8|66:8 9|94:8 10|32:9 1|33:9 2|80:9 3|98:9 4|51:9 5|54:9 6|49:9 7|56:9 8|90:9 9|48:9 10|11:10 1|72:10 2|70:10 3|14:10 4|79:10 5|36:10 6|17:10 7|40:10 8|32:10 9|60:10 10</relation>
    <relation name="R18" arity="2" nbTuples="100" semantics="soft" defaultCost="infinity">30:1 1|27:1 2|19:1 3|74:1 4|58:1 5|27:1 6|83:1 7|37:1 8|46:1 9|46:1 10|91:2 1|4:2 2|32:2 3|41:2 4|91:2 5|45:2 6|28:2 7|14:2 8|40:2 9|72:2 10|56:3 1|98:3 2|41:3 3|43:3 4|70:3 5|7:3 6|21:3 7|98:3 8|51:3 9|9:3 10|2:4 1|2:4 2|83:4 3|80:4 4|98:4 5|45:4 6|59:4 7|89:4 8|23:4 9|12:4 10|2:5 1|58:5 2|55:5 3|60:5 4|16:5 5|42:5 6|93:5 7|77:5 8|57:5 9|86:5 10|53:6 1|71:6 2|93:6 3|14:6 4|28:6 5|2:6 6|97:6 7|21:6 8|74:6 9|73:6 10|84:7 1|46:7 2|25:7 3|11:7 4|91:7 5|30:7 6|43:7 7|42:7 8|1:7 9|75:7 10|98:8 1|45:8 2|49:8 3|41:8 4|30:8 5|44:8 6|23:8 7|60:8 8|2:8 9|29:8 10|45:9 1|42:9 2|52:9 3|27:9 4|84:9 5|30:9 6|77:9 7|8:9 8|27:9 9|35:9 10|32:10 1|39:10 2|16:10 3|84:10 4|99:10 5|88:10 6|47:10 7|94:10 8|8:10 9|83:10 10</relation>
    <relation name="R19" arity="2" nbTuples="100" semantics="soft" defaultCost="infinity">78:1 1|88:1 2|9:1 3|38:1 4|53:1 5|71:1 6|68:1 7|3:1 8|26:1 9|51:1 10|47:2 1|31:2 2|14:2 3|64:2 4|62:2 5|89:2 6|19:2 7|74:2 8|30:2 9|35:2 10|79:3 1|33:3 2|39:3 3|16:3 4|61:3 5|99:3 6|35:3 7|87:3 8|91:3 9|19:3 10|81:4 1|55:4 2|24:4 3|15:4 4|90:4 5|99:4 6|1:4 7|25:4 8|42:4 9|52:4 10|98:5 1|85:5 2|73:5 3|84:5 4|61:5 5|47:5 6|25:5 7|31:5 8|69:5 9|2:5 10|71:6 1|10:6 2|78:6 3|57:6 4|45:6 5|71:6 6|17:6 7|2:6 8|66:6 9|6:6 10|75:7 1|5:7 2|49:7 3|90:7 4|90:7 5|70:7 6|31:7 7|86:7 8|83:7 9|62:7 10|23:8 1|100:8 2|89:8 3|40:8 4|58:8 5|63:8 6|48:8 7|28:8 8|75:8 9|34:8 10|71:9 1|54:9 2|54:9 3|68:9 4|56:9 5|2:9 6|88:9 7|64:9 8|67:9 9|47:9 10|81:10 1|3:10 2|76:10 3|44:10 4|92:10 5|51:10 6|55:10 7|65:10 8|18:10 9|83:10 10</relation>
    <relation name="R20" arity="2" nbTuples="100" semantics="soft" defaultCost="infinity">99:1 1|12:1 2|72:1 3|98:1 4|42:1 5|34:1 6|70:1 7|44:1 8|19:1 9|46:1 10|37:2 1|100:2 2|49:2 3|39:2 4|64:2 5|39:2 6|65:2 7|19:2 8|7:2 9|7:2 10|98:3 1|78:3 2|92:3 3|38:3 4|11:3 5|86:3 6|92:3 7|55:3 8|49:3 9|6:3 10|100:4 1|94:4 2|92:4 3|7:4 4|63:4 5|14:4 6|28:4 7|74:4 8|36:4 9|59:4 10|30:5 1|15:5 2|62:5 3|72:5 4|53:5 5|39:5 6|92:5 7|57:5 8|29:5 9|57:5 10|75:6 1|50:6 2|52:6 3|86:6 4|18:6 5|34:6 6|94:6 7|37:6 8|77:6 9|14:6 10|8:7 1|13:7 2|88:7 3|66:7 4|6:7 5|28:7 6|30:7 7|35:7 8|1:7 9|37:7 10|44:8 1|76:8 2|22:8 3|31:8 4|72:8 5|99:8 6|27:8 7|47:8 8|43:8 9|94:8 10|6:9 1|20:9 2|53:9 3|97:9 4|96:9 5|5:9 6|96:9 7|75:9 8|13:9 9|70:9 10|86:10 1|9:10 2|55:10 3|64:10 4|67:10 5|36:10 6|66:10 7|74:10 8|36:10 9|89:10 10</relation>
    <relation name="R21" arity="2" nbTuples="100" semantics="soft" defaultCost="infinity">91:1 1|64:1 2|67:1 3|96:1 4|2:1 5|6:1 6|44:1 7|15:1 8|99:1 9|22:1 10|69:2 1|21:2 2|89:2 3|55:2 4|79:2 5|39:2 6|22:2 7|20:2 8|20:2 9|17:2 10|26:3 1|69:3 2|58:3 3|76:3 4|3:3 5|69:3 6|39:3 7|5:3 8|86:3 9|68:3 10|70:4 1|99:4 2|8:4 3|94:4 4|9:4 5|87:4 6|62:4 7|16:4 8|7:4 9|42:4 10|98:5 1|71:5 2|18:5 3|91:5 4|21:5 5|64:5 6|74:5 7|24:5 8|68:5 9|9:5 10|3:6 1|27:6 2|88:6 3|99:6 4|44:6 5|33:6 6|84:6 7|61:6 8|97:6 9|29:6 10|100:7 1|74:7 2|69:7 3|55:7 4|81:7 5|12:7 6|86:7 7|37:7 8|11:7 9|87:7 10|72:8 1|27:8 2|97:8 3|60:8 4|21:8 5|47:8 6|44:8 7|37:8 8|78:8 9|35:8 10|67:9 1|8:9 2|60:9 3|55:9 4|7:9 5|97:9 6|53:9 7|18:9 8|2:9 9|21:9 10|13:10 1|49:10 2|22:10 3|50:10 4|63:10 5|17:10 6|15:10 7|26:10 8|18:10 9|27:10 10</relation>
    <relation name="R22" arity="2" nbTuples="100" semantics="soft" defaultCost="infinity">45:1 1|93:1 2|85:1 3|92:1 4|77:1 5|45:1 6|96:1 7|60:1 8|65:1 9|15:1 10|6:2 1|13:2 2|20:2 3|97:2 4|25:2 5|19:2 6|14:2 7|85:2 8|12:2 9|62:2 10|15:3 1|19:3 2|55:3 3|32:3 4|27:3 5|16:3 6|49:3 7|36:3 8|80:3 9|69:3 10|60:4 1|42:4 2|31:4 3|94:4 4|2:4 5|23:4 6|21:4 7|29:4 8|76:4 9|88:4 10|50:5 1|78:5 2|32:5 3|84:5 4|93:5 5|20:5 6|82:5 7|23:5 8|64:5 9|21:5 10|57:6 1|78:6 2|34:6 3|88:6 4|35:6 5|43:6 6|56:6 7|62:6 8|82:6 9|8:6 10|18:7 1|26:7 2|45:7 3|91:7 4|22:7 5|84:7 6|94:7 7|69:7 8|29:7 9|47:7 10|66:8 1|56:8 2|49:8 3|50:8 4|100:8 5|30:8 6|39:8 7|17:8 8|34:8 9|98:8 10|68:9 1|57:9 2|52:9 3|85:9 4|56:9 5|16:9 6|73:9 7|48:9 8|50:9 9|60:9 10|1:10 1|47:10 2|81:10 3|86:10 4|64:10 5|66:10 6|96:10 7|73:10 8|74:10 9|78:10 10</relation>
    <relation name="R23" arity="2" nbTuples="100" semantics="soft" defaultCost="infinity">59:1 1|72:1 2|26:1 3|71:1 4|34:1 5|42:1 6|54:1 7|74:1 8|46:1 9|92:1 10|84:2 1|67:2 2|36:2 3|37:2 4|21:2 5|49:2 6|19:2 7|71:2 8|94:2 9|29:2 10|7:3 1|21:3 2|73:3 3|86:3 4|88:3 5|16:3 6|59:3 7|20:3 8|17:3 9|94:3 10|48:4 1|50:4 2|95:4 3|50:4 4|73:4 5|53:4 6|75:4 7|9:4 8|2:4 9|90:4 10|12:5 1|4:5 2|48:5 3|35:5 4|59:5 5|14:5 6|20:5 7|52:5 8|77:5 9|40:5 10|41:6 1|34:6 2|64:6 3|67:6 4|64:6 5|100:6 6|14:6 7|67:6 8|56:6 9|66:6 10|26:7 1|29:7 2|93:7 3|23:7 4|38:7 5|56:7 6|12:7 7|98:7 8|28:7 9|37:7 10|95:8 1|43:8 2|41:8 3|76:8 4|95:8 5|8:8 6|6:8 7|89:8 8|24:8 9|85:8 10|6:9 1|7:9 2|20:9 3|50:9 4|4:9 5|25:9 6|38:9 7|61:9 8|97:9 9|98:9 10|6:10 1|10:10 2|53:10 3|67:10 4|60:10 5|74:10 6|22:10 7|78:10 8|95:10 9|57:10 10</relation>
    <relation name="R24" arity="2" nbTuples="100" semantics="soft" defaultCost="infinity">60:1 1|53:1 2|36:1 3|53:1 4|64:1 5|39:1 6|2:1 7|29:1 8|52:1 9|83:1 10|43:2 1|71:2 2|32:2 3|41:2 4|72:2 5|97:2 6|89:2 7|57:2 8|73:2 9|8:2 10|75:3 1|26:3 2|63:3 3|100:3 4|54:3 5|81:3 6|2:3 7|54:3 8|56:3 9|25:3 10|97:4 1|50:4 2|92:4 3|63:4 4|17:4 5|79:4 6|91:4 7|93:4 8|50:4 9|47:4 10|28:5 1|24:5 2|60:5 3|4:5 4|89:5 5|22:5 6|60:5 7|53:5 8|15:5 9|3:5 10|12:6 1|48:6 2|45:6 3|7:6 4|83:6 5|9:6 6|80:6 7|36:6 8|25:6 9|42:6 10|89:7 1|58:7 2|25:7 3|99:7 4|67:7 5|12:7 6|74:7 7|33:7 8|80:7 9|98:7 10|28:8 1|8:8 2|97:8 3|68:8 4|98:8 5|20:8 6|92:8 7|84:8 8|91:8 9|100:8 10|95:9 1|60:9 2|33:9 3|85:9 4|52:9 5|33:9 6|50:9 7|33:9 8|57:9 9|14:9 10|66:10 1|30:10 2|6:10 3|50:10 4|47:10 5|89:10 6|46:10 7|70:10 8|75:10 9|21:10 10</relation>
    <relation name="R25" arity="2" nbTuples="100" semantics="soft" defaultCost="infinity">36:1 1|88:1 2|74:1 3|67:1 4|55:1 5|41:1 6|9:1 7|89:1 8|46:1 9|86:1 10|58:2 1|94:2 2|70:2 3|73:2 4|41:2 5|64:2 6|93:2 7|64:2 8|20:2 9|24:2 10|6:3 1|75:3 2|95:3 3|25:3 4|39:3 5|69:3 6|47:3 7|47:3 8|28:3 9|43:3 10|22:4 1|1:4 2|35:4 3|8:4 4|36:4 5|34:4 6|58:4 7|5:4 8|89:4 9|40:4 10|71:5 1|6:5 2|8:5 3|65:5 4|34:5 5|67:5 6|98:5 7|52:5 8|57:5 9|74:5 10|4:6 1|39:6 2|81:6 3|33:6 4|45:6 5|83:6 6|10:6 7|86:6 8|8:6 9|61:6 10|95:7 1|8:7 2|92:7 3|70:7 4|68:7 5|83:7 6|57:7 7|36:7 8|70:7 9|49:7 10|19:8 1|95:8 2|60:8 3|63:8 4|33:8 5|37:8 6|97:8 7|90:8 8|60:8 9|33:8 10|84:9 1|32:9 2|57:9 3|23:9 4|26:9 5|58:9 6|60:9 7|64:9 8|100:9 9|5:9 10|14:10 1|4:10 2|80:10 3|78:10 4|92:10 5|82:10 6|21:10 7|100:10 8|88:10 9|7:10 10</relation>
    <relation name="R26" arity="2" nbTuples="100" semantics="soft" defaultCost="infinity">41:1 1|12:1 2|27:1 3|47:1 4|54:1 5|63:1 6|94:1 7|77:1 8|63:1 9|88:1 10|54:2 1|39:2 2|51:2 3|100:2 4|11:2 5|6:2 6|71:2 7|13:2 8|76:2 9|14:2 10|39:3 1|23:3 2|84:3 3|2:3 4|61:3 5|83:3 6|41:3 7|81:3 8|63:3 9|29:3 10|28:4 1|9:4 2|9:4 3|18:4 4|81:4 5|48:4 6|50:4 7|67:4 8|56:4 9|63:4 10|42:5 1|3:5 2|70:5 3|93:5 4|79:5 5|64:5 6|19:5 7|38:5 8|42:5 9|4:5 10|22:6 1|71:6 2|22:6 3|15:6 4|25:6 5|12:6 6|84:6 7|83:6 8|83:6 9|66:6 10|77:7 1|58:7 2|81:7 3|66:7 4|22:7 5|48:7 6|3:7 7|30:7 8|27:7 9|88:7 10|64:8 1|85:8 2|76:8 3|99:8 4|88:8 5|89:8 6|73:8 7|82:8 8|33:8 9|36:8 10|100:9 1|60:9 2|48:9 3|99:9 4|50:9 5|39:9 6|15:9 7|37:9 8|6:9 9|6:9 10|17:10 1|77:10 2|5:10 3|60:10 4|43:10 5|34:10 6|92:10 7|31:10 8|10:10 9|50:10 10</relation>
    <relation name="R27" arity="2" nbTuples="100" semantics="soft" defaultCost="infinity">100:1 1|12:1 2|30:1 3|65:1 4|2:1 5|7:1 6|18:1 7|92:1 8|79:1 9|62:1 10|100:2 1|67:2 2|2:2 3|38:2 4|76:2 5|38:2 6|98:2 7|69:2 8|6:2 9|55:2 10|63:3 1|7:3 2|59:3 3|7:3 4|18:3 5|79:3 6|18:3 7|92:3 8|72:3 9|61:3 10|76:4 1|56:4 2|1:4 3|42:4 4|54:4 5|6:4 6|31:4 7|1:4 8|76:4 9|59:4 10|70:5 1|63:5 2|88:5 3|49:5 4|94:5 5|55:5 6|82:5 7|94:5 8|6:5 9|55:5 10|57:6 1|85:6 2|65:6 3|52:6 4|22:6 5|43:6 6|18:6 7|46:6 8|52:6 9|54:6 10|52:7 1|39:7 2|24:7 3|82:7 4|84:7 5|69:7 6|67:7 7|61:7 8|53:7 9|95:7 10|75:8 1|96:8 2|55:8 3|23:8 4|35:8 5|80:8 6|21:8 7|39:8 8|90:8 9|36:8 10|96:9 1|3:9 2|87:9 3|65:9 4|20:9 5|34:9 6|28:9 7|26:9 8|58:9 9|19:9 10|94:10 1|13:10 2|91:10 3|42:10 4|41:10 5|71:10 6|47:10 7|68:10 8|97:10 9|31:10 10</relation>
    <relation name="R28" arity="2" nbTuples="100" semantics="soft" defaultCost="infinity">76:1 1|68:1 2|52:1 3|27:1 4|20:1 5|11:1 6|25:1 7|90:1 8|65:1 9|12:1 10|9:2 1|35:2 2|11:2 3|85:2 4|58:2 5|65:2 6|71:2 7|6:2 8|40:2 9|38:2 10|92:3 1|45:3 2|86:3 3|6:3 4|63:3 5|13:3 6|17:3 7|10:3 8|96:3 9|16:3 10|65:4 1|89:4 2|76:4 3|12:4 4|11:4 5|94:4 6|79:4 7|1:4 8|83:4 9|19:4 10|10:5 1|93:5 2|78:5 3|17:5 4|85:5 5|72:5 6|78:5 7|20:5 8|74:5 9|42:5 10|19:6 1|15:6 2|44:6 3|52:6 4|70:6 5|6:6 6|33:6 7|80:6 8|12:6 9|6:6 10|16:7 1|42:7 2|1:7 3|23:7 4|83:7 5|5:7 6|95:7 7|88:7 8|67:7 9|75:7 10|5:8 1|25:8 2|31:8 3|30:8 4|47:8 5|44:8 6|33:8 7|92:8 8|36:8 9|92:8 10|85:9 1|23:9 2|11:9 3|88:9 4|10:9 5|58:9 6|30:9 7|33:9 8|64:9 9|97:9 10|42:10 1|80:10 2|80:10 3|92:10 4|88:10 5|13:10 6|87:10 7|10:10 8|80:10 9|94:10 10</relation>
    <relation name="R29" arity="2" nbTuples="100" semantics="soft" defaultCost="infinity">46:1 1|51:1 2|2:1 3|4:1 4|7:1 5|51:1 6|81:1 7|22:1 8|66:1 9|9:1 10|51:2 1|52:2 2|85:2 3|49:2 4|57:2 5|41:2 6|80:2 7|18:2 8|50:2 9|100:2 10|33:3 1|13:3 2|99:3 3|81:3 4|73:3 5|29:3 6|31:3 7|23:3 8|69:3 9|97:3 10|99:4 1|67:4 2|43:4 3|34:4 4|79:4 5|50:4 6|55:4 7|48:4 8|82:4 9|30:4 10|35:5 1|39:5 2|59:5 3|88:5 4|22:5 5|75:5 6|19:5 7|100:5 8|81:5 9|81:5 10|3:6 1|77:6 2|92:6 3|63:6 4|87:6 5|32:6 6|53:6 7|50:6 8|45:6 9|28:6 10|62:7 1|95:7 2|88:7 3|33:7 4|8:7 5|90:7 6|29:7 7|32:7 8|2:7 9|77:7 10|47:8 1|79:8 2|96:8 3|74:8 4|14:8 5|46:8 6|82:8 7|72:8 8|47:8 9|46:8 10|57:9 1|82:9 2|61:9 3|81:9 4|37:9 5|85:9 6|89:9 7|1:9 8|24:9 9|34:9 10|82:10 1|55:10 2|28:10 3|64:10 4|57:10 5|14:10 6|100:10 7|52:10 8|63:10 9|94:10 10</relation>
    <relation name="R30" arity="2" nbTuples="100" semantics="soft" defaultCost="infinity">64:1 1|94:1 2|41:1 3|91:1 4|2:1 5|45:1 6|21:1 7|81:1 8|81:1 9|10:1 10|59:2 1|55:2 2|62:2 3|57:2 4|36:2 5|90:2 6|10:2 7|63:2 8|55:2 9|93:2 10|41:3 1|12:3 2|65:3 3|60:3 4|70:3 5|90:3 6|83:3 7|76:3 8|99:3 9|44:3 10|56:4 1|86:4 2|68:4 3|3:4 4|5:4 5|9:4 6|19:4 7|5:4 8|92:4 9|48:4 10|90:5 1|76:5 2|50:5 3|55:5 4|83:5 5|81:5 6|34:5 7|90:5 8|28:5 9|93:5 10|18:6 1|69:6 2|41:6 3|59:6 4|61:6 5|23:6 6|60:6 7|15:6 8|35:6 9|9:6 10|38:7 1|33:7 2|22:7 3|16:7 4|81:7 5|42:7 6|76:7 7|22:7 8|69:7 9|35:7 10|23:8 1|7:8 2|74:8 3|1:8 4|24:8 5|18:8 6|89:8 7|32:8 8|49:8 9|34:8 10|31:9 1|79:9 2|37:9 3|88:9 4|97:9 5|19:9 6|76:9 7|70:9 8|98:9 9|79:9 10|21:10 1|22:10 2|65:10 3|5:10 4|11:10 5|32:10 6|85:10 7|84:10 8|46:10 9|29:10 10</relation>
    <relation name="R31" arity="2" nbTuples="100" semantics="soft" defaultCost="infinity">95:1 1|78:1 2|5:1 3|62:1 4|63:1 5|30:1 6|58:1 7|73:1 8|5:1 9|82:1 10|74:2 1|34:2 2|59:2 3|45:2 4|57:2 5|81:2 6|95:2 7|49:2 8|65:2 9|22:2 10|95:3 1|99:3 2|55:3 3|70:3 4|29:3 5|69:3 6|40:3 7|18:3 8|54:3 9|65:3 10|37:4 1|13:4 2|51:4 3|95:4 4|48:4 5|17:4 6|50:4 7|100:4 8|79:4 9|40:4 10|7:5 1|7:5 2|33:5 3|82:5 4|51:5 5|81:5 6|99:5 7|38:5 8|38:5 9|87:5 10|85:6 1|61:6 2|79:6 3|63:6 4|55:6 5|5:6 6|90:6 7|82:6 8|35:6 9|27:6 10|74:7 1|45:7 2|2:7 3|53:7 4|24:7 5|52:7 6|43:7 7|60:7 8|5:7 9|58:7 10|77:8 1|95:8 2|46:8 3|31:8 4|47:8 5|83:8 6|74:8 7|11:8 8|81:8 9|34:8 10|79:9 1|51:9 2|55:9 3|34:9 4|27:9 5|59:9 6|67:9 7|49:9 8|51:9 9|100:9 10|7:10 1|37:10 2|80:10 3|84:10 4|54:10 5|54:10 6|68:10 7|23:10 8|39:10 9|75:10 10</relation>
    <relation name="R32" arity="2" nbTuples="100" semantics="soft" defaultCost="infinity">27:1 1|92:1 2|38:1 3|58:1 4|94:1 5|88:1 6|21:1 7|25:1 8|72:1 9|80:1 10|51:2 1|66:2 2|70:2 3|57:2 4|55:2 5|73:2 6|22:2 7|17:2 8|5:2 9|97:2 10|25:3 1|55:3 2|56:3 3|20:3 4|19:3 5|44:3 6|19:3 7|100:3 8|78:3 9|28:3 10|49:4 1|78:4 2|5:4 3|94:4 4|1:4 5|3:4 6|23:4 7|11:4 8|53:4 9|72:4 10|42:5 1|77:5 2|56:5 3|27:5 4|42:5 5|66:5 6|39:5 7|38:5 8|36:5 9|87:5 10|31:6 1|39:6 2|12:6 3|60:6 4|90:6 5|57:6 6|39:6 7|25:6 8|13:6 9|39:6 10|76:7 1|86:7 2|82:7 3|69:7 4|20:7 5|47:7 6|44:7 7|100:7 8|93:7 9|45:7 10|73:8 1|75:8 2|35:8 3|75:8 4|30:8 5|97:8 6|12:8 7|52:8 8|83:8 9|94:8 10|37:9 1|36:9 2|42:9 3|13:9 4|17:9 5|30:9 6|76:9 7|55:9 8|100:9 9|15:9 10|43:10 1|90:10 2|29:10 3|1:10 4|95:10 5|24:10 6|59:10 7|33:10 8|93:10 9|73:10 10</relation>
    <relation name="R33" arity="2" nbTuples="100" semantics="soft" defaultCost="infinity">84:1 1|90:1 2|5:1 3|13:1 4|82:1 5|98:1 6|11:1 7|65:1 8|11:1 9|1:1 10|48:2 1|6:2 2|20:2 3|73:2 4|97:2 5|77:2 6|80:2 7|38:2 8|15:2 9|8:2 10|16:3 1|72:3 2|35:3 3|70:3 4|92:3 5|69:3 6|78:3 7|3:3 8|66:3 9|74:3 10|50:4 1|90:4 2|37:4 3|60:4 4|51:4 5|62:4 6|46:4 7|14:4 8|79:4 9|66:4 10|33:5 1|27:5 2|78:5 3|59:5 4|66:5 5|95:5 6|61:5 7|12:5 8|37:5 9|88:5 10|41:6 1|73:6 2|17:6 3|28:6 4|89:6 5|53:6 6|74:6 7|11:6 8|56:6 9|82:6 10|4:7 1|87:7 2|61:7 3|77:7 4|31:7 5|77:7 6|8:7 7|86:7 8|94:7 9|51:7 10|20:8 1|60:8 2|23:8 3|22:8 4|14:8 5|10:8 6|23:8 7|63:8 8|77:8 9|47:8 10|8:9 1|22:9 2|44:9 3|71:9 4|36:9 5|18:9 6|52:9 7|55:9 8|27:9 9|31:9 10|24:10 1|12:10 2|56:10 3|74:10 4|91:10 5|50:10 6|79:10 7|82:10 8|98:10 9|48:10 10</relation>
    <relation name="R34" arity="2" nbTuples="100" semantics="soft" defaultCost="infinity">3:1 1|41:1 2|20:1 3|17:1 4|72:1 5|22:1 6|40:1 7|55:1 8|11:1 9|99:1 10|62:2 1|4:2 2|6:2 3|41:2 4|22:2 5|18:2 6|23:2 7|38:2 8|27:2 9|31:2 10|66:3 1|98:3 2|96:3 3|9:3 4|41:3 5|33:3 6|39:3 7|84:3 8|50:3 9|75:3 10|37:4 1|53:4 2|82:4 3|87:4 4|77:4 5|39:4 6|53:4 7|8:4 8|48:4 9|28:4 10|60:5 1|9:5 2|28:5 3|81:5 4|69:5 5|61:5 6|53:5 7|78:5 8|84:5 9|21:5 10|91:6 1|16:6 2|8:6 3|56:6 4|93:6 5|57:6 6|60:6 7|93:6 8|66:6 9|99:6 10|20:7 1|81:7 2|15:7 3|18:7 4|26:7 5|53:7 6|39:7 7|6:7 8|69:7 9|20:7 10|35:8 1|22:8 2|61:8 3|34:8 4|29:8 5|46:8 6|25:8 7|85:8 8|95:8 9|39:8 10|46:9 1|43:9 2|56:9 3|77:9 4|41:9 5|54:9 6|40:9 7|45:9 8|66:9 9|75:9 10|60:10 1|68:10 2|40:10 3|35:10 4|13:10 5|54:10 6|88:10 7|86:10 8|75:10 9|42:10 10</relation>
    <relation name="R35" arity="2" nbTuples="100" semantics="soft" defaultCost="infinity">39:1 1|6:1 2|19:1 3|39:1 4|51:1 5|21:1 6|31:1 7|66:1 8|76:1 9|10:1 10|10:2 1|19:2 2|41:2 3|54:2 4|43:2 5|94:2 6|12:2 7|7:2 8|7:2 9|29:2 10|57:3 1|76:3 2|15:3 3|63:3 4|37:3 5|100:3 6|38:3 7|92:3 8|85:3 9|52:3 10|58:4 1|9:4 2|95:4 3|92:4 4|80:4 5|58:4 6|20:4 7|23:4 8|7:4 9|54:4 10|5:5 1|51:5 2|15:5 3|92:5 4|23:5 5|31:5 6|83:5 7|65:5 8|47:5 9|78:5 10|55:6 1|12:6 2|98:6 3|86:6 4|41:6 5|7:6 6|37:6 7|5:6 8|85:6 9|14:6 10|17:7 1|10:7 2|86:7 3|27:7 4|15:7 5|78:7 6|31:7 7|34:7 8|42:7 9|24:7 10|63:8 1|45:8 2|16:8 3|91:8 4|54:8 5|43:8 6|5:8 7|60:8 8|49:8 9|43:8 10|89:9 1|82:9 2|21:9 3|57:9 4|62:9 5|17:9 6|98:9 7|73:9 8|10:9 9|8:9 10|23:10 1|25:10 2|26:10 3|97:10 4|17:10 5|18:10 6|77:10 7|57:10 8|12:10 9|21:10 10</relation>
    <relation name="R36" arity="2" nbTuples="100" semantics="soft" defaultCost="infinity">35:1 1|82:1 2|78:1 3|97:1 4|90:1 5|61:1 6|98:1 7|44:1 8|24:1 9|37:1 10|3:2 1|87:2 2|70:2 3|26:2 4|25:2 5|19:2 6|6:2 7|70:2 8|56:2 9|86:2 10|47:3 1|88:3 2|6:3 3|43:3 4|65:3 5|54:3 6|37:3 7|73:3 8|36:3 9|62:3 10|4:4 1|16:4 2|39:4 3|8:4 4|81:4 5|18:4 6|74:4 7|40:4 8|72:4 9|60:4 10|27:5 1|4:5 2|76:5 3|45:5 4|95:5 5|61:5 6|97:5 7|6:5 8|56:5 9|16:5 10|73:6 1|71:6 2|52:6 3|55:6 4|14:6 5|10:6 6|3:6 7|59:6 8|50:6 9|50:6 10|28:7 1|33:7 2|74:7 3|34:7 4|26:7 5|64:7 6|43:7 7|9:7 8|89:7 9|80:7 10|98:8 1|75:8 2|84:8 3|96:8 4|73:8 5|60:8 6|65:8 7|67:8 8|34:8 9|63:8 10|38:9 1|12:9 2|14:9 3|4:9 4|71:9 5|93:9 6|9:9 7|41:9 8|48:9 9|1:9 10|90:10 1|86:10 2|4:10 3|18:10 4|46:10 5|3:10 6|31:10 7|84:10 8|99:10 9|48:10 10</relation>
    <relation name="R37" arity="2" nbTuples="100" semantics="soft" defaultCost="infinity">66:1 1|63:1 2|78:1 3|47:1 4|30:1 5|28:1 6|93:1 7|2:1 8|15:1 9|63:1 10|83:2 1|81:2 2|11:2 3|31:2 4|73:2 5|11:2 6|36:2 7|21:2 8|28:2 9|82:2 10|1:3 1|71:3 2|65:3 3|47:3 4|76:3 5|88:3 6|89:3 7|85:3 8|11:3 9|23:3 10|96:4 1|85:4 2|5:4 3|69:4 4|84:4 5|85:4 6|26:4 7|95:4 8|92:4 9|26:4 10|82:5 1|37:5 2|41:5 3|34:5 4|48:5 5|29:5 6|41:5 7|73:5 8|37:5 9|87:5 10|89:6 1|3:6 2|30:6 3|76:6 4|18:6 5|95:6 6|2:6 7|87:6 8|39:6 9|29:6 10|24:7 1|32:7 2|64:7 3|66:7 4|62:7 5|88:7 6|90:7 7|50:7 8|46:7 9|3:7 10|51:8 1|49:8 2|96:8 3|2:8 4|92:8 5|34:8 6|21:8 7|28:8 8|84:8 9|65:8 10|22:9 1|75:9 2|32:9 3|18:9 4|70:9 5|86:9 6|20:9 7|81:9 8|87:9 9|98:9 10|39:10 1|34:10 2|39:10 3|57:10 4|8:10 5|87:10 6|59:10 7|37:10 8|18:10 9|90:10 10</relation>
    <relation name="R38" arity="2" nbTuples="100" semantics="soft" defaultCost="infinity">93:1 1|26:1 2|83:1 3|59:1 4|96:1 5|86:1 6|58:1 7|19:1 8|27:1 9|27:1 10|55:2 1|22:2 2|21:2 3|51:2 4|79:2 5|18:2 6|50:2 7|96:2 8|83:2 9|64:2 10|16:3 1|40:3 2|11:3 3|52:3 4|65:3 5|61:3 6|35:3 7|68:3 8|17:3 9|20:3 10|11:4 1|87:4 2|37:4 3|81:4 4|60:4 5|48:4 6|72:4 7|33:4 8|81:4 9|61:4 10|29:5 1|39:5 2|26:5 3|22:5 4|88:5 5|22:5 6|21:5 7|45:5 8|46:5 9|25:5 10|3:6 1|56:6 2|2:6 3|93:6 4|43:6 5|11:6 6|12:6 7|71:6 8|98:6 9|49:6 10|21:7 1|96:7 2|36:7 3|35:7 4|76:7 5|39:7 6|65:7 7|64:7 8|32:7 9|39:7 10|28:8 1|3:8 2|28:8 3|52:8 4|46:8 5|2:8 6|82:8 7|30:8 8|29:8 9|75:8 10|53:9 1|26:9 2|19:9 3|88:9 4|70:9 5|34:9 6|16:9 7|55:9 8|70:9 9|56:9 10|64:10 1|23:10 2|99:10 3|91:10 4|3:10 5|48:10 6|27:10 7|50:10 8|69:10 9|98:10 10</relation>
    <relation name="R39" arity="2" nbTuples="100" semantics="soft" defaultCost="infinity">92:1 1|10:1 2|25:1 3|12:1 4|55:1 5|13:1 6|27:1 7|95:1 8|56:1 9|61:1 10|93:2 1|40:2 2|87:2 3|33:2 4|9:2 5|9:2 6|57:2 7|17:2 8|36:2 9|25:2 10|17:3 1|21:3 2|16:3 3|77:3 4|38:3 5|14:3 6|22:3 7|85:3 8|40:3 9|99:3 10|35:4 1|84:4 2|96:4 3|43:4 4|6:4 5|71:4 6|93:4 7|43:4 8|51:4 9|89:4 10|88:5 1|89:5 2|82:5 3|65:5 4|14:5 5|29:5 6|2:5 7|100:5 8|45:5 9|61:5 10|13:6 1|47:6 2|53:6 3|35:6 4|69:6 5|75:6 6|16:6 7|16:6 8|68:6 9|5:6 10|32:7 1|86:7 2|42:7 3|36:7 4|51:7 5|38:7 6|100:7 7|86:7 8|23:7 9|68:7 10|4:8 1|21:8 2|21:8 3|35:8 4|32:8 5|34:8 6|96:8 7|34:8 8|18:8 9|20:8 10|13:9 1|77:9 2|46:9 3|62:9 4|55:9 5|74:9 6|19:9 7|53:9 8|62:9 9|65:9 10|90:10 1|41:10 2|54:10 3|32:10 4|43:10 5|100:10 6|2:10 7|26:10 8|33:10 9|17:10 10</relation>
    <relation name="R40" arity="2" nbTuples="100" semantics="soft" defaultCost="infinity">88:1 1|85:1 2|36:1 3|84:1 4|42:1 5|63:1 6|55:1 7|84:1 8|71:1 9|26:1 10|35:2 1|74:2 2|16:2 3|7:2 4|45:2 5|68:2 6|57:2 7|1:2 8|15:2 9|47:2 10|45:3 1|45:3 2|25:3 3|9:3 4|80:3 5|7:3 6|37:3 7|38:3 8|16:3 9|28:3 10|59:4 1|42:4 2|93:4 3|45:4 4|41:4 5|68:4 6|78:4 7|87:4 8|82:4 9|16:4 10|50:5 1|79:5 2|75:5 3|6:5 4|89:5 5|100:5 6|72:5 7|93:5 8|64:5 9|57:5 10|52:6 1|39:6 2|78:6 3|87:6 4|59:6 5|32:6 6|18:6 7|85:6 8|75:6 9|35:6 10|2:7 1|42:7 2|17:7 3|40:7 4|22:7 5|64:7 6|72:7 7|20:7 8|15:7 9|14:7 10|17:8 1|38:8 2|47:8 3|38:8 4|23:8 5|23:8 6|76:8 7|1:8 8|13:8 9|92:8 10|78:9 1|93:9 2|94:9 3|40:9 4|59:9 5|16:9 6|89:9 7|96:9 8|50:9 9|24:9 10|86:10 1|26:10 2|52:10 3|45:10 4|9:10 5|98:10 6|84:10 7|62:10 8|66:10 9|34:10 10</relation>
    <relation name="R41" arity="2" nbTuples="100" semantics="soft" defaultCost="infinity">51:1 1|9:1 2|29:1 3|32:1 4|29:1 5|3:1 6|65:1 7|32:1 8|84:1 9|79:1 10|64:2 1|72:2 2|55:2 3|12:2 4|21:2 5|80:2 6|29:2 7|32:2 8|33:2 9|25:2 10|93:3 1|73:3 2|27:3 3|58:3 4|9:3 5|32:3 6|10:3 7|51:3 8|82:3 9|19:3 10|13:4 1|62:4 2|66:4 3|81:4 4|64:4 5|43:4 6|86:4 7|51:4 8|53:4 9|12:4 10|62:5 1|68:5 2|58:5 3|32:5 4|93:5 5|44:5 6|99:5 7|41:5 8|58:5 9|8:5 10|47:6 1|89:6 2|90:6 3|99:6 4|67:6 5|67:6 6|56:6 7|68:6 8|92:6 9|35:6 10|7:7 1|65:7 2|29:7 3|53:7 4|21:7 5|100:7 6|76:7 7|95:7 8|42:7 9|76:7 10|94:8 1|8:8 2|7:8 3|36:8 4|100:8 5|43:8 6|32:8 7|47:8 8|77:8 9|5:8 10|52:9 1|19:9 2|79:9 3|26:9 4|24:9 5|40:9 6|84:9 7|87:9 8|33:9 9|74:9 10|87:10 1|76:10 2|58:10 3|92:10 4|75:10 5|12:10 6|80:10 7|33:10 8|99:10 9|31:10 10</relation>
    <relation name="R42" arity="2" nbTuples="100" semantics="soft" defaultCost="infinity">73:1 1|59:1 2|69:1 3|51:1 4|89:1 5|84:1 6|39:1 7|38:1 8|92:1 9|29:1 10|5:2 1|25:2 2|93:2 3|94:2 4|40:2 5|1:2 6|54:2 7|90:2 8|92:2 9|80:2 10|79:3 1|36:3 2|60:3 3|98:3 4|89:3 5|85:3 6|82:3 7|95:3 8|56:3 9|14:3 10|23:4 1|81:4 2|60:4 3|58:4 4|66:4 5|98:4 6|8:4 7|65:4 8|61:4 9|41:4 10|26:5 1|94:5 2|88:5 3|33:5 4|97:5 5|90:5 6|4:5 7|82:5 8|77:5 9|2:5 10|98:6 1|92:6 2|1:6 3|35:6 4|23:6 5|57:6 6|73:6 7|87:6 8|14:6 9|12:6 10|88:7 1|25:7 2|12:7 3|51:7 4|67:7 5|26:7 6|52:7 7|4:7 8|72:7 9|28:7 10|8:8 1|6:8 2|3:8 3|20:8 4|47:8 5|57:8 6|98:8 7|96:8 8|36:8 9|42:8 10|22:9 1|14:9 2|76:9 3|35:9 4|59:9 5|7:9 6|56:9 7|3:9 8|3:9 9|85:9 10|53:10 1|74:10 2|35:10 3|18:10 4|41:10 5|39:10 6|39:10 7|52:10 8|60:10 9|16:10 10</relation>
    <relation name="R43" arity="2" nbTuples="100" semantics="soft" defaultCost="infinity">1:1 1|92:1 2|16:1 3|96:1 4|19:1 5|56:1 6|23:1 7|76:1 8|61:1 9|59:1 10|36:2 1|88:2 2|59:2 3|9:2 4|69:2 5|96:2 6|90:2 7|25:2 8|71:2 9|60:2 10|7:3 1|20:3 2|4:3 3|46:3 4|100:3 5|49:3 6|56:3 7|75:3 8|29:3 9|31:3 10|1:4 1|91:4 2|58:4 3|37:4 4|91:4 5|76:4 6|22:4 7|43:4 8|95:4 9|93:4 10|15:5 1|36:5 2|14:5 3|15:5 4|36:5 5|92:5 6|19:5 7|61:5 8|44:5 9|8:5 10|87:6 1|39:6 2|96:6 3|21:6 4|31:6 5|46:6 6|79:6 7|43:6 8|59:6 9|88:6 10|50:7 1|55:7 2|9:7 3|38:7 4|98:7 5|28:7 6|94:7 7|37:7 8|75:7 9|65:7 10|26:8 1|39:8 2|15:8 3|68:8 4|95:8 5|83:8 6|47:8 7|95:8 8|17:8 9|81:8 10|55:9 1|51:9 2|41:9 3|71:9 4|32:9 5|70:9 6|14:9 7|45:9 8|31:9 9|85:9 10|24:10 1|96:10 2|48:10 3|28:10 4|4:10 5|91:10 6|53:10 7|57:10 8|66:10 9|41:10 10</relation>
    <relation name="R44" arity="2" nbTuples="100" semantics="soft" defaultCost="infinity">37:1 1|23:1 2|36:1 3|90:1 4|25:1 5|88:1 6|37:1 7|24:1 8|19:1 9|6:1 10|84:2 1|45:2 2|26:2 3|89:2 4|12:2 5|68:2 6|20:2 7|87:2 8|36:2 9|15:2 10|79:3 1|35:3 2|31:3 3|23:3 4|6:3 5|13:3 6|81:3 7|97:3 8|32:3 9|17:3 10|65:4 1|93:4 2|69:4 3|31:4 4|97:4 5|26:4 6|30:4 7|40:4 8|82:4 9|62:4 10|23:5 1|27:5 2|68:5 3|91:5 4|54:5 5|71:5 6|80:5 7|5:5 8|33:5 9|38:5 10|88:6 1|87:6 2|30:6 3|61:6 4|30:6 5|36:6 6|70:6 7|94:6 8|25:6 9|43:6 10|50:7 1|95:7 2|39:7 3|42:7 4|64:7 5|44:7 6|53:7 7|1:7 8|72:7 9|35:7 10|32:8 1|76:8 2|14:8 3|51:8 4|76:8 5|36:8 6|65:8 7|76:8 8|8:8 9|32:8 10|53:9 1|74:9 2|4:9 3|37:9 4|24:9 5|11:9 6|25:9 7|18:9 8|95:9 9|73:9 10|52:10 1|90:10 2|87:10 3|93:10 4|17:10 5|98:10 6|10:10 7|100:10 8|67:10 9|44:10 10</relation>
    <relation name="R45" arity="2" nbTuples="100" semantics="soft" defaultCost="infinity">9:1 1|29:1 2|48:1 3|72:1 4|94:1 5|66:1 6|25:1 7|34:1 8|81:1 9|41:1 10|45:2 1|6:2 2|41:2 3|92:2 4|22:2 5|4:2 6|6:2 7|98:2 8|86:2 9|49:2 10|27:3 1|84:3 2|73:3 3|52:3 4|58:3 5|75:3 6|26:3 7|81:3 8|67:3 9|100:3 10|96:4 1|83:4 2|98:4 3|20:4 4|70:4 5|87:4 6|2:4 7|89:4 8|18:4 9|51:4 10|17:5 1|24:5 2|57:5 3|54:5 4|34:5 5|20:5 6|62:5 7|20:5 8|27:5 9|14:5 10|90:6 1|30:6 2|1:6 3|37:6 4|86:6 5|82:6 6|27:6 7|34:6 8|35:6 9|93:6 10|75:7 1|2:7 2|80:7 3|1:7 4|10:7 5|79:7 6|75:7 7|18:7 8|25:7 9|15:7 10|49:8 1|83:8 2|89:8 3|79:8 4|85:8 5|53:8 6|60:8 7|29:8 8|42:8 9|82:8 10|60:9 1|69:9 2|79:9 3|20:9 4|65:9 5|86:9 6|88:9 7|93:9 8|28:9 9|91:9 10|25:10 1|15:10 2|89:10 3|47:10 4|69:10 5|1:10 6|62:10 7|99:10 8|41:10 9|78:10 10</relation>
    <relation name="R46" arity="2" nbTuples="100" semantics="soft" defaultCost="infinity">37:1 1|1:1 2|30:1 3|75:1 4|65:1 5|71:1 6|21:1 7|43:1 8|87:1 9|66:1 10|5:2 1|30:2 2|56:2 3|59:2 4|46:2 5|1:2 6|36:2 7|17:2 8|17:2 9|5:2 10|24:3 1|13:3 2|78:3 3|29:3 4|33:3 5|7:3 6|66:3 7|15:3 8|79:3 9|72:3 10|56:4 1|67:4 2|64:4 3|71:4 4|41:4 5|84:4 6|22:4 7|6:4 8|19:4 9|59:4 10|92:5 1|21:5 2|83:5 3|66:5 4|10:5 5|49:5 6|50:5 7|72:5 8|71:5 9|71:5 10|14:6 1|10:6 2|83:6 3|58:6 4|1:6 5|64:6 6|84:6 7|58:6 8|2:6 9|26:6 10|77:7 1|92:7 2|34:7 3|84:7 4|70:7 5|42:7 6|9:7 7|62:7 8|44:7 9|90:7 10|21:8 1|94:8 2|53:8 3|6:8 4|77:8 5|91:8 6|63:8 7|93:8 8|51:8 9|60:8 10|70:9 1|83:9 2|20:9 3|66:9 4|84:9 5|50:9 6|60:9 7|71:9 8|76:9 9|78:9 10|25:10 1|16:10 2|76:10 3|81:10 4|70:10 5|49:10 6|73:10 7|83:10 8|11:10 9|57:10 10</relation>
    <relation name="R47" arity="2" nbTuples="100" semantics="soft" defaultCost="infinity">39:1 1|9:1 2|13:1 3|78:1 4|70:1 5|72:1 6|67:1 7|63:1 8|21:1 9|69:1 10|73:2 1|66:2 2|1:2 3|49:2 4|80:2 5|21:2 6|46:2 7|67:2 8|58:2 9|15:2 10|38:3 1|74:3 2|31:3 3|43:3 4|32:3 5|41:3 6|14:3 7|58:3 8|80:3 9|91:3 10|2:4 1|47:4 2|74:4 3|41:4 4|11:4 5|93:4 6|13:4 7|42:4 8|47:4 9|92:4 10|7:5 1|46:5 2|88:5 3|28:5 4|53:5 5|20:5 6|95:5 7|48:5 8|79:5 9|69:5 10|23:6 1|2:6 2|45:6 3|25:6 4|1:6 5|44:6 6|1:6 7|29:6 8|65:6 9|62:6 10|55:7 1|1:7 2|66:7 3|96:7 4|48:7 5|88:7 6|59:7 7|5:7 8|84:7 9|71:7 10|81:8 1|44:8 2|30:8 3|70:8 4|31:8 5|10:8 6|10:8 7|19:8 8|77:8 9|23:8 10|67:9 1|37:9 2|24:9 3|21:9 4|4:9 5|60:9 6|78:9 7|53:9 8|23:9 9|61:9 10|2:10 1|69:10 2|1:10 3|8:10 4|92:10 5|38:10 6|81:10 7|29:10 8|64:10 9|23:10 10</relation>
    <relation name="R48" arity="2" nbTuples="100" semantics="soft" defaultCost="infinity">20:1 1|35:1 2|88:1 3|87:1 4|86:1 5|83:1 6|36:1 7|21:1 8|51:1 9|81:1 10|43:2 1|12:2 2|71:2 3|48:2 4|19:2 5|22:2 6|59:2 7|55:2 8|60:2 9|58:2 10|28:3 1|35:3 2|28:3 3|73:3 4|80:3 5|30:3 6|80:3 7|77:3 8|29:3 9|11:3 10|52:4 1|83:4 2|8:4 3|41:4 4|52:4 5|48:4 6|79:4 7|56:4 8|97:4 9|53:4 10|79:5 1|25:5 2|34:5 3|93:5 4|54:5 5|67:5 6|21:5 7|8:5 8|24:5 9|56:5 10|25:6 1|73:6 2|79:6 3|89:6 4|50:6 5|7:6 6|48:6 7|82:6 8|67:6 9|27:6 10|30:7 1|51:7 2|44:7 3|60:7 4|28:7 5|62:7 6|54:7 7|1:7 8|67:7 9|58:7 10|55:8 1|51:8 2|67:8 3|39:8 4|45:8 5|1:8 6|41:8 7|72:8 8|89:8 9|58:8 10|42:9 1|27:9 2|73:9 3|39:9 4|26:9 5|72:9 6|73:9 7|23:9 8|18:9 9|85:9 10|79:10 1|59:10 2|65:10 3|70:10 4|67:10 5|1:10 6|28:10 7|99:10 8|31:10 9|83:10 10</relation>
    <relation name="R49" arity="2" nbTuples="100" semantics="soft" defaultCost="infinity">38:1 1|43:1 2|9:1 3|97:1 4|41:1 5|7:1 6|100:1 7|93:1 8|95:1 9|94:1 10|50:2 1|75:2 2|64:2 3|28:2 4|98:2 5|45:2 6|94:2 7|45:2 8|25:2 9|91:2 10|50:3 1|92:3 2|7:3 3|90:3 4|53:3 5|53:3 6|84:3 7|84:3 8|15:3 9|66:3 10|61:4 1|28:4 2|8:4 3|67:4 4|57:4 5|33:4 6|74:4 7|41:4 8|37:4 9|45:4 10|21:5 1|90:5 2|38:5 3|59:5 4|56:5 5|7:5 6|86:5 7|87:5 8|92:5 9|15:5 10|9:6 1|31:6 2|63:6 3|43:6 4|14:6 5|85:6 6|67:6 7|29:6 8|43:6 9|2:6 10|74:7 1|3:7 2|69:7 3|33:7 4|38:7 5|20:7 6|51:7 7|95:7 8|15:7 9|56:7 10|22:8 1|69:8 2|94:8 3|40:8 4|65:8 5|1:8 6|34:8 7|28:8 8|37:8 9|33:8 10|51:9 1|79:9 2|78:9 3|64:9 4|73:9 5|50:9 6|56:9 7|91:9 8|75:9 9|81:9 10|68:10 1|75:10 2|16:10 3|10:10 4|62:10 5|42:10 6|91:10 7|1:10 8|90:10 9|84:10 10</relation>
    <relation name="R50" arity="2" nbTuples="100" semantics="soft" defaultCost="infinity">40:1 1|59:1 2|92:1 3|60:1 4|16:1 5|63:1 6|14:1 7|6:1 8|20:1 9|17:1 10|7:2 1|32:2 2|79:2 3|2:2 4|28:2 5|93:2 6|60:2 7|94:2 8|41:2 9|90:2 10|6:3 1|79:3 2|54:3 3|83:3 4|44:3 5|9:3 6|90:3 7|60:3 8|96:3 9|96:3 10|28:4 1|55:4 2|27:4 3|66:4 4|19:4 5|60:4 6|93:4 7|68:4 8|54:4 9|43:4 10|23:5 1|39:5 2|83:5 3|30:5 4|51:5 5|24:5 6|31:5 7|3:5 8|52:5 9|62:5 10|1:6 1|84:6 2|44:6 3|37:6 4|6:6 5|24:6 6|49:6 7|30:6 8|26:6 9|92:6 10|50:7 1|100:7 2|13:7 3|30:7 4|58:7 5|45:7 6|97:7 7|56:7 8|39:7 9|19:7 10|86:8 1|12:8 2|47:8 3|92:8 4|78:8 5|31:8 6|20:8 7|81:8 8|76:8 9|90:8 10|39:9 1|98:9 2|99:9 3|99:9 4|41:9 5|95:9 6|90:9 7|1:9 8|32:9 9|21:9 10|77:10 1|4:10 2|42:10 3|53:10 4|47:10 5|43:10 6|43:10 7|86:10 8|63:10 9|96:10 10</relation>
    <relation name="R51" arity="2" nbTuples="100" semantics="soft" defaultCost="infinity">4:1 1|36:1 2|13:1 3|44:1 4|23:1 5|34:1 6|50:1 7|61:1 8|45:1 9|56:1 10|49:2 1|16:2 2|15:2 3|81:2 4|54:2 5|18:2 6|59:2 7|28:2 8|15:2 9|28:2 10|44:3 1|87:3 2|17:3 3|10:3 4|97:3 5|5:3 6|75:3 7|5:3 8|73:3 9|87:3 10|30:4 1|35:4 2|31:4 3|9:4 4|26:4 5|24:4 6|68:4 7|30:4 8|53:4 9|75:4 10|60:5 1|62:5 2|32:5 3|87:5 4|38:5 5|34:5 6|90:5 7|34:5 8|40:5 9|82:5 10|37:6 1|70:6 2|59:6 3|47:6 4|46:6 5|89:6 6|51:6 7|4:6 8|95:6 9|89:6 10|95:7 1|76:7 2|57:7 3|4:7 4|33:7 5|49:7 6|29:7 7|34:7 8|61:7 9|27:7 10|4:8 1|82:8 2|55:8 3|37:8 4|24:8 5|53:8 6|18:8 7|53:8 8|23:8 9|37:8 10|95:9 1|24:9 2|92:9 3|98:9 4|70:9 5|24:9 6|72:9 7|15:9 8|50:9 9|11:9 10|94:10 1|56:10 2|12:10 3|55:10 4|37:10 5|100:10 6|97:10 7|56:10 8|80:10 9|29:10 10</relation>
    <relation name="R52" arity="2" nbTuples="100" semantics="soft" defaultCost="infinity">59:1 1|49:1 2|82:1 3|91:1 4|85:1 5|76:1 6|91:1 7|40:1 8|32:1 9|58:1 10|54:2 1|15:2 2|20:2 3|34:2 4|52:2 5|74:2 6|1:2 7|51:2 8|23:2 9|26:2 10|69:3 1|41:3 2|14:3 3|86:3 4|11:3 5|59:3 6|14:3 7|11:3 8|14:3 9|13:3 10|56:4 1|32:4 2|23:4 3|26:4 4|45:4 5|90:4 6|9:4 7|77:4 8|45:4 9|1:4 10|64:5 1|77:5 2|100:5 3|88:5 4|37:5 5|7:5 6|100:5 7|61:5 8|63:5 9|14:5 10|77:6 1|10:6 2|64:6 3|22:6 4|33:6 5|49:6 6|10:6 7|59:6 8|17:6 9|53:6 10|30:7 1|9:7 2|52:7 3|56:7 4|74:7 5|36:7 6|82:7 7|44:7 8|47:7 9|24:7 10|37:8 1|96:8 2|63:8 3|51:8 4|47:8 5|64:8 6|64:8 7|86:8 8|42:8 9|60:8 10|14:9 1|6:9 2|25:9 3|15:9 4|40:9 5|91:9 6|82:9 7|95:9 8|40:9 9|72:9 10|32:10 1|46:10 2|30:10 3|85:10 4|92:10 5|52:10 6|83:10 7|85:10 8|80:10 9|20:10 10</relation>
    <relation name="R53" arity="2" nbTuples="100" semantics="soft" defaultCost="infinity">65:1 1|83:1 2|84:1 3|92:1 4|38:1 5|58:1 6|28:1 7|20:1 8|3:1 9|24:1 10|36:2 1|64:2 2|58:2 3|17:2 4|49:2 5|91:2 6|55:2 7|2:2 8|80:2 9|68:2 10|39:3 1|4:3 2|89:3 3|100:3 4|38:3 5|100:3 6|80:3 7|78:3 8|67:3 9|1:3 10|21:4 1|40:4 2|91:4 3|31:4 4|22:4 5|96:4 6|67:4 7|75:4 8|23:4 9|7:4 10|56:5 1|64:5 2|45:5 3|48:5 4|63:5 5|46:5 6|37:5 7|50:5 8|37:5 9|69:5 10|92:6 1|49:6 2|83:6 3|21:6 4|76:6 5|43:6 6|48:6 7|31:6 8|59:6 9|2:6 10|33:7 1|61:7 2|4:7 3|52:7 4|41:7 5|10:7 6|71:7 7|5:7 8|35:7 9|55:7 10|89:8 1|86:8 2|72:8 3|46:8 4|20:8 5|75:8 6|10:8 7|32:8 8|11:8 9|51:8 10|34:9 1|28:9 2|24:9 3|19:9 4|35:9 5|38:9 6|81:9 7|55:9 8|77:9 9|90:9 10|13:10 1|16:10 2|25:10 3|34:10 4|91:10 5|33:10 6|88:10 7|100:10 8|46:10 9|83:10 10</relation>
    <relation name="R54" arity="2" nbTuples="100" semantics="soft" defaultCost="infinity">1:1 1|28:1 2|10:1 3|79:1 4|7:1 5|42:1 6|4:1 7|31:1 8|55:1 9|22:1 10|89:2 1|19:2 2|87:2 3|29:2 4|27:2 5|53:2 6|21:2 7|35:2 8|54:2 9|45:2 10|43:3 1|74:3 2|79:3 3|92:3 4|11:3 5|62:3 6|78:3 7|11:3 8|42:3 9|21:3 10|71:4 1|68:4 2|83:4 3|38:4 4|76:4 5|53:4 6|19:4 7|13:4 8|64:4 9|87:4 10|29:5 1|49:5 2|70:5 3|76:5 4|28:5 5|46:5 6|37:5 7|34:5 8|29:5 9|6:5 10|1:6 1|41:6 2|73:6 3|30:6 4|92:6 5|43:6 6|92:6 7|52:6 8|90:6 9|21:6 10|62:7 1|62:7 2|34:7 3|98:7 4|73:7 5|91:7 6|85:7 7|26:7 8|82:7 9|93:7 10|47:8 1|79:8 2|58:8 3|51:8 4|37:8 5|10:8 6|1:8 7|20:8 8|38:8 9|92:8 10|40:9 1|18:9 2|95:9 3|8:9 4|26:9 5|53:9 6|54:9 7|33:9 8|28:9 9|4:9 10|5:10 1|73:10 2|89:10 3|31:10 4|62:10 5|64:10 6|75:10 7|41:10 8|71:10 9|97:10 10</relation>
    <relation name="R55" arity="2" nbTuples="100" semantics="soft" defaultCost="infinity">32:1 1|94:1 2|57:1 3|23:1 4|5:1 5|2:1 6|98:1 7|56:1 8|13:1 9|21:1 10|48:2 1|74:2 2|72:2 3|8:2 4|18:2 5|96:2 6|54:2 7|7:2 8|26:2 9|86:2 10|1:3 1|57:3 2|98:3 3|57:3 4|12:3 5|34:3 6|16:3 7|89:3 8|69:3 9|88:3 10|57:4 1|7:4 2|30:4 3|42:4 4|64:4 5|43:4 6|39:4 7|75:4 8|38:4 9|13:4 10|2:5 1|37:5 2|28:5 3|31:5 4|63:5 5|1:5 6|26:5 7|3:5 8|75:5 9|70:5 10|45:6 1|43:6 2|95:6 3|64:6 4|13:6 5|66:6 6|47:6 7|71:6 8|17:6 9|30:6 10|98:7 1|14:7 2|30:7 3|12:7 4|52:7 5|34:7 6|36:7 7|36:7 8|35:7 9|26:7 10|7:8 1|82:8 2|41:8 3|91:8 4|23:8 5|33:8 6|65:8 7|47:8 8|38:8 9|73:8 10|79:9 1|4:9 2|69:9 3|28:9 4|1:9 5|88:9 6|57:9 7|48:9 8|49:9 9|68:9 10|99:10 1|9:10 2|82:10 3|34:10 4|44:10 5|99:10 6|11:10 7|20:10 8|89:10 9|55:10 10</relation>
    <relation name="R56" arity="2" nbTuples="100" semantics="soft" defaultCost="infinity">85:1 1|8:1 2|28:1 3|24:1 4|53:1 5|76:1 6|22:1 7|16:1 8|76:1 9|97:1 10|54:2 1|16:2 2|60:2 3|49:2 4|46:2 5|48:2 6|53:2 7|29:2 8|26:2 9|76:2 10|51:3 1|29:3 2|77:3 3|64:3 4|57:3 5|77:3 6|51:3 7|10:3 8|92:3 9|13:3 10|73:4 1|16:4 2|53:4 3|5:4 4|29:4 5|53:4 6|67:4 7|21:4 8|44:4 9|39:4 10|87:5 1|84:5 2|88:5 3|47:5 4|63:5 5|46:5 6|3:5 7|14:5 8|82:5 9|70:5 10|47:6 1|56:6 2|19:6 3|7:6 4|53:6 5|26:6 6|38:6 7|92:6 8|48:6 9|1:6 10|25:7 1|18:7 2|73:7 3|35:7 4|35:7 5|92:7 6|3:7 7|45:7 8|85:7 9|83:7 10|51:8 1|83:8 2|58:8 3|53:8 4|40:8 5|58:8 6|72:8 7|82:8 8|67:8 9|87:8 10|1:9 1|54:9 2|50:9 3|45:9 4|39:9 5|13:9 6|34:9 7|25:9 8|8:9 9|73:9 10|60:10 1|25:10 2|70:10 3|95:10 4|44:10 5|88:10 6|59:10 7|27:10 8|93:10 9|79:10 10</relation>
    <relation name="R57" arity="2" nbTuples="100" semantics="soft" defaultCost="infinity">81:1 1|56:1 2|85:1 3|59:1 4|21:1 5|92:1 6|85:1 7|13:1 8|7:1 9|59:1 10|9:2 1|52:2 2|9:2 3|76:2 4|65:2 5|6:2 6|30:2 7|36:2 8|85:2 9|17:2 10|28:3 1|22:3 2|37:3 3|34:3 4|38:3 5|37:3 6|64:3 7|93:3 8|4:3 9|52:3 10|97:4 1|93:4 2|24:4 3|13:4 4|28:4 5|55:4 6|5:4 7|5:4 8|82:4 9|63:4 10|54:5 1|90:5 2|8:5 3|14:5 4|24:5 5|13:5 6|44:5 7|79:5 8|75:5 9|99:5 10|3:6 1|39:6 2|82:6 3|20:6 4|86:6 5|15:6 6|33:6 7|83:6 8|15:6 9|20:6 10|44:7 1|39:7 2|5:7 3|81:7 4|28:7 5|72:7 6|91:7 7|99:7 8|85:7 9|5:7 10|21:8 1|93:8 2|24:8 3|19:8 4|51:8 5|18:8 6|44:8 7|70:8 8|4:8 9|86:8 10|84:9 1|36:9 2|17:9 3|81:9 4|33:9 5|38:9 6|21:9 7|45:9 8|14:9 9|45:9 10|87:10 1|29:10 2|17:10 3|44:10 4|57:10 5|97:10 6|22:10 7|80:10 8|25:10 9|50:10 10</relation>
    <relation name="R58" arity="2" nbTuples="100" semantics="soft" defaultCost="infinity">62:1 1|28:1 2|85:1 3|92:1 4|25:1 5|70:1 6|42:1 7|100:1 8|21:1 9|53:1 10|2:2 1|51:2 2|80:2 3|88:2 4|8:2 5|99:2 6|17:2 7|64:2 8|40:2 9|70:2 10|92:3 1|71:3 2|13:3 3|24:3 4|21:3 5|98:3 6|24:3 7|97:3 8|46:3 9|33:3 10|57:4 1|13:4 2|60:4 3|78:4 4|40:4 5|40:4 6|72:4 7|10:4 8|52:4 9|55:4 10|78:5 1|68:5 2|29:5 3|52:5 4|4:5 5|36:5 6|65:5 7|34:5 8|52:5 9|59:5 10|30:6 1|13:6 2|40:6 3|26:6 4|20:6 5|41:6 6|33:6 7|13:6 8|22:6 9|3:6 10|81:7 1|10:7 2|53:7 3|81:7 4|52:7 5|92:7 6|49:7 7|36:7 8|11:7 9|52:7 10|86:8 1|39:8 2|32:8 3|45:8 4|32:8 5|99:8 6|59:8 7|52:8 8|54:8 9|72:8 10|81:9 1|36:9 2|92:9 3|6:9 4|42:9 5|100:9 6|12:9 7|58:9 8|52:9 9|24:9 10|40:10 1|86:10 2|88:10 3|40:10 4|6:10 5|1:10 6|14:10 7|34:10 8|14:10 9|36:10 10</relation>
    <relation name="R59" arity="2" nbTuples="100" semantics="soft" defaultCost="infinity">76:1 1|71:1 2|73:1 3|83:1 4|59:1 5|86:1 6|58:1 7|29:1 8|60:1 9|70:1 10|18:2 1|17:2 2|31:2 3|64:2 4|94:2 5|47:2 6|54:2 7|39:2 8|73:2 9|25:2 10|72:3 1|45:3 2|4:3 3|81:3 4|86:3 5|92:3 6|42:3 7|61:3 8|98:3 9|12:3 10|39:4 1|23:4 2|69:4 3|50:4 4|87:4 5|49:4 6|68:4 7|39:4 8|31:4 9|35:4 10|30:5 1|95:5 2|5:5 3|99:5 4|6:5 5|100:5 6|49:5 7|79:5 8|97:5 9|6:5 10|2:6 1|30:6 2|75:6 3|56:6 4|55:6 5|26:6 6|50:6 7|87:6 8|64:6 9|13:6 10|36:7 1|21:7 2|22:7 3|1:7 4|61:7 5|53:7 6|89:7 7|95:7 8|17:7 9|96:7 10|39:8 1|15:8 2|100:8 3|25:8 4|14:8 5|97:8 6|94:8 7|42:8 8|19:8 9|96:8 10|75:9 1|62:9 2|65:9 3|79:9 4|49:9 5|17:9 6|63:9 7|23:9 8|30:9 9|38:9 10|12:10 1|5:10 2|60:10 3|7:10 4|68:10 5|14:10 6|22:10 7|16:10 8|95:10 9|75:10 10</relation>
    <relation name="R60" arity="2" nbTuples="100" semantics="soft" defaultCost="infinity">38:1 1|17:1 2|64:1 3|46:1 4|51:1 5|4:1 6|68:1 7|98:1 8|11:1 9|8:1 10|36:2 1|79:2 2|13:2 3|77:2 4|76:2 5|5:2 6|35:2 7|100:2 8|58:2 9|24:2 10|2:3 1|14:3 2|45:3 3|53:3 4|60:3 5|63:3 6|30:3 7|91:3 8|77:3 9|72:3 10|69:4 1|63:4 2|97:4 3|78:4 4|24:4 5|85:4 6|73:4 7|97:4 8|19:4 9|70:4 10|64:5 1|46:5 2|65:5 3|45:5 4|29:5 5|57:5 6|4:5 7|5:5 8|96:5 9|54:5 10|87:6 1|47:6 2|40:6 3|29:6 4|59:6 5|31:6 6|55:6 7|44:6 8|73:6 9|12:6 10|81:7 1|93:7 2|41:7 3|95:7 4|77:7 5|46:7 6|45:7 7|95:7 8|50:7 9|97:7 10|65:8 1|69:8 2|35:8 3|56:8 4|71:8 5|37:8 6|20:8 7|6:8 8|2:8 9|99:8 10|10:9 1|88:9 2|4:9 3|12:9 4|15:9 5|57:9 6|21:9 7|84:9 8|95:9 9|12:9 10|65:10 1|6:10 2|29:10 3|62:10 4|52:10 5|45:10 6|82:10 7|74:10 8|56:10 9|94:10 10</relation>
    <relation name="R61" arity="2" nbTuples="100" semantics="soft" defaultCost="infinity">67:1 1|44:1 2|6:1 3|66:1 4|99:1 5|50:1 6|27:1 7|23:1 8|81:1 9|11:1 10|64:2 1|15:2 2|91:2 3|82:2 4|69:2 5|4:2 6|13:2 7|71:2 8|29:2 9|70:2 10|89:3 1|1:3 2|93:3 3|64:3 4|77:3 5|67:3 6|19:3 7|19:3 8|74:3 9|30:3 10|12:4 1|28:4 2|50:4 3|84:4 4|14:4 5|98:4 6|59:4 7|32:4 8|43:4 9|31:4 10|47:5 1|44:5 2|3:5 3|94:5 4|37:5 5|25:5 6|92:5 7|58:5 8|88:5 9|6:5 10|5:6 1|27:6 2|52:6 3|7:6 4|100:6 5|88:6 6|3:6 7|24:6 8|30:6 9|80:6 10|26:7 1|40:7 2|39:7 3|77:7 4|25:7 5|39:7 6|33:7 7|50:7 8|14:7 9|98:7 10|11:8 1|3:8 2|58:8 3|99:8 4|62:8 5|31:8 6|92:8 7|77:8 8|85:8 9|77:8 10|33:9 1|49:9 2|98:9 3|62:9 4|85:9 5|12:9 6|50:9 7|60:9 8|84:9 9|22:9 10|62:10 1|94:10 2|3:10 3|66:10 4|5:10 5|74:10 6|1:10 7|13:10 8|6:10 9|56:10 10</relation>
    <relation name="R62" arity="2" nbTuples="100" semantics="soft" defaultCost="infinity">42:1 1|72:1 2|93:1 3|82:1 4|52:1 5|49:1 6|37:1 7|30:1 8|47:1 9|49:1 10|47:2 1|62:2 2|78:2 3|53:2 4|29:2 5|67:2 6|73:2 7|19:2 8|23:2 9|30:2 10|98:3 1|88:3 2|21:3 3|100:3 4|76:3 5|100:3 6|18:3 7|58:3 8|83:3 9|20:3 10|20:4 1|26:4 2|15:4 3|57:4 4|12:4 5|9:4 6|80:4 7|29:4 8|39:4 9|90:4 10|56:5 1|22:5 2|73:5 3|84:5 4|11:5 5|78:5 6|47:5 7|61:5 8|11:5 9|25:5 10|23:6 1|42:6 2|55:6 3|92:6 4|16:6 5|8:6 6|47:6 7|92:6 8|46:6 9|49:6 10|5:7 1|30:7 2|84:7 3|5:7 4|40:7 5|15:7 6|89:7 7|63:7 8|50:7 9|45:7 10|71:8 1|14:8 2|85:8 3|78:8 4|90:8 5|63:8 6|27:8 7|50:8 8|20:8 9|55:8 10|58:9 1|9:9 2|23:9 3|73:9 4|51:9 5|57:9 6|48:9 7|24:9 8|8:9 9|98:9 10|62:10 1|48:10 2|92:10 3|51:10 4|27:10 5|42:10 6|20:10 7|73:10 8|91:10 9|13:10 10</relation>
    <relation name="R63" arity="2" nbTuples="100" semantics="soft" defaultCost="infinity">89:1 1|4:1 2|35:1 3|45:1 4|75:1 5|61:1 6|11:1 7|85:1 8|2:1 9|57:1 10|44:2 1|42:2 2|9:2 3|54:2 4|27:2 5|4:2 6|44:2 7|14:2 8|27:2 9|92:2 10|27:3 1|48:3 2|17:3 3|60:3 4|44:3 5|26:3 6|21:3 7|1:3 8|43:3 9|51:3 10|8:4 1|1:4 2|39:4 3|74:4 4|63:4 5|24:4 6|44:4 7|66:4 8|24:4 9|40:4 10|89:5 1|59:5 2|80:5 3|12:5 4|96:5 5|83:5 6|63:5 7|14:5 8|63:5 9|65:5 10|19:6 1|70:6 2|48:6 3|52:6 4|35:6 5|50:6 6|49:6 7|65:6 8|34:6 9|88:6 10|94:7 1|21:7 2|57:7 3|46:7 4|73:7 5|66:7 6|71:7 7|73:7 8|100:7 9|48:7 10|95:8 1|82:8 2|42:8 3|25:8 4|19:8 5|97:8 6|19:8 7|31:8 8|95:8 9|96:8 10|34:9 1|83:9 2|11:9 3|23:9 4|32:9 5|19:9 6|35:9 7|9:9 8|13:9 9|93:9 10|98:10 1|99:10 2|96:10 3|80:10 4|9:10 5|79:10 6|34:10 7|44:10 8|40:10 9|9:10 10</relation>
    <relation name="R64" arity="2" nbTuples="100" semantics="soft" defaultCost="infinity">90:1 1|56:1 2|7:1 3|19:1 4|62:1 5|4:1 6|64:1 7|31:1 8|89:1 9|38:1 10|64:2 1|6:2 2|34:2 3|29:2 4|5:2 5|51:2 6|5:2 7|8:2 8|78:2 9|62:2 10|25:3 1|26:3 2|17:3 3|5:3 4|72:3 5|61:3 6|41:3 7|94:3 8|1:3 9|56:3 10|22:4 1|72:4 2|69:4 3|1:4 4|16:4 5|23:4 6|71:4 7|8:4 8|46:4 9|46:4 10|12:5 1|62:5 2|52:5 3|26:5 4|70:5 5|2:5 6|36:5 7|30:5 8|47:5 9|98:5 10|36:6 1|90:6 2|41:6 3|77:6 4|82:6 5|50:6 6|32:6 7|59:6 8|15:6 9|37:6 10|86:7 1|90:7 2|72:7 3|92:7 4|92:7 5|34:7 6|35:7 7|70:7 8|10:7 9|29:7 10|57:8 1|82:8 2|83:8 3|23:8 4|74:8 5|63:8 6|84:8 7|3:8 8|16:8 9|85:8 10|96:9 1|91:9 2|88:9 3|81:9 4|92:9 5|76:9 6|28:9 7|84:9 8|90:9 9|89:9 10|78:10 1|6:10 2|44:10 3|62:10 4|99:10 5|67:10 6|38:10 7|60:10 8|41:10 9|3:10 10</relation>
    <relation name="R65" arity="2" nbTuples="100" semantics="soft" defaultCost="infinity">62:1 1|78:1 2|16:1 3|34:1 4|16:1 5|74:1 6|93:1 7|64:1 8|82:1 9|37:1 10|1:2 1|90:2 2|80:2 3|32:2 4|46:2 5|3:2 6|24:2 7|30:2 8|4:2 9|11:2 10|98:3 1|61:3 2|90:3 3|83:3 4|19:3 5|20:3 6|54:3 7|77:3 8|50:3 9|78:3 10|13:4 1|16:4 2|98:4 3|48:4 4|52:4 5|12:4 6|95:4 7|87:4 8|56:4 9|63:4 10|86:5 1|29:5 2|82:5 3|89:5 4|75:5 5|61:5 6|95:5 7|6:5 8|52:5 9|92:5 10|72:6 1|72:6 2|13:6 3|91:6 4|79:6 5|93:6 6|7:6 7|77:6 8|27:6 9|15:6 10|7:7 1|35:7 2|86:7 3|71:7 4|51:7 5|3:7 6|18:7 7|37:7 8|45:7 9|76:7 10|64:8 1|46:8 2|16:8 3|70:8 4|10:8 5|40:8 6|88:8 7|80:8 8|66:8 9|46:8 10|52:9 1|67:9 2|36:9 3|44:9 4|83:9 5|25:9 6|16:9 7|85:9 8|52:9 9|72:9 10|84:10 1|48:10 2|19:10 3|17:10 4|40:10 5|33:10 6|15:10 7|95:10 8|29:10 9|52:10 10</relation>
    <relation name="R66" arity="2" nbTuples="100" semantics="soft" defaultCost="infinity">41:1 1|34:1 2|59:1 3|48:1 4|91:1 5|91:1 6|29:1 7|92:1 8|62:1 9|61:1 10|37:2 1|37:2 2|65:2 3|36:2 4|86:2 5|73:2 6|61:2 7|97:2 8|18:2 9|36:2 10|57:3 1|48:3 2|20:3 3|3:3 4|47:3 5|59:3 6|2:3 7|32:3 8|64:3 9|100:3 10|20:4 1|65:4 2|26:4 3|6:4 4|39:4 5|73:4 6|61:4 7|54:4 8|53:4 9|75:4 10|11:5 1|62:5 2|45:5 3|25:5 4|36:5 5|12:5 6|73:5 7|21:5 8|46:5 9|9:5 10|74:6 1|84:6 2|30:6 3|66:6 4|40:6 5|74:6 6|44:6 7|80:6 8|85:6 9|54:6 10|4:7 1|83:7 2|34:7 3|15:7 4|66:7 5|76:7 6|99:7 7|33:7 8|59:7 9|72:7 10|55:8 1|30:8 2|72:8 3|77:8 4|43:8 5|86:8 6|75:8 7|11:8 8|14:8 9|51:8 10|40:9 1|32:9 2|1:9 3|84:9 4|49:9 5|33:9 6|64:9 7|58:9 8|31:9 9|45:9 10|44:10 1|48:10 2|43:10 3|90:10 4|39:10 5|64:10 6|26:10 7|88:10 8|97:10 9|21:10 10</relation>
    <relation name="R67" arity="2" nbTuples="100" semantics="soft" defaultCost="infinity">79:1 1|60:1 2|86:1 3|51:1 4|93:1 5|14:1 6|61:1 7|54:1 8|39:1 9|59:1 10|7:2 1|26:2 2|45:2 3|43:2 4|19:2 5|90:2 6|53:2 7|60:2 8|57:2 9|12:2 10|84:3 1|51:3 2|62:3 3|71:3 4|91:3 5|56:3 6|56:3 7|7:3 8|69:3 9|87:3 10|39:4 1|4:4 2|84:4 3|100:4 4|16:4 5|56:4 6|39:4 7|87:4 8|10:4 9|72:4 10|43:5 1|13:5 2|90:5 3|37:5 4|68:5 5|71:5 6|52:5 7|62:5 8|58:5 9|49:5 10|88:6 1|43:6 2|60:6 3|36:6 4|57:6 5|42:6 6|79:6 7|50:6 8|28:6 9|20:6 10|84:7 1|83:7 2|100:7 3|39:7 4|30:7 5|38:7 6|5:7 7|89:7 8|18:7 9|43:7 10|97:8 1|62:8 2|99:8 3|18:8 4|7:8 5|58:8 6|66:8 7|84:8 8|60:8 9|92:8 10|100:9 1|96:9 2|8:9 3|11:9 4|39:9 5|19:9 6|14:9 7|39:9 8|11:9 9|37:9 10|4:10 1|21:10 2|34:10 3|52:10 4|62:10 5|22:10 6|24:10 7|6:10 8|95:10 9|38:10 10</relation>
    <relation name="R68" arity="2" nbTuples="100" semantics="soft" defaultCost="infinity">48:1 1|12:1 2|78:1 3|30:1 4|71:1 5|82:1 6|14:1 7|25:1 8|4:1 9|90:1 10|85:2 1|69:2 2|2:2 3|30:2 4|52:2 5|66:2 6|93:2 7|59:2 8|48:2 9|4:2 10|34:3 1|66:3 2|49:3 3|62:3 4|36:3 5|42:3 6|75:3 7|53:3 8|1:3 9|64:3 10|26:4 1|81:4 2|30:4 3|77:4 4|22:4 5|90:4 6|63:4 7|74:4 8|97:4 9|36:4 10|48:5 1|68:5 2|36:5 3|53:5 4|62:5 5|62:5 6|79:5 7|11:5 8|82:5 9|38:5 10|84:6 1|82:6 2|38:6 3|87:6 4|86:6 5|46:6 6|57:6 7|26:6 8|53:6 9|30:6 10|30:7 1|76:7 2|85:7 3|62:7 4|62:7 5|76:7 6|12:7 7|12:7 8|30:7 9|58:7 10|27:8 1|82:8 2|76:8 3|22:8 4|85:8 5|86:8 6|74:8 7|77:8 8|16:8 9|80:8 10|73:9 1|78:9 2|69:9 3|88:9 4|75:9 5|87:9 6|53:9 7|66:9 8|44:9 9|61:9 10|85:10 1|70:10 2|38:10 3|98:10 4|65:10 5|86:10 6|67:10 7|21:10 8|65:10 9|100:10 10</relation>
    <relation name="R69" arity="2" nbTuples="100" semantics="soft" defaultCost="infinity">11:1 1|38:1 2|32:1 3|100:1 4|15:1 5|62:1 6|98:1 7|20:1 8|67:1 9|38:1 10|50:2 1|52:2 2|85:2 3|73:2 4|1:2 5|89:2 6|12:2 7|56:2 8|90:2 9|70:2 10|73:3 1|85:3 2|77:3 3|51:3 4|71:3 5|4:3 6|66:3 7|41:3 8|51:3 9|51:3 10|77:4 1|89:4 2|91:4 3|36:4 4|96:4 5|49:4 6|8:4 7|9:4 8|86:4 9|76:4 10|70:5 1|16:5 2|23:5 3|86:5 4|56:5 5|49:5 6|92:5 7|22:5 8|99:5 9|77:5 10|56:6 1|55:6 2|24:6 3|32:6 4|15:6 5|81:6 6|68:6 7|31:6 8|11:6 9|43:6 10|86:7 1|5:7 2|97:7 3|74:7 4|86:7 5|97:7 6|81:7 7|16:7 8|100:7 9|20:7 10|83:8 1|24:8 2|8:8 3|52:8 4|71:8 5|75:8 6|44:8 7|55:8 8|50:8 9|25:8 10|69:9 1|36:9 2|58:9 3|80:9 4|85:9 5|75:9 6|57:9 7|93:9 8|66:9 9|46:9 10|86:10 1|11:10 2|17:10 3|17:10 4|20:10 5|56:10 6|52:10 7|12:10 8|84:10 9|41:10 10</relation>
    <relation name="R70" arity="2" nbTuples="100" semantics="soft" defaultCost="infinity">51:1 1|52:1 2|49:1 3|88:1 4|14:1 5|41:1 6|74:1 7|37:1 8|40:1 9|68:1 10|89:2 1|6:2 2|60:2 3|68:2 4|20:2 5|7:2 6|74:2 7|96:2 8|45:2 9|63:2 10|30:3 1|45:3 2|11:3 3|63:3 4|94:3 5|45:3 6|9:3 7|19:3 8|21:3 9|72:3 10|1:4 1|75:4 2|77:4 3|33:4 4|96:4 5|83:4 6|74:4 7|35:4 8|41:4 9|21:4 10|14:5 1|36:5 2|58:5 3|28:5 4|64:5 5|13:5 6|65:5 7|67:5 8|94:5 9|73:5 10|49:6 1|54:6 2|8:6 3|72:6 4|32:6 5|38:6 6|27:6 7|12:6 8|43:6 9|33:6 10|64:7 1|43:7 2|35:7 3|54:7 4|9:7 5|71:7 6|41:7 7|62:7 8|91:7 9|80:7 10|11:8 1|42:8 2|90:8 3|31:8 4|7:8 5|20:8 6|100:8 7|14:8 8|29:8 9|52:8 10|4:9 1|100:9 2|28:9 3|84:9 4|7:9 5|62:9 6|41:9 7|42:9 8|73:9 9|88:9 10|86:10 1|72:10 2|69:10 3|69:10 4|16:10 5|4:10 6|86:10 7|83:10 8|84:10 9|7:10 10</relation>
    <relation name="R71" arity="2" nbTuples="100" semantics="soft" defaultCost="infinity">76:1 1|71:1 2|87:1 3|41:1 4|33:1 5|42:1 6|65:1 7|17:1 8|7:1 9|23:1 10|98:2 1|29:2 2|24:2 3|32:2 4|24:2 5|22:2 6|97:2 7|17:2 8|16:2 9|22:2 10|37:3 1|84:3 2|85:3 3|71:3 4|61:3 5|97:3 6|49:3 7|68:3 8|65:3 9|51:3 10|9:4 1|28:4 2|69:4 3|38:4 4|90:4 5|68:4 6|72:4 7|82:4 8|52:4 9|21:4 10|75:5 1|45:5 2|68:5 3|82:5 4|60:5 5|46:5 6|72:5 7|4:5 8|45:5 9|97:5 10|91:6 1|59:6 2|9:6 3|73:6 4|90:6 5|97:6 6|29:6 7|31:6 8|94:6 9|61:6 10|63:7 1|98:7 2|16:7 3|99:7 4|74:7 5|51:7 6|40:7 7|94:7 8|48:7 9|25:7 10|8:8 1|90:8 2|85:8 3|1:8 4|35:8 5|76:8 6|52:8 7|40:8 8|45:8 9|80:8 10|64:9 1|41:9 2|49:9 3|96:9 4|20:9 5|45:9 6|100:9 7|53:9 8|90:9 9|6:9 10|60:10 1|46:10 2|15:10 3|99:10 4|66:10 5|11:10 6|32:10 7|54:10 8|62:10 9|42:10 10</relation>
    <relation name="R72" arity="2" nbTuples="100" semantics="soft" defaultCost="infinity">76:1 1|68:1 2|60:1 3|50:1 4|86:1 5|17:1 6|3:1 7|49:1 8|56:1 9|45:1 10|15:2 1|81:2 2|92:2 3|13:2 4|38:2 5|79:2 6|22:2 7|77:2 8|36:2 9|97:2 10|75:3 1|93:3 2|30:3 3|41:3 4|68:3 5|3:3 6|63:3 7|59:3 8|8:3 9|26:3 10|16:4 1|52:4 2|47:4 3|15:4 4|95:4 5|33:4 6|92:4 7|39:4 8|22:4 9|28:4 10|36:5 1|70:5 2|44:5 3|11:5 4|99:5 5|73:5 6|19:5 7|33:5 8|98:5 9|28:5 10|33:6 1|97:6 2|36:6 3|21:6 4|14:6 5|43:6 6|91:6 7|96:6 8|59:6 9|38:6 10|8:7 1|57:7 2|51:7 3|58:7 4|44:7 5|91:7 6|80:7 7|37:7 8|3:7 9|70:7 10|53:8 1|70:8 2|100:8 3|70:8 4|2:8 5|71:8 6|15:8 7|73:8 8|26:8 9|57:8 10|92:9 1|71:9 2|67:9 3|7:9 4|84:9 5|35:9 6|18:9 7|82:9 8|14:9 9|73:9 10|74:10 1|87:10 2|24:10 3|62:10 4|89:10 5|3:10 6|87:10 7|75:10 8|86:10 9|17:10 10</relation>
    <relation name="R73" arity="2" nbTuples="100" semantics="soft" defaultCost="infinity">57:1 1|36:1 2|51:1 3|25:1 4|42:1 5|35:1 6|3:1 7|97:1 8|83:1 9|73:1 10|69:2 1|47:2 2|67:2 3|33:2 4|98:2 5|62:2 6|49:2 7|64:2 8|49:2 9|3:2 10|91:3 1|51:3 2|56:3 3|35:3 4|94:3 5|11:3 6|29:3 7|74:3 8|3:3 9|64:3 10|52:4 1|98:4 2|96:4 3|75:4 4|76:4 5|29:4 6|24:4 7|11:4 8|69:4 9|32:4 10|39:5 1|93:5 2|45:5 3|43:5 4|88:5 5|76:5 6|41:5 7|7:5 8|64:5 9|33:5 10|33:6 1|65:6 2|91:6 3|89:6 4|53:6 5|88:6 6|2:6 7|90:6 8|77:6 9|56:6 10|20:7 1|55:7 2|68:7 3|7:7 4|72:7 5|51:7 6|36:7 7|22:7 8|74:7 9|39:7 10|26:8 1|22:8 2|14:8 3|79:8 4|80:8 5|99:8 6|27:8 7|87:8 8|60:8 9|46:8 10|77:9 1|80:9 2|70:9 3|69:9 4|7:9 5|53:9 6|20:9 7|33:9 8|86:9 9|78:9 10|100:10 1|21:10 2|88:10 3|61:10 4|82:10 5|44:10 6|63:10 7|93:10 8|42:10 9|84:10 10</relation>
    <relation name="R74" arity="2" nbTuples="100" semantics="soft" defaultCost="infinity">11:1 1|26:1 2|14:1 3|30:1 4|66:1 5|97:1 6|5:1 7|83:1 8|96:1 9|10:1 10|97:2 1|18:2 2|85:2 3|15:2 4|6:2 5|16:2 6|99:2 7|87:2 8|41:2 9|72:2 10|86:3 1|62:3 2|11:3 3|38:3 4|21:3 5|42:3 6|36:3 7|61:3 8|23:3 9|58:3 10|98:4 1|2:4 2|99:4 3|33:4 4|26:4 5|82:4 6|33:4 7|61:4 8|41:4 9|96:4 10|7:5 1|91:5 2|9:5 3|95:5 4|92:5 5|92:5 6|32:5 7|80:5 8|53:5 9|25:5 10|87:6 1|72:6 2|7:6 3|64:6 4|72:6 5|4:6 6|71:6 7|70:6 8|23:6 9|81:6 10|55:7 1|23:7 2|12:7 3|63:7 4|22:7 5|96:7 6|78:7 7|37:7 8|9:7 9|67:7 10|22:8 1|21:8 2|48:8 3|49:8 4|45:8 5|8:8 6|100:8 7|13:8 8|7:8 9|13:8 10|73:9 1|15:9 2|90:9 3|57:9 4|11:9 5|3:9 6|23:9 7|6:9 8|19:9 9|15:9 10|71:10 1|33:10 2|11:10 3|97:10 4|35:10 5|69:10 6|80:10 7|65:10 8|94:10 9|79:10 10</relation>
    <relation name="R75" arity="2" nbTuples="100" semantics="soft" defaultCost="infinity">54:1 1|76:1 2|34:1 3|96:1 4|96:1 5|78:1 6|39:1 7|100:1 8|14:1 9|53:1 10|12:2 1|76:2 2|93:2 3|77:2 4|47:2 5|3:2 6|35:2 7|75:2 8|40:2 9|4:2 10|94:3 1|51:3 2|51:3 3|15:3 4|10:3 5|60:3 6|18:3 7|75:3 8|24:3 9|75:3 10|25:4 1|38:4 2|18:4 3|99:4 4|88:4 5|6:4 6|47:4 7|71:4 8|35:4 9|96:4 10|81:5 1|13:5 2|18:5 3|87:5 4|14:5 5|83:5 6|44:5 7|76:5 8|31:5 9|63:5 10|14:6 1|42:6 2|22:6 3|99:6 4|15:6 5|80:6 6|90:6 7|29:6 8|4:6 9|58:6 10|100:7 1|36:7 2|86:7 3|31:7 4|96:7 5|22:7 6|8:7 7|11:7 8|72:7 9|64:7 10|29:8 1|7:8 2|47:8 3|98:8 4|92:8 5|3:8 6|69:8 7|59:8 8|16:8 9|89:8 10|33:9 1|69:9 2|60:9 3|82:9 4|90:9 5|82:9 6|47:9 7|52:9 8|76:9 9|44:9 10|38:10 1|7:10 2|24:10 3|48:10 4|19:10 5|33:10 6|7:10 7|53:10 8|53:10 9|91:10 10</relation>
    <relation name="R76" arity="2" nbTuples="100" semantics="soft" defaultCost="infinity">100:1 1|16:1 2|41:1 3|52:1 4|43:1 5|15:1 6|15:1 7|23:1 8|13:1 9|17:1 10|15:2 1|78:2 2|47:2 3|72:2 4|41:2 5|62:2 6|46:2 7|17:2 8|53:2 9|62:2 10|84:3 1|87:3 2|1:3 3|36:3 4|89:3 5|50:3 6|91:3 7|71:3 8|1:3 9|88:3 10|59:4 1|13:4 2|25:4 3|2:4 4|15:4 5|13:4 6|99:4 7|3:4 8|35:4 9|15:4 10|32:5 1|12:5 2|21:5 3|14:5 4|72:5 5|11:5 6|30:5 7|83:5 8|15:5 9|18:5 10|69:6 1|7:6 2|40:6 3|16:6 4|77:6 5|30:6 6|87:6 7|79:6 8|100:6 9|42:6 10|85:7 1|9:7 2|4:7 3|38:7 4|41:7 5|38:7 6|36:7 7|3:7 8|73:7 9|80:7 10|41:8 1|69:8 2|84:8 3|15:8 4|63:8 5|29:8 6|36:8 7|92:8 8|88:8 9|15:8 10|45:9 1|41:9 2|90:9 3|44:9 4|27:9 5|33:9 6|35:9 7|6:9 8|60:9 9|70:9 10|20:10 1|54:10 2|75:10 3|7:10 4|8:10 5|33:10 6|93:10 7|32:10 8|76:10 9|74:10 10</relation>
    <relation name="R77" arity="2" nbTuples="100" semantics="soft" defaultCost="infinity">16:1 1|28:1 2|62:1 3|76:1 4|64:1 5|26:1 6|75:1 7|79:1 8|66:1 9|23:1 10|68:2 1|36:2 2|77:2 3|40:2 4|35:2 5|99:2 6|59:2 7|70:2 8|44:2 9|4:2 10|74:3 1|67:3 2|65:3 3|2:3 4|81:3 5|21:3 6|41:3 7|23:3 8|64:3 9|55:3 10|70:4 1|35:4 2|56:4 3|86:4 4|92:4 5|32:4 6|88:4 7|96:4 8|73:4 9|18:4 10|77:5 1|70:5 2|49:5 3|89:5 4|37:5 5|52:5 6|26:5 7|3:5 8|79:5 9|5:5 10|8:6 1|6:6 2|26:6 3|70:6 4|76:6 5|54:6 6|5:6 7|14:6 8|78:6 9|63:6 10|81:7 1|40:7 2|6:7 3|8:7 4|8:7 5|80:7 6|35:7 7|64:7 8|11:7 9|88:7 10|56:8 1|11:8 2|93:8 3|41:8 4|89:8 5|63:8 6|61:8 7|11:8 8|100:8 9|61:8 10|84:9 1|4:9 2|29:9 3|75:9 4|63:9 5|98:9 6|43:9 7|78:9 8|74:9 9|65:9 10|56:10 1|34:10 2|47:10 3|6:10 4|51:10 5|97:10 6|9:10 7|78:10 8|87:10 9|86:10 10</relation>
    <relation name="R78" arity="2" nbTuples="100" semantics="soft" defaultCost="infinity">63:1 1|54:1 2|34:1 3|60:1 4|83:1 5|92:1 6|5:1 7|11:1 8|33:1 9|83:1 10|39:2 1|29:2 2|66:2 3|78:2 4|94:2 5|19:2 6|37:2 7|87:2 8|36:2 9|75:2 10|93:3 1|93:3 2|75:3 3|66:3 4|97:3 5|6:3 6|95:3 7|94:3 8|78:3 9|61:3 10|29:4 1|75:4 2|11:4 3|40:4 4|82:4 5|63:4 6|30:4 7|64:4 8|82:4 9|76:4 10|60:5 1|27:5 2|33:5 3|39:5 4|91:5 5|78:5 6|85:5 7|85:5 8|81:5 9|1:5 10|77:6 1|60:6 2|22:6 3|98:6 4|11:6 5|81:6 6|82:6 7|1:6 8|21:6 9|2:6 10|2:7 1|28:7 2|53:7 3|74:7 4|52:7 5|14:7 6|16:7 7|96:7 8|24:7 9|36:7 10|100:8 1|56:8 2|64:8 3|81:8 4|60:8 5|27:8 6|97:8 7|9:8 8|17:8 9|71:8 10|5:9 1|78:9 2|27:9 3|48:9 4|83:9 5|35:9 6|61:9 7|72:9 8|76:9 9|58:9 10|5:10 1|82:10 2|47:10 3|21:10 4|13:10 5|24:10 6|21:10 7|26:10 8|94:10 9|18:10 10</relation>
    <relation name="R79" arity="2" nbTuples="100" semantics="soft" defaultCost="infinity">76:1 1|12:1 2|91:1 3|84:1 4|1:1 5|73:1 6|97:1 7|100:1 8|10:1 9|64:1 10|1:2 1|70:2 2|30:2 3|97:2 4|100:2 5|72:2 6|87:2 7|7:2 8|14:2 9|93:2 10|5:3 1|75:3 2|34:3 3|32:3 4|90:3 5|79:3 6|98:3 7|11:3 8|32:3 9|82:3 10|47:4 1|1:4 2|61:4 3|25:4 4|21:4 5|42:4 6|10:4 7|57:4 8|52:4 9|22:4 10|100:5 1|95:5 2|27:5 3|35:5 4|31:5 5|68:5 6|5:5 7|35:5 8|89:5 9|88:5 10|39:6 1|85:6 2|9:6 3|28:6 4|51:6 5|87:6 6|85:6 7|13:6 8|29:6 9|50:6 10|42:7 1|52:7 2|30:7 3|90:7 4|83:7 5|73:7 6|93:7 7|92:7 8|76:7 9|73:7 10|24:8 1|28:8 2|49:8 3|97:8 4|82:8 5|67:8 6|17:8 7|53:8 8|12:8 9|69:8 10|67:9 1|64:9 2|4:9 3|23:9 4|20:9 5|44:9 6|33:9 7|42:9 8|42:9 9|6:9 10|90:10 1|86:10 2|39:10 3|99:10 4|97:10 5|82:10 6|68:10 7|77:10 8|77:10 9|39:10 10</relation>
    <relation name="R80" arity="2" nbTuples="100" semantics="soft" defaultCost="infinity">31:1 1|36:1 2|88:1 3|61:1 4|49:1 5|25:1 6|80:1 7|36:1 8|33:1 9|6:1 10|36:2 1|36:2 2|24:2 3|10:2 4|23:2 5|86:2 6|72:2 7|2:2 8|77:2 9|1:2 10|41:3 1|44:3 2|69:3 3|20:3 4|54:3 5|33:3 6|7:3 7|33:3 8|81:3 9|62:3 10|71:4 1|11:4 2|67:4 3|45:4 4|98:4 5|34:4 6|27:4 7|33:4 8|30:4 9|14:4 10|82:5 1|38:5 2|60:5 3|43:5 4|20:5 5|79:5 6|21:5 7|55:5 8|30:5 9|53:5 10|32:6 1|59:6 2|66:6 3|65:6 4|38:6 5|66:6 6|100:6 7|94:6 8|48:6 9|87:6 10|65:7 1|66:7 2|76:7 3|72:7 4|88:7 5|17:7 6|29:7 7|17:7 8|88:7 9|36:7 10|17:8 1|51:8 2|79:8 3|16:8 4|69:8 5|87:8 6|25:8 7|26:8 8|25:8 9|34:8 10|51:9 1|74:9 2|35:9 3|92:9 4|66:9 5|33:9 6|51:9 7|28:9 8|38:9 9|52:9 10|94:10 1|36:10 2|11:10 3|71:10 4|1:10 5|55:10 6|74:10 7|52:10 8|28:10 9|53:10 10</relation>
    <relation name="R81" arity="2" nbTuples="100" semantics="soft" defaultCost="infinity">96:1 1|100:1 2|18:1 3|55:1 4|24:1 5|74:1 6|17:1 7|26:1 8|96:1 9|52:1 10|87:2 1|100:2 2|63:2 3|34:2 4|91:2 5|90:2 6|39:2 7|46:2 8|68:2 9|1:2 10|60:3 1|39:3 2|78:3 3|1:3 4|44:3 5|65:3 6|100:3 7|21:3 8|78:3 9|17:3 10|2:4 1|91:4 2|63:4 3|58:4 4|37:4 5|16:4 6|7:4 7|56:4 8|17:4 9|68:4 10|84:5 1|77:5 2|24:5 3|71:5 4|75:5 5|100:5 6|63:5 7|5:5 8|45:5 9|57:5 10|4:6 1|3:6 2|7:6 3|7:6 4|96:6 5|34:6 6|48:6 7|22:6 8|21:6 9|45:6 10|46:7 1|59:7 2|28:7 3|53:7 4|77:7 5|48:7 6|70:7 7|42:7 8|31:7 9|87:7 10|56:8 1|95:8 2|61:8 3|29:8 4|87:8 5|5:8 6|4:8 7|56:8 8|95:8 9|24:8 10|36:9 1|28:9 2|2:9 3|23:9 4|7:9 5|100:9 6|36:9 7|55:9 8|98:9 9|9:9 10|90:10 1|25:10 2|60:10 3|35:10 4|81:10 5|17:10 6|49:10 7|77:10 8|85:10 9|26:10 10</relation>
    <relation name="R82" arity="2" nbTuples="100" semantics="soft" defaultCost="infinity">62:1 1|62:1 2|34:1 3|2:1 4|76:1 5|73:1 6|52:1 7|23:1 8|40:1 9|51:1 10|61:2 1|70:2 2|23:2 3|8:2 4|36:2 5|7:2 6|34:2 7|68:2 8|28:2 9|5:2 10|33:3 1|22:3 2|15:3 3|16:3 4|8:3 5|81:3 6|98:3 7|34:3 8|82:3 9|9:3 10|40:4 1|39:4 2|7:4 3|65:4 4|32:4 5|71:4 6|31:4 7|51:4 8|43:4 9|54:4 10|20:5 1|77:5 2|31:5 3|31:5 4|56:5 5|32:5 6|34:5 7|54:5 8|4:5 9|90:5 10|23:6 1|27:6 2|46:6 3|40:6 4|18:6 5|88:6 6|80:6 7|95:6 8|59:6 9|62:6 10|77:7 1|81:7 2|18:7 3|41:7 4|15:7 5|10:7 6|97:7 7|60:7 8|88:7 9|52:7 10|69:8 1|7:8 2|40:8 3|64:8 4|73:8 5|2:8 6|36:8 7|48:8 8|23:8 9|46:8 10|80:9 1|31:9 2|94:9 3|76:9 4|99:9 5|13:9 6|89:9 7|14:9 8|87:9 9|43:9 10|97:10 1|33:10 2|45:10 3|42:10 4|88:10 5|25:10 6|1:10 7|9:10 8|60:10 9|25:10 10</relation>
    <relation name="R83" arity="2" nbTuples="100" semantics="soft" defaultCost="infinity">94:1 1|10:1 2|96:1 3|70:1 4|86:1 5|4:1 6|69:1 7|70:1 8|51:1 9|72:1 10|10:2 1|3:2 2|17:2 3|23:2 4|67:2 5|45:2 6|67:2 7|64:2 8|69:2 9|77:2 10|5:3 1|4:3 2|31:3 3|34:3 4|64:3 5|17:3 6|93:3 7|83:3 8|99:3 9|63:3 10|76:4 1|64:4 2|42:4 3|24:4 4|38:4 5|31:4 6|92:4 7|98:4 8|64:4 9|5:4 10|35:5 1|59:5 2|76:5 3|62:5 4|20:5 5|67:5 6|67:5 7|26:5 8|100:5 9|29:5 10|51:6 1|6:6 2|44:6 3|25:6 4|26:6 5|26:6 6|47:6 7|94:6 8|61:6 9|97:6 10|36:7 1|82:7 2|90:7 3|82:7 4|41:7 5|1:7 6|78:7 7|22:7 8|20:7 9|36:7 10|37:8 1|91:8 2|55:8 3|9:8 4|6:8 5|77:8 6|39:8 7|67:8 8|2:8 9|90:8 10|22:9 1|6:9 2|15:9 3|32:9 4|46:9 5|8:9 6|72:9 7|79:9 8|40:9 9|42:9 10|40:10 1|49:10 2|34:10 3|25:10 4|22:10 5|90:10 6|30:10 7|31:10 8|9:10 9|96:10 10</relation>
    <relation name="R84" arity="2" nbTuples="100" semantics="soft" defaultCost="infinity">68:1 1|86:1 2|96:1 3|74:1 4|18:1 5|95:1 6|31:1 7|47:1 8|75:1 9|80:1 10|63:2 1|90:2 2|39:2 3|47:2 4|84:2 5|77:2 6|99:2 7|21:2 8|1:2 9|33:2 10|48:3 1|47:3 2|66:3 3|72:3 4|35:3 5|69:3 6|88:3 7|20:3 8|96:3 9|78:3 10|100:4 1|21:4 2|4:4 3|27:4 4|100:4 5|36:4 6|10:4 7|8:4 8|7:4 9|76:4 10|25:5 1|98:5 2|49:5 3|99:5 4|86:5 5|58:5 6|99:5 7|62:5 8|87:5 9|37:5 10|13:6 1|88:6 2|78:6 3|77:6 4|42:6 5|5:6 6|53:6 7|99:6 8|37:6 9|72:6 10|37:7 1|100:7 2|93:7 3|4:7 4|20:7 5|88:7 6|7:7 7|99:7 8|55:7 9|41:7 10|15:8 1|40:8 2|38:8 3|55:8 4|23:8 5|60:8 6|94:8 7|39:8 8|31:8 9|38:8 10|59:9 1|90:9 2|38:9 3|18:9 4|15:9 5|73:9 6|56:9 7|92:9 8|49:9 9|27:9 10|15:10 1|78:10 2|38:10 3|100:10 4|18:10 5|33:10 6|16:10 7|31:10 8|40:10 9|46:10 10</relation>
    <relation name="R85" arity="2" nbTuples="100" semantics="soft" defaultCost="infinity">98:1 1|85:1 2|83:1 3|2:1 4|11:1 5|51:1 6|89:1 7|70:1 8|76:1 9|36:1 10|8:2 1|52:2 2|18:2 3|66:2 4|19:2 5|2:2 6|18:2 7|61:2 8|13:2 9|94:2 10|33:3 1|34:3 2|57:3 3|3:3 4|73:3 5|91:3 6|40:3 7|56:3 8|8:3 9|42:3 10|90:4 1|71:4 2|19:4 3|59:4 4|35:4 5|31:4 6|100:4 7|15:4 8|92:4 9|87:4 10|51:5 1|28:5 2|70:5 3|25:5 4|48:5 5|10:5 6|23:5 7|95:5 8|45:5 9|91:5 10|100:6 1|28:6 2|89:6 3|37:6 4|100:6 5|56:6 6|36:6 7|93:6 8|23:6 9|72:6 10|58:7 1|61:7 2|32:7 3|58:7 4|64:7 5|62:7 6|68:7 7|61:7 8|53:7 9|76:7 10|47:8 1|62:8 2|77:8 3|33:8 4|52:8 5|67:8 6|55:8 7|64:8 8|70:8 9|9:8 10|99:9 1|2:9 2|73:9 3|37:9 4|24:9 5|81:9 6|26:9 7|40:9 8|97:9 9|54:9 10|23:10 1|57:10 2|32:10 3|23:10 4|72:10 5|78:10 6|11:10 7|46:10 8|48:10 9|65:10 10</relation>
    <relation name="R86" arity="2" nbTuples="100" semantics="soft" defaultCost="infinity">82:1 1|73:1 2|92:1 3|90:1 4|27:1 5|40:1 6|89:1 7|6:1 8|35:1 9|29:1 10|97:2 1|31:2 2|100:2 3|12:2 4|66:2 5|78:2 6|48:2 7|57:2 8|24:2 9|19:2 10|75:3 1|96:3 2|9:3 3|10:3 4|82:3 5|39:3 6|22:3 7|16:3 8|49:3 9|23:3 10|38:4 1|62:4 2|45:4 3|86:4 4|64:4 5|100:4 6|72:4 7|69:4 8|45:4 9|52:4 10|74:5 1|48:5 2|37:5 3|54:5 4|85:5 5|31:5 6|31:5 7|38:5 8|73:5 9|45:5 10|80:6 1|8:6 2|49:6 3|83:6 4|5:6 5|22:6 6|55:6 7|89:6 8|90:6 9|17:6 10|92:7 1|86:7 2|44:7 3|44:7 4|62:7 5|86:7 6|4:7 7|54:7 8|2:7 9|54:7 10|70:8 1|79:8 2|62:8 3|21:8 4|31:8 5|46:8 6|30:8 7|100:8 8|99:8 9|75:8 10|37:9 1|79:9 2|95:9 3|99:9 4|81:9 5|19:9 6|58:9 7|78:9 8|21:9 9|50:9 10|7:10 1|67:10 2|14:10 3|65:10 4|91:10 5|27:10 6|53:10 7|18:10 8|81:10 9|80:10 10</relation>
    <relation name="R87" arity="2" nbTuples="100" semantics="soft" defaultCost="infinity">67:1 1|48:1 2|80:1 3|36:1 4|39:1 5|37:1 6|59:1 7|35:1 8|96:1 9|57:1 10|63:2 1|85:2 2|56:2 3|40:2 4|20:2 5|99:2 6|75:2 7|67:2 8|30:2 9|74:2 10|35:3 1|40:3 2|69:3 3|88:3 4|8:3 5|1:3 6|23:3 7|32:3 8|2:3 9|5:3 10|46:4 1|32:4 2|44:4 3|60:4 4|63:4 5|82:4 6|69:4 7|38:4 8|3:4 9|21:4 10|4:5 1|23:5 2|95:5 3|91:5 4|3:5 5|77:5 6|27:5 7|1:5 8|53:5 9|93:5 10|16:6 1|68:6 2|15:6 3|95:6 4|11:6 5|68:6 6|71:6 7|50:6 8|23:6 9|87:6 10|42:7 1|78:7 2|11:7 3|67:7 4|25:7 5|9:7 6|9:7 7|40:7 8|27:7 9|3:7 10|25:8 1|14:8 2|32:8 3|18:8 4|83:8 5|57:8 6|4:8 7|42:8 8|92:8 9|80:8 10|58:9 1|42:9 2|90:9 3|50:9 4|51:9 5|66:9 6|2:9 7|6:9 8|17:9 9|8:9 10|69:10 1|57:10 2|75:10 3|31:10 4|49:10 5|54:10 6|39:10 7|10:10 8|66:10 9|89:10 10</relation>
    <relation name="R88" arity="2" nbTuples="100" semantics="soft" defaultCost="infinity">27:1 1|62:1 2|79:1 3|97:1 4|36:1 5|1:1 6|87:1 7|33:1 8|67:1 9|64:1 10|16:2 1|5:2 2|88:2 3|25:2 4|70:2 5|39:2 6|38:2 7|44:2 8|66:2 9|89:2 10|9:3 1|62:3 2|5:3 3|92:3 4|4:3 5|1:3 6|23:3 7|3:3 8|89:3 9|79:3 10|20:4 1|70:4 2|58:4 3|27:4 4|46:4 5|13:4 6|3:4 7|33:4 8|30:4 9|20:4 10|32:5 1|39:5 2|64:5 3|92:5 4|44:5 5|48:5 6|12:5 7|5:5 8|32:5 9|6:5 10|28:6 1|96:6 2|22:6 3|68:6 4|37:6 5|13:6 6|98:6 7|70:6 8|38:6 9|25:6 10|20:7 1|70:7 2|2:7 3|20:7 4|62:7 5|59:7 6|90:7 7|79:7 8|15:7 9|67:7 10|13:8 1|56:8 2|46:8 3|44:8 4|24:8 5|66:8 6|13:8 7|50:8 8|28:8 9|17:8 10|32:9 1|90:9 2|86:9 3|16:9 4|26:9 5|54:9 6|64:9 7|8:9 8|84:9 9|98:9 10|18:10 1|8:10 2|11:10 3|28:10 4|16:10 5|31:10 6|23:10 7|49:10 8|41:10 9|21:10 10</relation>
    <relation name="R89" arity="2" nbTuples="100" semantics="soft" defaultCost="infinity">58:1 1|59:1 2|42:1 3|38:1 4|67:1 5|86:1 6|6:1 7|57:1 8|71:1 9|79:1 10|29:2 1|13:2 2|86:2 3|95:2 4|7:2 5|3:2 6|96:2 7|43:2 8|22:2 9|66:2 10|55:3 1|78:3 2|8:3 3|30:3 4|91:3 5|76:3 6|97:3 7|38:3 8|88:3 9|33:3 10|8:4 1|40:4 2|33:4 3|14:4 4|2:4 5|58:4 6|84:4 7|64:4 8|49:4 9|20:4 10|10:5 1|84:5 2|94:5 3|99:5 4|26:5 5|1:5 6|48:5 7|51:5 8|51:5 9|7:5 10|61:6 1|25:6 2|12:6 3|14:6 4|4:6 5|83:6 6|82:6 7|20:6 8|91:6 9|23:6 10|13:7 1|25:7 2|9:7 3|97:7 4|13:7 5|42:7 6|34:7 7|71:7 8|76:7 9|61:7 10|67:8 1|78:8 2|95:8 3|37:8 4|62:8 5|70:8 6|24:8 7|21:8 8|3:8 9|90:8 10|9:9 1|44:9 2|43:9 3|53:9 4|27:9 5|26:9 6|2:9 7|37:9 8|62:9 9|83:9 10|60:10 1|56:10 2|30:10 3|78:10 4|29:10 5|26:10 6|11:10 7|53:10 8|50:10 9|86:10 10</relation>
    <relation name="R90" arity="2" nbTuples="100" semantics="soft" defaultCost="infinity">79:1 1|67:1 2|10:1 3|90:1 4|43:1 5|78:1 6|50:1 7|58:1 8|73:1 9|73:1 10|72:2 1|19:2 2|78:2 3|80:2 4|66:2 5|55:2 6|29:2 7|79:2 8|79:2 9|14:2 10|59:3 1|65:3 2|13:3 3|47:3 4|44:3 5|75:3 6|8:3 7|72:3 8|78:3 9|68:3 10|74:4 1|81:4 2|94:4 3|13:4 4|55:4 5|44:4 6|24:4 7|85:4 8|98:4 9|100:4 10|95:5 1|79:5 2|59:5 3|45:5 4|59:5 5|92:5 6|17:5 7|91:5 8|20:5 9|42:5 10|91:6 1|100:6 2|69:6 3|22:6 4|60:6 5|38:6 6|53:6 7|32:6 8|45:6 9|54:6 10|28:7 1|60:7 2|97:7 3|41:7 4|9:7 5|47:7 6|21:7 7|81:7 8|92:7 9|71:7 10|33:8 1|43:8 2|73:8 3|86:8 4|93:8 5|70:8 6|89:8 7|64:8 8|40:8 9|40:8 10|13:9 1|61:9 2|5:9 3|74:9 4|93:9 5|77:9 6|95:9 7|7:9 8|89:9 9|40:9 10|36:10 1|52:10 2|85:10 3|19:10 4|68:10 5|31:10 6|52:10 7|19:10 8|10:10 9|32:10 10</relation>
    <relation name="R91" arity="2" nbTuples="100" semantics="soft" defaultCost="infinity">39:1 1|1:1 2|67:1 3|56:1 4|7:1 5|18:1 6|74:1 7|81:1 8|97:1 9|62:1 10|41:2 1|73:2 2|95:2 3|71:2 4|50:2 5|64:2 6|9:2 7|52:2 8|1:2 9|4:2 10|93:3 1|27:3 2|28:3 3|20:3 4|53:3 5|37:3 6|5:3 7|79:3 8|65:3 9|3:3 10|70:4 1|92:4 2|74:4 3|43:4 4|11:4 5|85:4 6|1:4 7|51:4 8|44:4 9|82:4 10|89:5 1|35:5 2|10:5 3|55:5 4|13:5 5|20:5 6|92:5 7|28:5 8|58:5 9|24:5 10|81:6 1|13:6 2|4:6 3|36:6 4|6:6 5|23:6 6|18:6 7|26:6 8|32:6 9|95:6 10|7:7 1|35:7 2|88:7 3|11:7 4|26:7 5|31:7 6|21:7 7|21:7 8|62:7 9|4:7 10|85:8 1|40:8 2|59:8 3|43:8 4|69:8 5|77:8 6|93:8 7|26:8 8|38:8 9|63:8 10|64:9 1|11:9 2|8:9 3|32:9 4|84:9 5|47:9 6|2:9 7|100:9 8|67:9 9|57:9 10|38:10 1|13:10 2|77:10 3|87:10 4|1:10 5|13:10 6|76:10 7|67:10 8|64:10 9|99:10 10</relation>
    <relation name="R92" arity="2" nbTuples="100" semantics="soft" defaultCost="infinity">39:1 1|70:1 2|35:1 3|63:1 4|26:1 5|7:1 6|48:1 7|6:1 8|71:1 9|58:1 10|67:2 1|33:2 2|75:2 3|78:2 4|17:2 5|86:2 6|57:2 7|3:2 8|27:2 9|51:2 10|39:3 1|22:3 2|70:3 3|55:3 4|67:3 5|51:3 6|37:3 7|43:3 8|5:3 9|39:3 10|11:4 1|17:4 2|77:4 3|62:4 4|42:4 5|98:4 6|90:4 7|88:4 8|86:4 9|66:4 10|65:5 1|40:5 2|75:5 3|29:5 4|31:5 5|72:5 6|97:5 7|60:5 8|84:5 9|79:5 10|28:6 1|52:6 2|95:6 3|23:6 4|39:6 5|20:6 6|38:6 7|62:6 8|84:6 9|31:6 10|79:7 1|64:7 2|59:7 3|87:7 4|99:7 5|85:7 6|27:7 7|57:7 8|23:7 9|86:7 10|52:8 1|38:8 2|54:8 3|79:8 4|60:8 5|46:8 6|49:8 7|75:8 8|34:8 9|60:8 10|55:9 1|62:9 2|78:9 3|88:9 4|18:9 5|92:9 6|58:9 7|5:9 8|20:9 9|41:9 10|74:10 1|90:10 2|53:10 3|64:10 4|67:10 5|2:10 6|17:10 7|37:10 8|86:10 9|67:10 10</relation>
    <relation name="R93" arity="2" nbTuples="100" semantics="soft" defaultCost="infinity">75:1 1|69:1 2|94:1 3|92:1 4|99:1 5|22:1 6|20:1 7|92:1 8|48:1 9|94:1 10|57:2 1|93:2 2|7:2 3|65:2 4|78:2 5|22:2 6|33:2 7|20:2 8|7:2 9|40:2 10|39:3 1|55:3 2|1:3 3|33:3 4|93:3 5|56:3 6|32:3 7|40:3 8|57:3 9|32:3 10|11:4 1|43:4 2|10:4 3|22:4 4|19:4 5|37:4 6|78:4 7|34:4 8|80:4 9|20:4 10|87:5 1|63:5 2|24:5 3|83:5 4|72:5 5|64:5 6|92:5 7|75:5 8|58:5 9|31:5 10|15:6 1|57:6 2|66:6 3|19:6 4|63:6 5|15:6 6|39:6 7|74:6 8|74:6 9|78:6 10|23:7 1|47:7 2|32:7 3|95:7 4|67:7 5|27:7 6|84:7 7|100:7 8|50:7 9|6:7 10|49:8 1|82:8 2|28:8 3|79:8 4|26:8 5|1:8 6|45:8 7|56:8 8|11:8 9|45:8 10|76:9 1|64:9 2|76:9 3|82:9 4|93:9 5|6:9 6|21:9 7|6:9 8|78:9 9|16:9 10|62:10 1|44:10 2|75:10 3|96:10 4|91:10 5|43:10 6|44:10 7|62:10 8|27:10 9|31:10 10</relation>
    <relation name="R94" arity="2" nbTuples="100" semantics="soft" defaultCost="infinity">43:1 1|81:1 2|92:1 3|14:1 4|33:1 5|58:1 6|19:1 7|25:1 8|79:1 9|47:1 10|28:2 1|41:2 2|29:2 3|94:2 4|85:2 5|44:2 6|38:2 7|93:2 8|95:2 9|82:2 10|49:3 1|14:3 2|51:3 3|89:3 4|37:3 5|30:3 6|38:3 7|75:3 8|12:3 9|28:3 10|13:4 1|30:4 2|67:4 3|10:4 4|36:4 5|38:4 6|77:4 7|18:4 8|75:4 9|26:4 10|4:5 1|65:5 2|56:5 3|49:5 4|46:5 5|62:5 6|96:5 7|24:5 8|64:5 9|25:5 10|76:6 1|45:6 2|74:6 3|27:6 4|53:6 5|81:6 6|32:6 7|60:6 8|54:6 9|19:6 10|44:7 1|3:7 2|11:7 3|98:7 4|54:7 5|33:7 6|95:7 7|95:7 8|93:7 9|92:7 10|68:8 1|76:8 2|72:8 3|90:8 4|54:8 5|13:8 6|88:8 7|50:8 8|15:8 9|18:8 10|36:9 1|13:9 2|67:9 3|66:9 4|10:9 5|63:9 6|30:9 7|29:9 8|34:9 9|4:9 10|93:10 1|43:10 2|82:10 3|16:10 4|90:10 5|19:10 6|20:10 7|82:10 8|25:10 9|2:10 10</relation>
    <relation name="R95" arity="2" nbTuples="100" semantics="soft" defaultCost="infinity">33:1 1|52:1 2|76:1 3|84:1 4|27:1 5|21:1 6|89:1 7|57:1 8|21:1 9|59:1 10|7:2 1|23:2 2|94:2 3|45:2 4|44:2 5|54:2 6|31:2 7|27:2 8|9:2 9|31:2 10|54:3 1|62:3 2|57:3 3|83:3 4|15:3 5|49:3 6|45:3 7|62:3 8|53:3 9|13:3 10|100:4 1|35:4 2|64:4 3|75:4 4|16:4 5|52:4 6|98:4 7|60:4 8|21:4 9|14:4 10|15:5 1|34:5 2|33:5 3|59:5 4|54:5 5|31:5 6|54:5 7|50:5 8|27:5 9|87:5 10|32:6 1|43:6 2|47:6 3|14:6 4|89:6 5|86:6 6|98:6 7|64:6 8|46:6 9|7:6 10|29:7 1|59:7 2|15:7 3|31:7 4|85:7 5|19:7 6|91:7 7|66:7 8|21:7 9|21:7 10|9:8 1|93:8 2|64:8 3|95:8 4|16:8 5|7:8 6|34:8 7|72:8 8|23:8 9|46:8 10|38:9 1|71:9 2|14:9 3|79:9 4|40:9 5|45:9 6|97:9 7|94:9 8|79:9 9|56:9 10|13:10 1|2:10 2|47:10 3|10:10 4|12:10 5|22:10 6|65:10 7|39:10 8|82:10 9|98:10 10</relation>
    <relation name="R96" arity="2" nbTuples="100" semantics="soft" defaultCost="infinity">83:1 1|71:1 2|45:1 3|66:1 4|36:1 5|4:1 6|25:1 7|75:1 8|5:1 9|48:1 10|97:2 1|31:2 2|3:2 3|89:2 4|47:2 5|30:2 6|95:2 7|92:2 8|99:2 9|39:2 10|63:3 1|29:3 2|15:3 3|39:3 4|94:3 5|18:3 6|34:3 7|93:3 8|9:3 9|11:3 10|42:4 1|45:4 2|90:4 3|85:4 4|16:4 5|81:4 6|46:4 7|56:4 8|83:4 9|89:4 10|69:5 1|41:5 2|10:5 3|53:5 4|46:5 5|78:5 6|10:5 7|15:5 8|88:5 9|16:5 10|94:6 1|67:6 2|100:6 3|95:6 4|94:6 5|55:6 6|34:6 7|27:6 8|2:6 9|60:6 10|57:7 1|97:7 2|37:7 3|89:7 4|63:7 5|35:7 6|83:7 7|97:7 8|53:7 9|89:7 10|13:8 1|7:8 2|54:8 3|72:8 4|70:8 5|22:8 6|72:8 7|68:8 8|14:8 9|47:8 10|16:9 1|3:9 2|59:9 3|93:9 4|88:9 5|5:9 6|14:9 7|66:9 8|20:9 9|27:9 10|17:10 1|77:10 2|90:10 3|24:10 4|93:10 5|77:10 6|59:10 7|4:10 8|92:10 9|50:10 10</relation>
    <relation name="R97" arity="2" nbTuples="100" semantics="soft" defaultCost="infinity">82:1 1|27:1 2|90:1 3|64:1 4|48:1 5|70:1 6|79:1 7|23:1 8|1:1 9|86:1 10|73:2 1|36:2 2|29:2 3|89:2 4|69:2 5|71:2 6|15:2 7|97:2 8|36:2 9|14:2 10|34:3 1|36:3 2|90:3 3|70:3 4|81:3 5|94:3 6|82:3 7|36:3 8|11:3 9|15:3 10|10:4 1|40:4 2|73:4 3|44:4 4|36:4 5|31:4 6|42:4 7|66:4 8|68:4 9|58:4 10|23:5 1|66:5 2|93:5 3|9:5 4|89:5 5|5:5 6|44:5 7|97:5 8|17:5 9|75:5 10|18:6 1|51:6 2|48:6 3|2:6 4|88:6 5|89:6 6|53:6 7|16:6 8|26:6 9|3:6 10|4:7 1|100:7 2|78:7 3|40:7 4|53:7 5|49:7 6|24:7 7|13:7 8|12:7 9|8:7 10|64:8 1|23:8 2|71:8 3|5:8 4|94:8 5|55:8 6|49:8 7|50:8 8|20:8 9|33:8 10|61:9 1|9:9 2|37:9 3|37:9 4|14:9 5|35:9 6|20:9 7|95:9 8|78:9 9|62:9 10|28:10 1|88:10 2|63:10 3|79:10 4|100:10 5|39:10 6|33:10 7|5:10 8|24:10 9|60:10 10</relation>
    <relation name="R98" arity="2" nbTuples="100" semantics="soft" defaultCost="infinity">15:1 1|6:1 2|79:1 3|94:1 4|33:1 5|24:1 6|49:1 7|98:1 8|64:1 9|94:1 10|45:2 1|59:2 2|60:2 3|64:2 4|41:2 5|72:2 6|79:2 7|59:2 8|32:2 9|61:2 10|90:3 1|53:3 2|24:3 3|56:3 4|80:3 5|75:3 6|49:3 7|1:3 8|35:3 9|65:3 10|55:4 1|8:4 2|20:4 3|95:4 4|27:4 5|49:4 6|73:4 7|71:4 8|56:4 9|96:4 10|21:5 1|99:5 2|100:5 3|45:5 4|4:5 5|50:5 6|21:5 7|46:5 8|19:5 9|94:5 10|40:6 1|5:6 2|25:6 3|68:6 4|69:6 5|35:6 6|50:6 7|51:6 8|2:6 9|52:6 10|33:7 1|40:7 2|80:7 3|49:7 4|55:7 5|32:7 6|63:7 7|12:7 8|92:7 9|35:7 10|27:8 1|61:8 2|94:8 3|67:8 4|48:8 5|53:8 6|21:8 7|97:8 8|12:8 9|22:8 10|8:9 1|63:9 2|79:9 3|49:9 4|90:9 5|70:9 6|40:9 7|57:9 8|48:9 9|66:9 10|98:10 1|96:10 2|30:10 3|81:10 4|12:10 5|15:10 6|83:10 7|10:10 8|47:10 9|21:10 10</relation>
    <relation name="R99" arity="2" nbTuples="100" semantics="soft" defaultCost="infinity">1:1 1|98:1 2|11:1 3|5:1 4|30:1 5|13:1 6|100:1 7|63:1 8|64:1 9|59:1 10|16:2 1|33:2 2|99:2 3|15:2 4|80:2 5|97:2 6|54:2 7|73:2 8|67:2 9|11:2 10|21:3 1|67:3 2|20:3 3|50:3 4|57:3 5|3:3 6|54:3 7|98:3 8|4:3 9|1:3 10|34:4 1|23:4 2|31:4 3|98:4 4|32:4 5|15:4 6|56:4 7|66:4 8|14:4 9|19:4 10|21:5 1|42:5 2|53:5 3|15:5 4|46:5 5|88:5 6|77:5 7|43:5 8|64:5 9|17:5 10|86:6 1|28:6 2|6:6 3|95:6 4|8:6 5|7:6 6|92:6 7|13:6 8|62:6 9|92:6 10|82:7 1|25:7 2|90:7 3|91:7 4|56:7 5|31:7 6|61:7 7|47:7 8|6:7 9|90:7 10|19:8 1|11:8 2|47:8 3|52:8 4|34:8 5|60:8 6|36:8 7|81:8 8|30:8 9|100:8 10|88:9 1|82:9 2|24:9 3|95:9 4|76:9 5|25:9 6|88:9 7|26:9 8|10:9 9|86:9 10|27:10 1|54:10 2|94:10 3|40:10 4|32:10 5|71:10 6|52:10 7|68:10 8|5:10 9|50:10 10</relation>
    <relation name="R100" arity="2" nbTuples="100" semantics="soft" defaultCost="infinity">86:1 1|36:1 2|55:1 3|67:1 4|30:1 5|74:1 6|60:1 7|90:1 8|55:1 9|65:1 10|77:2 1|62:2 2|78:2 3|18:2 4|2:2 5|86:2 6|12:2 7|26:2 8|35:2 9|39:2 10|56:3 1|44:3 2|91:3 3|100:3 4|7:3 5|61:3 6|91:3 7|45:3 8|73:3 9|1:3 10|32:4 1|11:4 2|47:4 3|10:4 4|49:4 5|86:4 6|71:4 7|74:4 8|48:4 9|66:4 10|74:5 1|9:5 2|16:5 3|77:5 4|65:5 5|100:5 6|66:5 7|21:5 8|93:5 9|43:5 10|52:6 1|94:6 2|40:6 3|75:6 4|82:6 5|15:6 6|78:6 7|100:6 8|6:6 9|33:6 10|56:7 1|13:7 2|4:7 3|32:7 4|3:7 5|78:7 6|11:7 7|80:7 8|98:7 9|22:7 10|78:8 1|11:8 2|68:8 3|37:8 4|2:8 5|63:8 6|74:8 7|18:8 8|40:8 9|51:8 10|18:9 1|15:9 2|84:9 3|17:9 4|63:9 5|74:9 6|77:9 7|1:9 8|79:9 9|37:9 10|33:10 1|5:10 2|48:10 3|74:10 4|56:10 5|17:10 6|51:10 7|83:10 8|51:10 9|58:10 10</relation>
    <relation name="R101" arity="2" nbTuples="100" semantics="soft" defaultCost="infinity">96:1 1|50:1 2|69:1 3|67:1 4|46:1 5|6:1 6|81:1 7|29:1 8|67:1 9|80:1 10|14:2 1|71:2 2|52:2 3|6:2 4|45:2 5|96:2 6|65:2 7|100:2 8|88:2 9|34:2 10|51:3 1|9:3 2|90:3 3|28:3 4|66:3 5|64:3 6|80:3 7|7:3 8|38:3 9|100:3 10|31:4 1|17:4 2|75:4 3|22:4 4|78:4 5|72:4 6|23:4 7|12:4 8|34:4 9|41:4 10|6:5 1|44:5 2|39:5 3|49:5 4|94:5 5|66:5 6|85:5 7|96:5 8|94:5 9|75:5 10|72:6 1|62:6 2|77:6 3|27:6 4|21:6 5|34:6 6|69:6 7|11:6 8|47:6 9|13:6 10|39:7 1|5:7 2|31:7 3|76:7 4|48:7 5|42:7 6|26:7 7|61:7 8|2:7 9|19:7 10|63:8 1|97:8 2|48:8 3|80:8 4|68:8 5|89:8 6|71:8 7|22:8 8|67:8 9|99:8 10|8:9 1|89:9 2|74:9 3|18:9 4|85:9 5|23:9 6|82:9 7|14:9 8|64:9 9|70:9 10|53:10 1|2:10 2|64:10 3|74:10 4|50:10 5|18:10 6|46:10 7|74:10 8|42:10 9|98:10 10</relation>
    <relation name="R102" arity="2" nbTuples="100" semantics="soft" defaultCost="infinity">91:1 1|16:1 2|86:1 3|36:1 4|61:1 5|50:1 6|4:1 7|13:1 8|58:1 9|83:1 10|77:2 1|61:2 2|93:2 3|46:2 4|80:2 5|59:2 6|72:2 7|10:2 8|64:2 9|36:2 10|39:3 1|13:3 2|80:3 3|82:3 4|90:3 5|8:3 6|21:3 7|71:3 8|52:3 9|99:3 10|44:4 1|28:4 2|38:4 3|92:4 4|70:4 5|68:4 6|64:4 7|17:4 8|85:4 9|74:4 10|24:5 1|79:5 2|61:5 3|4:5 4|17:5 5|22:5 6|10:5 7|36:5 8|55:5 9|82:5 10|22:6 1|93:6 2|12:6 3|52:6 4|96:6 5|32:6 6|20:6 7|82:6 8|66:6 9|4:6 10|58:7 1|91:7 2|33:7 3|54:7 4|100:7 5|47:7 6|81:7 7|31:7 8|94:7 9|77:7 10|86:8 1|87:8 2|2:8 3|21:8 4|80:8 5|28:8 6|98:8 7|61:8 8|30:8 9|81:8 10|49:9 1|25:9 2|52:9 3|65:9 4|13:9 5|81:9 6|69:9 7|43:9 8|64:9 9|17:9 10|57:10 1|56:10 2|57:10 3|13:10 4|21:10 5|39:10 6|24:10 7|15:10 8|63:10 9|73:10 10</relation>
    <relation name="R103" arity="2" nbTuples="100" semantics="soft" defaultCost="infinity">99:1 1|16:1 2|52:1 3|91:1 4|80:1 5|89:1 6|94:1 7|47:1 8|1:1 9|83:1 10|85:2 1|22:2 2|65:2 3|63:2 4|70:2 5|17:2 6|84:2 7|52:2 8|10:2 9|97:2 10|45:3 1|78:3 2|20:3 3|83:3 4|46:3 5|53:3 6|78:3 7|40:3 8|67:3 9|25:3 10|35:4 1|57:4 2|50:4 3|99:4 4|55:4 5|31:4 6|24:4 7|42:4 8|75:4 9|53:4 10|66:5 1|28:5 2|64:5 3|28:5 4|39:5 5|24:5 6|33:5 7|20:5 8|14:5 9|64:5 10|43:6 1|57:6 2|33:6 3|100:6 4|53:6 5|33:6 6|66:6 7|68:6 8|7:6 9|53:6 10|31:7 1|77:7 2|28:7 3|95:7 4|91:7 5|68:7 6|70:7 7|69:7 8|22:7 9|51:7 10|35:8 1|1:8 2|51:8 3|15:8 4|83:8 5|73:8 6|79:8 7|31:8 8|81:8 9|89:8 10|90:9 1|90:9 2|98:9 3|93:9 4|100:9 5|34:9 6|73:9 7|49:9 8|61:9 9|64:9 10|44:10 1|100:10 2|25:10 3|50:10 4|29:10 5|100:10 6|96:10 7|84:10 8|84:10 9|21:10 10</relation>
    <relation name="R104" arity="2" nbTuples="100" semantics="soft" defaultCost="infinity">52:1 1|67:1 2|86:1 3|28:1 4|7:1 5|36:1 6|4:1 7|23:1 8|46:1 9|23:1 10|94:2 1|56:2 2|74:2 3|16:2 4|28:2 5|27:2 6|5:2 7|23:2 8|86:2 9|93:2 10|63:3 1|96:3 2|81:3 3|24:3 4|59:3 5|25:3 6|62:3 7|71:3 8|66:3 9|78:3 10|27:4 1|9:4 2|81:4 3|98:4 4|27:4 5|82:4 6|73:4 7|69:4 8|62:4 9|57:4 10|48:5 1|93:5 2|90:5 3|63:5 4|10:5 5|17:5 6|52:5 7|7:5 8|100:5 9|98:5 10|85:6 1|92:6 2|2:6 3|99:6 4|17:6 5|23:6 6|51:6 7|50:6 8|89:6 9|97:6 10|46:7 1|41:7 2|25:7 3|54:7 4|76:7 5|28:7 6|51:7 7|91:7 8|4:7 9|14:7 10|38:8 1|5:8 2|73:8 3|58:8 4|34:8 5|82:8 6|52:8 7|47:8 8|23:8 9|2:8 10|59:9 1|3:9 2|69:9 3|21:9 4|41:9 5|32:9 6|31:9 7|2:9 8|69:9 9|11:9 10|42:10 1|92:10 2|62:10 3|23:10 4|81:10 5|80:10 6|61:10 7|50:10 8|76:10 9|48:10 10</relation>
    <relation name="R105" arity="2" nbTuples="100" semantics="soft" defaultCost="infinity">13:1 1|63:1 2|34:1 3|15:1 4|37:1 5|51:1 6|83:1 7|54:1 8|17:1 9|66:1 10|23:2 1|26:2 2|40:2 3|43:2 4|91:2 5|95:2 6|39:2 7|62:2 8|81:2 9|47:2 10|93:3 1|40:3 2|67:3 3|46:3 4|93:3 5|76:3 6|85:3 7|51:3 8|73:3 9|25:3 10|7:4 1|24:4 2|48:4 3|81:4 4|94:4 5|42:4 6|56:4 7|38:4 8|48:4 9|65:4 10|66:5 1|77:5 2|78:5 3|82:5 4|66:5 5|58:5 6|29:5 7|100:5 8|31:5 9|62:5 10|30:6 1|36:6 2|5:6 3|46:6 4|11:6 5|11:6 6|58:6 7|2:6 8|36:6 9|30:6 10|68:7 1|71:7 2|18:7 3|5:7 4|88:7 5|30:7 6|39:7 7|64:7 8|54:7 9|58:7 10|82:8 1|35:8 2|7:8 3|5:8 4|3:8 5|38:8 6|27:8 7|23:8 8|81:8 9|39:8 10|44:9 1|37:9 2|93:9 3|61:9 4|100:9 5|69:9 6|16:9 7|4:9 8|34:9 9|44:9 10|7:10 1|61:10 2|35:10 3|73:10 4|63:10 5|58:10 6|64:10 7|99:10 8|23:10 9|25:10 10</relation>
    <relation name="R106" arity="2" nbTuples="100" semantics="soft" defaultCost="infinity">84:1 1|95:1 2|1:1 3|36:1 4|24:1 5|87:1 6|71:1 7|19:1 8|21:1 9|67:1 10|89:2 1|10:2 2|28:2 3|79:2 4|15:2 5|81:2 6|27:2 7|57:2 8|51:2 9|42:2 10|100:3 1|90:3 2|18:3 3|83:3 4|40:3 5|19:3 6|6:3 7|11:3 8|11:3 9|74:3 10|28:4 1|98:4 2|80:4 3|66:4 4|17:4 5|42:4 6|29:4 7|95:4 8|3:4 9|35:4 10|3:5 1|25:5 2|79:5 3|6:5 4|20:5 5|41:5 6|66:5 7|7:5 8|50:5 9|75:5 10|67:6 1|94:6 2|100:6 3|4:6 4|46:6 5|61:6 6|99:6 7|61:6 8|82:6 9|76:6 10|38:7 1|26:7 2|70:7 3|78:7 4|34:7 5|40:7 6|7:7 7|90:7 8|46:7 9|77:7 10|90:8 1|21:8 2|71:8 3|14:8 4|42:8 5|37:8 6|24:8 7|39:8 8|67:8 9|97:8 10|37:9 1|34:9 2|66:9 3|66:9 4|36:9 5|91:9 6|55:9 7|46:9 8|72:9 9|1:9 10|82:10 1|77:10 2|23:10 3|23:10 4|38:10 5|95:10 6|95:10 7|82:10 8|5:10 9|80:10 10</relation>
    <relation name="R107" arity="2" nbTuples="100" semantics="soft" defaultCost="infinity">9:1 1|35:1 2|31:1 3|16:1 4|75:1 5|24:1 6|19:1 7|84:1 8|27:1 9|78:1 10|42:2 1|88:2 2|75:2 3|43:2 4|12:2 5|5:2 6|83:2 7|70:2 8|50:2 9|62:2 10|77:3 1|2:3 2|57:3 3|18:3 4|44:3 5|72:3 6|57:3 7|58:3 8|95:3 9|16:3 10|10:4 1|90:4 2|97:4 3|13:4 4|6:4 5|55:4 6|43:4 7|49:4 8|31:4 9|71:4 10|30:5 1|7:5 2|86:5 3|51:5 4|7:5 5|91:5 6|53:5 7|32:5 8|34:5 9|91:5 10|58:6 1|11:6 2|44:6 3|25:6 4|57:6 5|69:6 6|18:6 7|81:6 8|72:6 9|18:6 10|4:7 1|22:7 2|33:7 3|22:7 4|82:7 5|22:7 6|68:7 7|92:7 8|45:7 9|32:7 10|23:8 1|67:8 2|11:8 3|92:8 4|73:8 5|66:8 6|95:8 7|51:8 8|77:8 9|97:8 10|64:9 1|63:9 2|34:9 3|12:9 4|78:9 5|87:9 6|88:9 7|80:9 8|78:9 9|48:9 10|61:10 1|59:10 2|100:10 3|50:10 4|58:10 5|69:10 6|13:10 7|84:10 8|57:10 9|48:10 10</relation>
    <relation name="R108" arity="2" nbTuples="100" semantics="soft" defaultCost="infinity">70:1 1|38:1 2|30:1 3|11:1 4|8:1 5|18:1 6|71:1 7|26:1 8|9:1 9|11:1 10|87:2 1|61:2 2|20:2 3|13:2 4|93:2 5|57:2 6|55:2 7|52:2 8|92:2 9|16:2 10|70:3 1|79:3 2|73:3 3|16:3 4|72:3 5|62:3 6|32:3 7|13:3 8|17:3 9|2:3 10|49:4 1|85:4 2|36:4 3|55:4 4|81:4 5|61:4 6|31:4 7|18:4 8|99:4 9|66:4 10|41:5 1|27:5 2|5:5 3|3:5 4|41:5 5|68:5 6|63:5 7|98:5 8|41:5 9|38:5 10|63:6 1|21:6 2|78:6 3|23:6 4|90:6 5|13:6 6|48:6 7|5:6 8|82:6 9|37:6 10|30:7 1|55:7 2|20:7 3|97:7 4|21:7 5|15:7 6|15:7 7|69:7 8|97:7 9|24:7 10|98:8 1|17:8 2|41:8 3|5:8 4|97:8 5|50:8 6|99:8 7|66:8 8|65:8 9|54:8 10|42:9 1|53:9 2|73:9 3|7:9 4|66:9 5|35:9 6|9:9 7|32:9 8|44:9 9|94:9 10|55:10 1|75:10 2|49:10 3|21:10 4|41:10 5|36:10 6|21:10 7|44:10 8|29:10 9|85:10 10</relation>
    <relation name="R109" arity="2" nbTuples="100" semantics="soft" defaultCost="infinity">90:1 1|40:1 2|27:1 3|83:1 4|84:1 5|2:1 6|29:1 7|33:1 8|61:1 9|85:1 10|24:2 1|48:2 2|64:2 3|59:2 4|35:2 5|64:2 6|58:2 7|72:2 8|62:2 9|98:2 10|39:3 1|37:3 2|78:3 3|79:3 4|12:3 5|20:3 6|94:3 7|62:3 8|31:3 9|36:3 10|49:4 1|74:4 2|46:4 3|50:4 4|95:4 5|42:4 6|55:4 7|61:4 8|41:4 9|73:4 10|86:5 1|4:5 2|92:5 3|66:5 4|15:5 5|56:5 6|87:5 7|100:5 8|30:5 9|100:5 10|46:6 1|2:6 2|78:6 3|74:6 4|55:6 5|11:6 6|3:6 7|83:6 8|17:6 9|6:6 10|52:7 1|50:7 2|25:7 3|74:7 4|61:7 5|38:7 6|5:7 7|79:7 8|64:7 9|61:7 10|53:8 1|79:8 2|40:8 3|82:8 4|10:8 5|39:8 6|25:8 7|94:8 8|99:8 9|100:8 10|36:9 1|37:9 2|86:9 3|35:9 4|97:9 5|45:9 6|79:9 7|63:9 8|79:9 9|52:9 10|74:10 1|77:10 2|24:10 3|35:10 4|55:10 5|69:10 6|33:10 7|47:10 8|28:10 9|37:10 10</relation>
    <relation name="R110" arity="2" nbTuples="100" semantics="soft" defaultCost="infinity">86:1 1|1:1 2|88:1 3|86:1 4|35:1 5|72:1 6|85:1 7|55:1 8|85:1 9|7:1 10|6:2 1|19:2 2|53:2 3|15:2 4|25:2 5|60:2 6|74:2 7|82:2 8|68:2 9|2:2 10|24:3 1|96:3 2|41:3 3|77:3 4|84:3 5|76:3 6|29:3 7|86:3 8|15:3 9|47:3 10|6:4 1|93:4 2|21:4 3|100:4 4|30:4 5|11:4 6|100:4 7|48:4 8|96:4 9|93:4 10|21:5 1|76:5 2|71:5 3|90:5 4|58:5 5|71:5 6|34:5 7|97:5 8|3:5 9|25:5 10|37:6 1|38:6 2|32:6 3|60:6 4|33:6 5|51:6 6|46:6 7|71:6 8|100:6 9|23:6 10|3:7 1|45:7 2|70:7 3|65:7 4|83:7 5|32:7 6|96:7 7|31:7 8|66:7 9|67:7 10|26:8 1|82:8 2|87:8 3|15:8 4|62:8 5|64:8 6|20:8 7|61:8 8|46:8 9|41:8 10|97:9 1|68:9 2|84:9 3|18:9 4|6:9 5|33:9 6|40:9 7|59:9 8|10:9 9|29:9 10|81:10 1|99:10 2|49:10 3|5:10 4|99:10 5|37:10 6|16:10 7|75:10 8|42:10 9|90:10 10</relation>
    <relation name="R111" arity="2" nbTuples="100" semantics="soft" defaultCost="infinity">90:1 1|47:1 2|16:1 3|87:1 4|86:1 5|81:1 6|67:1 7|71:1 8|29:1 9|99:1 10|24:2 1|6:2 2|16:2 3|22:2 4|3:2 5|43:2 6|89:2 7|42:2 8|98:2 9|71:2 10|91:3 1|89:3 2|67:3 3|28:3 4|90:3 5|5:3 6|85:3 7|16:3 8|30:3 9|97:3 10|88:4 1|35:4 2|92:4 3|82:4 4|46:4 5|14:4 6|12:4 7|11:4 8|23:4 9|9:4 10|39:5 1|18:5 2|42:5 3|84:5 4|12:5 5|11:5 6|29:5 7|15:5 8|19:5 9|78:5 10|84:6 1|90:6 2|82:6 3|74:6 4|78:6 5|20:6 6|15:6 7|9:6 8|37:6 9|6:6 10|66:7 1|57:7 2|72:7 3|65:7 4|21:7 5|70:7 6|41:7 7|51:7 8|24:7 9|83:7 10|79:8 1|55:8 2|42:8 3|65:8 4|99:8 5|42:8 6|9:8 7|85:8 8|99:8 9|4:8 10|5:9 1|35:9 2|29:9 3|2:9 4|30:9 5|64:9 6|36:9 7|4:9 8|45:9 9|74:9 10|4:10 1|12:10 2|82:10 3|34:10 4|29:10 5|17:10 6|48:10 7|70:10 8|2:10 9|21:10 10</relation>
    <relation name="R112" arity="2" nbTuples="100" semantics="soft" defaultCost="infinity">36:1 1|99:1 2|76:1 3|5:1 4|67:1 5|11:1 6|56:1 7|34:1 8|4:1 9|69:1 10|44:2 1|42:2 2|36:2 3|85:2 4|66:2 5|42:2 6|45:2 7|90:2 8|54:2 9|83:2 10|48:3 1|69:3 2|24:3 3|73:3 4|70:3 5|85:3 6|89:3 7|74:3 8|86:3 9|88:3 10|61:4 1|73:4 2|39:4 3|3:4 4|57:4 5|35:4 6|3:4 7|90:4 8|98:4 9|43:4 10|91:5 1|21:5 2|2:5 3|42:5 4|4:5 5|71:5 6|95:5 7|96:5 8|36:5 9|62:5 10|63:6 1|3:6 2|69:6 3|36:6 4|2:6 5|10:6 6|88:6 7|23:6 8|9:6 9|92:6 10|22:7 1|86:7 2|59:7 3|86:7 4|45:7 5|10:7 6|100:7 7|88:7 8|44:7 9|67:7 10|22:8 1|47:8 2|13:8 3|33:8 4|60:8 5|42:8 6|64:8 7|28:8 8|79:8 9|20:8 10|61:9 1|17:9 2|55:9 3|56:9 4|94:9 5|59:9 6|2:9 7|3:9 8|33:9 9|21:9 10|23:10 1|56:10 2|95:10 3|8:10 4|57:10 5|6:10 6|57:10 7|69:10 8|80:10 9|87:10 10</relation>
    <relation name="R113" arity="2" nbTuples="100" semantics="soft" defaultCost="infinity">63:1 1|22:1 2|44:1 3|9:1 4|39:1 5|43:1 6|18:1 7|74:1 8|7:1 9|29:1 10|56:2 1|90:2 2|16:2 3|90:2 4|56:2 5|8:2 6|36:2 7|68:2 8|79:2 9|1:2 10|21:3 1|43:3 2|18:3 3|67:3 4|78:3 5|48:3 6|62:3 7|3:3 8|64:3 9|52:3 10|49:4 1|75:4 2|13:4 3|69:4 4|43:4 5|92:4 6|62:4 7|79:4 8|79:4 9|56:4 10|69:5 1|54:5 2|92:5 3|71:5 4|39:5 5|15:5 6|21:5 7|43:5 8|40:5 9|69:5 10|23:6 1|45:6 2|3:6 3|99:6 4|41:6 5|44:6 6|100:6 7|23:6 8|85:6 9|62:6 10|60:7 1|61:7 2|44:7 3|75:7 4|43:7 5|91:7 6|15:7 7|3:7 8|25:7 9|28:7 10|63:8 1|15:8 2|58:8 3|88:8 4|38:8 5|13:8 6|40:8 7|48:8 8|55:8 9|44:8 10|23:9 1|90:9 2|37:9 3|22:9 4|4:9 5|23:9 6|23:9 7|55:9 8|87:9 9|88:9 10|20:10 1|83:10 2|89:10 3|67:10 4|24:10 5|76:10 6|53:10 7|6:10 8|66:10 9|55:10 10</relation>
    <relation name="R114" arity="2" nbTuples="100" semantics="soft" defaultCost="infinity">77:1 1|25:1 2|50:1 3|27:1 4|8:1 5|37:1 6|32:1 7|79:1 8|63:1 9|15:1 10|61:2 1|86:2 2|35:2 3|62:2 4|32:2 5|43:2 6|88:2 7|81:2 8|31:2 9|75:2 10|25:3 1|65:3 2|50:3 3|24:3 4|12:3 5|69:3 6|29:3 7|50:3 8|63:3 9|59:3 10|23:4 1|58:4 2|43:4 3|71:4 4|41:4 5|85:4 6|57:4 7|80:4 8|11:4 9|86:4 10|64:5 1|85:5 2|9:5 3|72:5 4|40:5 5|19:5 6|57:5 7|49:5 8|43:5 9|96:5 10|48:6 1|67:6 2|55:6 3|3:6 4|79:6 5|55:6 6|8:6 7|82:6 8|60:6 9|88:6 10|9:7 1|30:7 2|66:7 3|39:7 4|27:7 5|77:7 6|49:7 7|99:7 8|52:7 9|31:7 10|58:8 1|79:8 2|21:8 3|70:8 4|34:8 5|70:8 6|29:8 7|25:8 8|42:8 9|35:8 10|95:9 1|9:9 2|74:9 3|89:9 4|90:9 5|60:9 6|86:9 7|44:9 8|86:9 9|47:9 10|89:10 1|59:10 2|70:10 3|78:10 4|95:10 5|78:10 6|38:10 7|32:10 8|18:10 9|7:10 10</relation>
    <relation name="R115" arity="2" nbTuples="100" semantics="soft" defaultCost="infinity">81:1 1|43:1 2|69:1 3|27:1 4|62:1 5|47:1 6|54:1 7|99:1 8|55:1 9|25:1 10|77:2 1|7:2 2|49:2 3|54:2 4|53:2 5|25:2 6|52:2 7|12:2 8|5:2 9|70:2 10|36:3 1|65:3 2|94:3 3|4:3 4|14:3 5|4:3 6|16:3 7|73:3 8|42:3 9|91:3 10|57:4 1|26:4 2|20:4 3|23:4 4|44:4 5|48:4 6|29:4 7|10:4 8|22:4 9|23:4 10|93:5 1|22:5 2|12:5 3|57:5 4|50:5 5|62:5 6|26:5 7|38:5 8|44:5 9|82:5 10|33:6 1|51:6 2|93:6 3|61:6 4|18:6 5|42:6 6|69:6 7|39:6 8|50:6 9|38:6 10|35:7 1|95:7 2|7:7 3|15:7 4|19:7 5|78:7 6|7:7 7|53:7 8|53:7 9|39:7 10|92:8 1|78:8 2|24:8 3|79:8 4|74:8 5|71:8 6|71:8 7|95:8 8|9:8 9|57:8 10|38:9 1|4:9 2|58:9 3|7:9 4|38:9 5|72:9 6|51:9 7|13:9 8|23:9 9|59:9 10|73:10 1|10:10 2|46:10 3|17:10 4|34:10 5|73:10 6|1:10 7|87:10 8|51:10 9|18:10 10</relation>
    <relation name="R116" arity="2" nbTuples="100" semantics="soft" defaultCost="infinity">65:1 1|99:1 2|16:1 3|22:1 4|48:1 5|47:1 6|27:1 7|49:1 8|30:1 9|100:1 10|94:2 1|79:2 2|92:2 3|1:2 4|18:2 5|46:2 6|11:2 7|50:2 8|39:2 9|39:2 10|45:3 1|26:3 2|75:3 3|95:3 4|65:3 5|20:3 6|40:3 7|53:3 8|95:3 9|95:3 10|1:4 1|84:4 2|29:4 3|67:4 4|68:4 5|12:4 6|18:4 7|11:4 8|36:4 9|68:4 10|23:5 1|86:5 2|79:5 3|5:5 4|92:5 5|96:5 6|75:5 7|70:5 8|61:5 9|6:5 10|18:6 1|8:6 2|36:6 3|49:6 4|50:6 5|32:6 6|86:6 7|59:6 8|5:6 9|14:6 10|87:7 1|35:7 2|11:7 3|74:7 4|94:7 5|78:7 6|87:7 7|98:7 8|98:7 9|76:7 10|75:8 1|52:8 2|91:8 3|29:8 4|16:8 5|89:8 6|19:8 7|43:8 8|28:8 9|13:8 10|11:9 1|69:9 2|74:9 3|92:9 4|97:9 5|73:9 6|6:9 7|84:9 8|94:9 9|93:9 10|49:10 1|82:10 2|1:10 3|71:10 4|81:10 5|46:10 6|83:10 7|100:10 8|50:10 9|56:10 10</relation>
    <relation name="R117" arity="2" nbTuples="100" semantics="soft" defaultCost="infinity">52:1 1|60:1 2|46:1 3|82:1 4|9:1 5|5:1 6|94:1 7|27:1 8|41:1 9|84:1 10|40:2 1|97:2 2|59:2 3|70:2 4|24:2 5|81:2 6|32:2 7|97:2 8|100:2 9|53:2 10|57:3 1|27:3 2|29:3 3|45:3 4|99:3 5|72:3 6|1:3 7|59:3 8|95:3 9|31:3 10|67:4 1|33:4 2|52:4 3|25:4 4|27:4 5|18:4 6|95:4 7|43:4 8|37:4 9|59:4 10|25:5 1|37:5 2|94:5 3|20:5 4|89:5 5|53:5 6|28:5 7|49:5 8|64:5 9|9:5 10|4:6 1|23:6 2|54:6 3|82:6 4|44:6 5|78:6 6|18:6 7|3:6 8|17:6 9|74:6 10|40:7 1|21:7 2|5:7 3|23:7 4|13:7 5|28:7 6|54:7 7|57:7 8|54:7 9|3:7 10|34:8 1|1:8 2|85:8 3|96:8 4|72:8 5|61:8 6|23:8 7|14:8 8|18:8 9|35:8 10|91:9 1|55:9 2|88:9 3|22:9 4|31:9 5|86:9 6|85:9 7|79:9 8|16:9 9|49:9 10|25:10 1|75:10 2|93:10 3|26:10 4|28:10 5|68:10 6|56:10 7|97:10 8|11:10 9|8:10 10</relation>
    <relation name="R118" arity="2" nbTuples="100" semantics="soft" defaultCost="infinity">38:1 1|85:1 2|89:1 3|1:1 4|46:1 5|72:1 6|64:1 7|18:1 8|88:1 9|61:1 10|61:2 1|65:2 2|52:2 3|21:2 4|35:2 5|17:2 6|67:2 7|90:2 8|91:2 9|42:2 10|54:3 1|58:3 2|90:3 3|15:3 4|79:3 5|76:3 6|77:3 7|82:3 8|89:3 9|33:3 10|61:4 1|97:4 2|34:4 3|53:4 4|2:4 5|24:4 6|32:4 7|46:4 8|96:4 9|69:4 10|10:5 1|97:5 2|44:5 3|80:5 4|27:5 5|54:5 6|74:5 7|26:5 8|86:5 9|13:5 10|46:6 1|50:6 2|100:6 3|15:6 4|87:6 5|90:6 6|81:6 7|76:6 8|59:6 9|4:6 10|20:7 1|38:7 2|93:7 3|97:7 4|79:7 5|96:7 6|69:7 7|52:7 8|88:7 9|51:7 10|85:8 1|51:8 2|33:8 3|34:8 4|74:8 5|8:8 6|63:8 7|98:8 8|46:8 9|62:8 10|74:9 1|8:9 2|88:9 3|96:9 4|61:9 5|31:9 6|73:9 7|31:9 8|68:9 9|32:9 10|69:10 1|68:10 2|94:10 3|64:10 4|95:10 5|76:10 6|99:10 7|3:10 8|7:10 9|20:10 10</relation>
    <relation name="R119" arity="2" nbTuples="100" semantics="soft" defaultCost="infinity">18:1 1|84:1 2|23:1 3|74:1 4|68:1 5|31:1 6|24:1 7|41:1 8|14:1 9|57:1 10|88:2 1|95:2 2|35:2 3|51:2 4|57:2 5|22:2 6|30:2 7|71:2 8|74:2 9|35:2 10|56:3 1|92:3 2|42:3 3|7:3 4|48:3 5|92:3 6|56:3 7|79:3 8|69:3 9|70:3 10|14:4 1|73:4 2|53:4 3|38:4 4|79:4 5|54:4 6|55:4 7|49:4 8|80:4 9|59:4 10|23:5 1|90:5 2|45:5 3|45:5 4|65:5 5|66:5 6|48:5 7|93:5 8|73:5 9|94:5 10|9:6 1|3:6 2|87:6 3|27:6 4|16:6 5|78:6 6|1:6 7|32:6 8|88:6 9|31:6 10|5:7 1|31:7 2|38:7 3|43:7 4|40:7 5|56:7 6|31:7 7|71:7 8|66:7 9|42:7 10|33:8 1|58:8 2|13:8 3|15:8 4|9:8 5|1:8 6|52:8 7|58:8 8|15:8 9|85:8 10|25:9 1|24:9 2|30:9 3|16:9 4|39:9 5|28:9 6|36:9 7|10:9 8|61:9 9|50:9 10|77:10 1|65:10 2|76:10 3|8:10 4|84:10 5|58:10 6|64:10 7|18:10 8|21:10 9|56:10 10</relation>
    <relation name="R120" arity="2" nbTuples="100" semantics="soft" defaultCost="infinity">18:1 1|66:1 2|84:1 3|18:1 4|13:1 5|59:1 6|79:1 7|52:1 8|5:1 9|88:1 10|72:2 1|12:2 2|27:2 3|49:2 4|91:2 5|32:2 6|57:2 7|27:2 8|67:2 9|80:2 10|64:3 1|21:3 2|55:3 3|75:3 4|42:3 5|96:3 6|43:3 7|74:3 8|83:3 9|49:3 10|37:4 1|100:4 2|23:4 3|17:4 4|79:4 5|90:4 6|3:4 7|15:4 8|46:4 9|65:4 10|2:5 1|63:5 2|46:5 3|63:5 4|75:5 5|37:5 6|39:5 7|7:5 8|10:5 9|47:5 10|48:6 1|14:6 2|30:6 3|6:6 4|2:6 5|94:6 6|17:6 7|66:6 8|38:6 9|31:6 10|98:7 1|48:7 2|18:7 3|88:7 4|52:7 5|90:7 6|65:7 7|6:7 8|90:7 9|34:7 10|9:8 1|65:8 2|65:8 3|48:8 4|30:8 5|71:8 6|97:8 7|85:8 8|36:8 9|44:8 10|72:9 1|75:9 2|59:9 3|12:9 4|52:9 5|48:9 6|71:9 7|96:9 8|59:9 9|93:9 10|9:10 1|33:10 2|47:10 3|49:10 4|83:10 5|56:10 6|35:10 7|63:10 8|78:10 9|19:10 10</relation>
    <relation name="R121" arity="2" nbTuples="100" semantics="soft" defaultCost="infinity">5:1 1|38:1 2|10:1 3|59:1 4|65:1 5|18:1 6|83:1 7|13:1 8|65:1 9|86:1 10|99:2 1|62:2 2|32:2 3|61:2 4|17:2 5|95:2 6|4:2 7|8:2 8|32:2 9|27:2 10|83:3 1|15:3 2|10:3 3|55:3 4|13:3 5|6:3 6|88:3 7|80:3 8|76:3 9|15:3 10|48:4 1|66:4 2|24:4 3|60:4 4|94:4 5|70:4 6|46:4 7|16:4 8|38:4 9|21:4 10|17:5 1|28:5 2|67:5 3|94:5 4|23:5 5|44:5 6|100:5 7|87:5 8|75:5 9|9:5 10|51:6 1|57:6 2|96:6 3|6:6 4|38:6 5|75:6 6|77:6 7|95:6 8|6:6 9|83:6 10|2:7 1|55:7 2|36:7 3|53:7 4|17:7 5|9:7 6|99:7 7|8:7 8|72:7 9|52:7 10|46:8 1|33:8 2|11:8 3|11:8 4|100:8 5|12:8 6|81:8 7|95:8 8|89:8 9|6:8 10|34:9 1|16:9 2|91:9 3|57:9 4|67:9 5|89:9 6|89:9 7|30:9 8|74:9 9|51:9 10|35:10 1|69:10 2|29:10 3|86:10 4|89:10 5|71:10 6|19:10 7|56:10 8|64:10 9|58:10 10</relation>
    <relation name="R122" arity="2" nbTuples="100" semantics="soft" defaultCost="infinity">10:1 1|17:1 2|37:1 3|55:1 4|10:1 5|94:1 6|89:1 7|67:1 8|26:1 9|95:1 10|44:2 1|97:2 2|10:2 3|36:2 4|29:2 5|5:2 6|10:2 7|59:2 8|28:2 9|97:2 10|91:3 1|26:3 2|23:3 3|84:3 4|59:3 5|91:3 6|25:3 7|29:3 8|33:3 9|52:3 10|70:4 1|96:4 2|25:4 3|25:4 4|16:4 5|61:4 6|80:4 7|67:4 8|5:4 9|70:4 10|72:5 1|32:5 2|96:5 3|77:5 4|6:5 5|47:5 6|13:5 7|10:5 8|97:5 9|41:5 10|99:6 1|99:6 2|81:6 3|71:6 4|30:6 5|99:6 6|99:6 7|43:6 8|45:6 9|22:6 10|45:7 1|65:7 2|100:7 3|29:7 4|8:7 5|83:7 6|71:7 7|8:7 8|21:7 9|45:7 10|67:8 1|82:8 2|53:8 3|25:8 4|70:8 5|14:8 6|32:8 7|48:8 8|32:8 9|69:8 10|2:9 1|71:9 2|47:9 3|39:9 4|6:9 5|43:9 6|4:9 7|21:9 8|3:9 9|45:9 10|61:10 1|14:10 2|79:10 3|43:10 4|23:10 5|63:10 6|29:10 7|79:10 8|18:10 9|80:10 10</relation>
    <relation name="R123" arity="2" nbTuples="100" semantics="soft" defaultCost="infinity">22:1 1|85:1 2|29:1 3|38:1 4|89:1 5|71:1 6|32:1 7|23:1 8|65:1 9|36:1 10|15:2 1|46:2 2|58:2 3|96:2 4|74:2 5|51:2 6|1:2 7|39:2 8|89:2 9|27:2 10|46:3 1|83:3 2|59:3 3|53:3 4|65:3 5|6:3 6|11:3 7|94:3 8|9:3 9|4:3 10|63:4 1|61:4 2|38:4 3|37:4 4|5:4 5|94:4 6|59:4 7|22:4 8|60:4 9|94:4 10|39:5 1|8:5 2|60:5 3|69:5 4|50:5 5|9:5 6|14:5 7|88:5 8|69:5 9|54:5 10|55:6 1|20:6 2|18:6 3|22:6 4|82:6 5|10:6 6|37:6 7|61:6 8|72:6 9|17:6 10|22:7 1|91:7 2|95:7 3|22:7 4|97:7 5|13:7 6|9:7 7|1:7 8|14:7 9|79:7 10|37:8 1|42:8 2|48:8 3|85:8 4|78:8 5|66:8 6|24:8 7|1:8 8|38:8 9|23:8 10|93:9 1|64:9 2|50:9 3|21:9 4|38:9 5|7:9 6|36:9 7|38:9 8|61:9 9|34:9 10|15:10 1|78:10 2|23:10 3|83:10 4|97:10 5|46:10 6|26:10 7|80:10 8|25:10 9|100:10 10</relation>
    <relation name="R124" arity="2" nbTuples="100" semantics="soft" defaultCost="infinity">8:1 1|20:1 2|77:1 3|81:1 4|86:1 5|70:1 6|68:1 7|12:1 8|30:1 9|41:1 10|77:2 1|82:2 2|82:2 3|32:2 4|90:2 5|72:2 6|7:2 7|8:2 8|28:2 9|60:2 10|75:3 1|43:3 2|32:3 3|30:3 4|97:3 5|27:3 6|89:3 7|68:3 8|6:3 9|81:3 10|95:4 1|42:4 2|54:4 3|43:4 4|68:4 5|24:4 6|6:4 7|17:4 8|21:4 9|12:4 10|82:5 1|82:5 2|81:5 3|3:5 4|34:5 5|45:5 6|52:5 7|71:5 8|72:5 9|74:5 10|20:6 1|86:6 2|67:6 3|83:6 4|14:6 5|27:6 6|35:6 7|89:6 8|93:6 9|46:6 10|52:7 1|84:7 2|43:7 3|39:7 4|5:7 5|47:7 6|44:7 7|10:7 8|5:7 9|37:7 10|39:8 1|100:8 2|50:8 3|89:8 4|90:8 5|13:8 6|32:8 7|66:8 8|15:8 9|36:8 10|21:9 1|24:9 2|17:9 3|45:9 4|72:9 5|39:9 6|87:9 7|42:9 8|37:9 9|98:9 10|19:10 1|53:10 2|14:10 3|47:10 4|15:10 5|34:10 6|65:10 7|24:10 8|81:10 9|50:10 10</relation>
    <relation name="R125" arity="2" nbTuples="100" semantics="soft" defaultCost="infinity">36:1 1|27:1 2|85:1 3|72:1 4|67:1 5|95:1 6|40:1 7|36:1 8|54:1 9|24:1 10|10:2 1|84:2 2|5:2 3|57:2 4|73:2 5|52:2 6|94:2 7|28:2 8|74:2 9|5:2 10|33:3 1|11:3 2|86:3 3|100:3 4|12:3 5|18:3 6|48:3 7|97:3 8|20:3 9|86:3 10|20:4 1|7:4 2|41:4 3|14:4 4|62:4 5|33:4 6|76:4 7|81:4 8|91:4 9|26:4 10|21:5 1|16:5 2|3:5 3|45:5 4|82:5 5|83:5 6|25:5 7|92:5 8|52:5 9|60:5 10|79:6 1|68:6 2|39:6 3|7:6 4|56:6 5|72:6 6|84:6 7|52:6 8|62:6 9|49:6 10|90:7 1|11:7 2|9:7 3|94:7 4|11:7 5|40:7 6|6:7 7|82:7 8|84:7 9|80:7 10|76:8 1|23:8 2|57:8 3|42:8 4|98:8 5|92:8 6|84:8 7|93:8 8|52:8 9|35:8 10|56:9 1|32:9 2|3:9 3|1:9 4|30:9 5|6:9 6|4:9 7|6:9 8|65:9 9|59:9 10|81:10 1|9:10 2|18:10 3|19:10 4|80:10 5|97:10 6|74:10 7|58:10 8|14:10 9|9:10 10</relation>
    <relation name="R126" arity="2" nbTuples="100" semantics="soft" defaultCost="infinity">59:1 1|6:1 2|82:1 3|30:1 4|89:1 5|64:1 6|73:1 7|7:1 8|16:1 9|36:1 10|60:2 1|74:2 2|5:2 3|36:2 4|77:2 5|99:2 6|43:2 7|8:2 8|5:2 9|78:2 10|98:3 1|72:3 2|70:3 3|63:3 4|76:3 5|71:3 6|40:3 7|30:3 8|3:3 9|61:3 10|95:4 1|29:4 2|38:4 3|13:4 4|51:4 5|27:4 6|54:4 7|86:4 8|26:4 9|56:4 10|71:5 1|38:5 2|90:5 3|85:5 4|4:5 5|3:5 6|27:5 7|32:5 8|100:5 9|61:5 10|48:6 1|25:6 2|54:6 3|47:6 4|12:6 5|64:6 6|91:6 7|88:6 8|95:6 9|4:6 10|51:7 1|34:7 2|38:7 3|30:7 4|66:7 5|67:7 6|6:7 7|94:7 8|47:7 9|67:7 10|67:8 1|7:8 2|78:8 3|32:8 4|48:8 5|16:8 6|20:8 7|65:8 8|59:8 9|3:8 10|61:9 1|55:9 2|80:9 3|87:9 4|92:9 5|76:9 6|91:9 7|53:9 8|10:9 9|6:9 10|94:10 1|33:10 2|13:10 3|28:10 4|17:10 5|56:10 6|63:10 7|61:10 8|7:10 9|74:10 10</relation>
    <relation name="R127" arity="2" nbTuples="100" semantics="soft" defaultCost="infinity">87:1 1|47:1 2|14:1 3|62:1 4|71:1 5|20:1 6|70:1 7|2:1 8|49:1 9|46:1 10|71:2 1|45:2 2|99:2 3|38:2 4|67:2 5|80:2 6|37:2 7|39:2 8|18:2 9|6:2 10|77:3 1|43:3 2|4:3 3|55:3 4|12:3 5|65:3 6|15:3 7|5:3 8|5:3 9|33:3 10|24:4 1|52:4 2|4:4 3|12:4 4|31:4 5|14:4 6|83:4 7|65:4 8|2:4 9|96:4 10|13:5 1|72:5 2|91:5 3|31:5 4|3:5 5|58:5 6|86:5 7|84:5 8|82:5 9|71:5 10|71:6 1|5:6 2|44:6 3|3:6 4|1:6 5|83:6 6|3:6 7|64:6 8|69:6 9|62:6 10|48:7 1|33:7 2|44:7 3|60:7 4|61:7 5|72:7 6|76:7 7|35:7 8|65:7 9|92:7 10|8:8 1|41:8 2|90:8 3|15:8 4|36:8 5|20:8 6|99:8 7|31:8 8|38:8 9|65:8 10|18:9 1|60:9 2|63:9 3|37:9 4|98:9 5|97:9 6|98:9 7|82:9 8|19:9 9|90:9 10|49:10 1|51:10 2|55:10 3|92:10 4|95:10 5|9:10 6|92:10 7|70:10 8|89:10 9|81:10 10</relation>
    <relation name="R128" arity="2" nbTuples="100" semantics="soft" defaultCost="infinity">32:1 1|32:1 2|7:1 3|49:1 4|53:1 5|54:1 6|3:1 7|19:1 8|8:1 9|34:1 10|92:2 1|20:2 2|89:2 3|63:2 4|35:2 5|14:2 6|23:2 7|91:2 8|83:2 9|67:2 10|19:3 1|33:3 2|56:3 3|9:3 4|69:3 5|35:3 6|99:3 7|48:3 8|70:3 9|17:3 10|93:4 1|32:4 2|31:4 3|82:4 4|27:4 5|19:4 6|48:4 7|67:4 8|76:4 9|75:4 10|14:5 1|19:5 2|44:5 3|43:5 4|70:5 5|57:5 6|75:5 7|22:5 8|81:5 9|81:5 10|96:6 1|28:6 2|84:6 3|11:6 4|43:6 5|97:6 6|94:6 7|5:6 8|52:6 9|42:6 10|98:7 1|46:7 2|25:7 3|47:7 4|38:7 5|86:7 6|94:7 7|70:7 8|91:7 9|41:7 10|68:8 1|91:8 2|70:8 3|61:8 4|13:8 5|22:8 6|71:8 7|4:8 8|58:8 9|91:8 10|16:9 1|90:9 2|25:9 3|82:9 4|21:9 5|93:9 6|71:9 7|21:9 8|13:9 9|22:9 10|23:10 1|78:10 2|25:10 3|99:10 4|94:10 5|51:10 6|77:10 7|52:10 8|37:10 9|9:10 10</relation>
    <relation name="R129" arity="2" nbTuples="100" semantics="soft" defaultCost="infinity">88:1 1|15:1 2|78:1 3|67:1 4|24:1 5|18:1 6|52:1 7|54:1 8|66:1 9|52:1 10|21:2 1|93:2 2|89:2 3|93:2 4|23:2 5|46:2 6|98:2 7|54:2 8|76:2 9|90:2 10|25:3 1|59:3 2|84:3 3|1:3 4|91:3 5|32:3 6|58:3 7|44:3 8|62:3 9|84:3 10|21:4 1|16:4 2|87:4 3|44:4 4|82:4 5|63:4 6|67:4 7|31:4 8|88:4 9|92:4 10|49:5 1|51:5 2|47:5 3|62:5 4|37:5 5|65:5 6|60:5 7|40:5 8|10:5 9|47:5 10|74:6 1|91:6 2|8:6 3|51:6 4|60:6 5|64:6 6|85:6 7|50:6 8|34:6 9|33:6 10|69:7 1|46:7 2|11:7 3|54:7 4|48:7 5|83:7 6|40:7 7|95:7 8|11:7 9|34:7 10|90:8 1|13:8 2|9:8 3|98:8 4|90:8 5|46:8 6|50:8 7|53:8 8|89:8 9|8:8 10|58:9 1|12:9 2|81:9 3|94:9 4|8:9 5|20:9 6|9:9 7|16:9 8|48:9 9|64:9 10|23:10 1|97:10 2|31:10 3|46:10 4|49:10 5|11:10 6|41:10 7|10:10 8|37:10 9|45:10 10</relation>
    <relation name="R130" arity="2" nbTuples="100" semantics="soft" defaultCost="infinity">88:1 1|3:1 2|56:1 3|11:1 4|37:1 5|12:1 6|17:1 7|73:1 8|83:1 9|80:1 10|44:2 1|70:2 2|61:2 3|96:2 4|67:2 5|80:2 6|51:2 7|34:2 8|23:2 9|2:2 10|80:3 1|72:3 2|71:3 3|64:3 4|56:3 5|48:3 6|68:3 7|61:3 8|70:3 9|56:3 10|45:4 1|5:4 2|80:4 3|19:4 4|28:4 5|17:4 6|54:4 7|26:4 8|71:4 9|52:4 10|83:5 1|60:5 2|64:5 3|99:5 4|93:5 5|8:5 6|25:5 7|95:5 8|85:5 9|86:5 10|56:6 1|98:6 2|87:6 3|71:6 4|46:6 5|29:6 6|74:6 7|6:6 8|22:6 9|49:6 10|19:7 1|75:7 2|6:7 3|44:7 4|65:7 5|59:7 6|34:7 7|42:7 8|67:7 9|7:7 10|71:8 1|93:8 2|54:8 3|53:8 4|34:8 5|20:8 6|43:8 7|94:8 8|75:8 9|25:8 10|38:9 1|94:9 2|75:9 3|68:9 4|43:9 5|87:9 6|46:9 7|79:9 8|2:9 9|28:9 10|46:10 1|9:10 2|26:10 3|32:10 4|47:10 5|94:10 6|93:10 7|19:10 8|51:10 9|46:10 10</relation>
    <relation name="R131" arity="2" nbTuples="100" semantics="soft" defaultCost="infinity">44:1 1|3:1 2|25:1 3|56:1 4|29:1 5|37:1 6|60:1 7|32:1 8|98:1 9|42:1 10|85:2 1|3:2 2|10:2 3|40:2 4|41:2 5|43:2 6|88:2 7|32:2 8|26:2 9|63:2 10|45:3 1|62:3 2|41:3 3|96:3 4|81:3 5|17:3 6|16:3 7|69:3 8|94:3 9|51:3 10|98:4 1|33:4 2|21:4 3|14:4 4|78:4 5|19:4 6|85:4 7|5:4 8|66:4 9|62:4 10|56:5 1|2:5 2|23:5 3|37:5 4|86:5 5|14:5 6|6:5 7|28:5 8|38:5 9|91:5 10|58:6 1|65:6 2|11:6 3|4:6 4|82:6 5|51:6 6|47:6 7|83:6 8|42:6 9|7:6 10|93:7 1|33:7 2|45:7 3|68:7 4|31:7 5|84:7 6|72:7 7|79:7 8|73:7 9|92:7 10|10:8 1|39:8 2|57:8 3|45:8 4|28:8 5|59:8 6|75:8 7|3:8 8|46:8 9|34:8 10|29:9 1|26:9 2|9:9 3|25:9 4|56:9 5|36:9 6|50:9 7|92:9 8|10:9 9|11:9 10|26:10 1|32:10 2|69:10 3|60:10 4|60:10 5|21:10 6|57:10 7|27:10 8|49:10 9|74:10 10</relation>
    <relation name="R132" arity="2" nbTuples="100" semantics="soft" defaultCost="infinity">74:1 1|17:1 2|35:1 3|94:1 4|50:1 5|36:1 6|14:1 7|8:1 8|70:1 9|91:1 10|10:2 1|34:2 2|85:2 3|9:2 4|46:2 5|64:2 6|56:2 7|87:2 8|91:2 9|18:2 10|50:3 1|99:3 2|49:3 3|48:3 4|31:3 5|61:3 6|68:3 7|39:3 8|10:3 9|65:3 10|61:4 1|26:4 2|81:4 3|65:4 4|40:4 5|84:4 6|72:4 7|35:4 8|89:4 9|32:4 10|40:5 1|90:5 2|99:5 3|44:5 4|8:5 5|84:5 6|69:5 7|48:5 8|100:5 9|20:5 10|5:6 1|57:6 2|40:6 3|76:6 4|10:6 5|53:6 6|11:6 7|44:6 8|44:6 9|35:6 10|35:7 1|7:7 2|17:7 3|16:7 4|8:7 5|80:7 6|72:7 7|43:7 8|62:7 9|27:7 10|7:8 1|14:8 2|43:8 3|92:8 4|66:8 5|31:8 6|94:8 7|46:8 8|64:8 9|75:8 10|9:9 1|39:9 2|44:9 3|20:9 4|68:9 5|44:9 6|89:9 7|79:9 8|99:9 9|61:9 10|28:10 1|10:10 2|41:10 3|36:10 4|53:10 5|82:10 6|21:10 7|88:10 8|52:10 9|60:10 10</relation>
    <relation name="R133" arity="2" nbTuples="100" semantics="soft" defaultCost="infinity">94:1 1|68:1 2|46:1 3|27:1 4|61:1 5|56:1 6|47:1 7|42:1 8|74:1 9|49:1 10|84:2 1|76:2 2|82:2 3|32:2 4|58:2 5|94:2 6|84:2 7|37:2 8|30:2 9|61:2 10|90:3 1|98:3 2|66:3 3|97:3 4|50:3 5|36:3 6|17:3 7|37:3 8|95:3 9|49:3 10|20:4 1|71:4 2|38:4 3|68:4 4|98:4 5|14:4 6|68:4 7|5:4 8|12:4 9|62:4 10|85:5 1|40:5 2|59:5 3|60:5 4|66:5 5|26:5 6|44:5 7|51:5 8|75:5 9|14:5 10|60:6 1|23:6 2|57:6 3|98:6 4|70:6 5|28:6 6|83:6 7|33:6 8|97:6 9|21:6 10|95:7 1|30:7 2|3:7 3|94:7 4|46:7 5|88:7 6|2:7 7|87:7 8|17:7 9|59:7 10|40:8 1|93:8 2|54:8 3|19:8 4|18:8 5|64:8 6|48:8 7|73:8 8|35:8 9|88:8 10|61:9 1|71:9 2|17:9 3|98:9 4|57:9 5|99:9 6|13:9 7|29:9 8|57:9 9|69:9 10|58:10 1|69:10 2|86:10 3|100:10 4|15:10 5|72:10 6|63:10 7|71:10 8|91:10 9|58:10 10</relation>
    <relation name="R134" arity="2" nbTuples="100" semantics="soft" defaultCost="infinity">49:1 1|90:1 2|26:1 3|65:1 4|23:1 5|18:1 6|52:1 7|45:1 8|78:1 9|67:1 10|7:2 1|91:2 2|18:2 3|83:2 4|19:2 5|66:2 6|56:2 7|2:2 8|42:2 9|38:2 10|19:3 1|94:3 2|11:3 3|8:3 4|64:3 5|56:3 6|78:3 7|52:3 8|58:3 9|89:3 10|64:4 1|93:4 2|38:4 3|2:4 4|4:4 5|61:4 6|83:4 7|10:4 8|93:4 9|83:4 10|11:5 1|73:5 2|11:5 3|16:5 4|26:5 5|63:5 6|46:5 7|23:5 8|75:5 9|65:5 10|18:6 1|52:6 2|98:6 3|88:6 4|8:6 5|84:6 6|11:6 7|74:6 8|65:6 9|81:6 10|89:7 1|20:7 2|86:7 3|88:7 4|51:7 5|37:7 6|4:7 7|81:7 8|45:7 9|45:7 10|16:8 1|23:8 2|77:8 3|92:8 4|37:8 5|9:8 6|43:8 7|59:8 8|57:8 9|66:8 10|72:9 1|18:9 2|82:9 3|90:9 4|85:9 5|8:9 6|57:9 7|1:9 8|79:9 9|79:9 10|75:10 1|38:10 2|87:10 3|56:10 4|14:10 5|73:10 6|36:10 7|98:10 8|25:10 9|16:10 10</relation>
    <relation name="R135" arity="2" nbTuples="100" semantics="soft" defaultCost="infinity">29:1 1|2:1 2|73:1 3|25:1 4|78:1 5|48:1 6|90:1 7|41:1 8|98:1 9|60:1 10|20:2 1|15:2 2|40:2 3|6:2 4|42:2 5|92:2 6|35:2 7|56:2 8|67:2 9|100:2 10|99:3 1|43:3 2|24:3 3|75:3 4|64:3 5|22:3 6|46:3 7|41:3 8|37:3 9|14:3 10|39:4 1|58:4 2|84:4 3|80:4 4|49:4 5|57:4 6|5:4 7|94:4 8|7:4 9|69:4 10|22:5 1|39:5 2|80:5 3|50:5 4|32:5 5|59:5 6|93:5 7|36:5 8|97:5 9|73:5 10|18:6 1|53:6 2|9:6 3|11:6 4|75:6 5|2:6 6|52:6 7|31:6 8|95:6 9|100:6 10|30:7 1|13:7 2|19:7 3|31:7 4|25:7 5|96:7 6|39:7 7|1:7 8|83:7 9|54:7 10|84:8 1|25:8 2|86:8 3|20:8 4|42:8 5|76:8 6|15:8 7|78:8 8|50:8 9|82:8 10|71:9 1|67:9 2|49:9 3|84:9 4|13:9 5|49:9 6|74:9 7|76:9 8|60:9 9|61:9 10|87:10 1|52:10 2|90:10 3|27:10 4|94:10 5|48:10 6|2:10 7|29:10 8|58:10 9|87:10 10</relation>
    <relation name="R136" arity="2" nbTuples="100" semantics="soft" defaultCost="infinity">43:1 1|79:1 2|37:1 3|29:1 4|83:1 5|61:1 6|84:1 7|17:1 8|42:1 9|60:1 10|20:2 1|41:2 2|82:2 3|46:2 4|81:2 5|18:2 6|66:2 7|17:2 8|29:2 9|38:2 10|60:3 1|55:3 2|87:3 3|97:3 4|74:3 5|24:3 6|19:3 7|91:3 8|92:3 9|66:3 10|68:4 1|51:4 2|11:4 3|38:4 4|88:4 5|25:4 6|19:4 7|72:4 8|95:4 9|31:4 10|56:5 1|35:5 2|88:5 3|67:5 4|85:5 5|2:5 6|57:5 7|52:5 8|74:5 9|69:5 10|1:6 1|54:6 2|99:6 3|51:6 4|46:6 5|58:6 6|42:6 7|63:6 8|87:6 9|17:6 10|15:7 1|96:7 2|34:7 3|25:7 4|36:7 5|24:7 6|69:7 7|46:7 8|40:7 9|54:7 10|34:8 1|47:8 2|14:8 3|33:8 4|31:8 5|78:8 6|100:8 7|96:8 8|12:8 9|52:8 10|35:9 1|73:9 2|28:9 3|93:9 4|32:9 5|28:9 6|80:9 7|39:9 8|88:9 9|72:9 10|47:10 1|93:10 2|74:10 3|11:10 4|9:10 5|41:10 6|27:10 7|93:10 8|62:10 9|99:10 10</relation>
    <relation name="R137" arity="2" nbTuples="100" semantics="soft" defaultCost="infinity">75:1 1|62:1 2|22:1 3|36:1 4|40:1 5|81:1 6|62:1 7|1:1 8|57:1 9|83:1 10|64:2 1|75:2 2|90:2 3|62:2 4|72:2 5|28:2 6|84:2 7|90:2 8|65:2 9|100:2 10|7:3 1|54:3 2|65:3 3|45:3 4|23:3 5|40:3 6|33:3 7|68:3 8|27:3 9|25:3 10|49:4 1|80:4 2|14:4 3|95:4 4|46:4 5|99:4 6|98:4 7|16:4 8|92:4 9|38:4 10|81:5 1|58:5 2|33:5 3|17:5 4|6:5 5|8:5 6|88:5 7|63:5 8|33:5 9|60:5 10|61:6 1|61:6 2|83:6 3|15:6 4|94:6 5|49:6 6|58:6 7|9:6 8|67:6 9|70:6 10|5:7 1|9:7 2|6:7 3|9:7 4|4:7 5|11:7 6|3:7 7|80:7 8|95:7 9|28:7 10|20:8 1|60:8 2|95:8 3|23:8 4|87:8 5|82:8 6|85:8 7|22:8 8|19:8 9|77:8 10|25:9 1|13:9 2|66:9 3|28:9 4|3:9 5|22:9 6|83:9 7|29:9 8|36:9 9|23:9 10|49:10 1|92:10 2|77:10 3|54:10 4|3:10 5|96:10 6|71:10 7|63:10 8|58:10 9|14:10 10</relation>
    <relation name="R138" arity="2" nbTuples="100" semantics="soft" defaultCost="infinity">5:1 1|29:1 2|49:1 3|28:1 4|46:1 5|86:1 6|4:1 7|84:1 8|95:1 9|71:1 10|21:2 1|4:2 2|1:2 3|24:2 4|85:2 5|53:2 6|92:2 7|79:2 8|99:2 9|91:2 10|11:3 1|73:3 2|73:3 3|70:3 4|54:3 5|27:3 6|42:3 7|24:3 8|65:3 9|66:3 10|33:4 1|85:4 2|23:4 3|43:4 4|24:4 5|35:4 6|64:4 7|80:4 8|70:4 9|63:4 10|27:5 1|33:5 2|8:5 3|32:5 4|68:5 5|45:5 6|32:5 7|2:5 8|81:5 9|35:5 10|83:6 1|84:6 2|5:6 3|68:6 4|97:6 5|63:6 6|2:6 7|10:6 8|14:6 9|66:6 10|41:7 1|86:7 2|15:7 3|22:7 4|38:7 5|26:7 6|100:7 7|77:7 8|37:7 9|7:7 10|95:8 1|36:8 2|77:8 3|71:8 4|21:8 5|27:8 6|73:8 7|9:8 8|54:8 9|69:8 10|94:9 1|13:9 2|25:9 3|74:9 4|99:9 5|97:9 6|70:9 7|13:9 8|49:9 9|93:9 10|86:10 1|21:10 2|46:10 3|53:10 4|99:10 5|12:10 6|36:10 7|5:10 8|30:10 9|43:10 10</relation>
    <relation name="R139" arity="2" nbTuples="100" semantics="soft" defaultCost="infinity">17:1 1|11:1 2|59:1 3|69:1 4|54:1 5|24:1 6|27:1 7|87:1 8|23:1 9|52:1 10|82:2 1|96:2 2|59:2 3|63:2 4|70:2 5|53:2 6|48:2 7|8:2 8|90:2 9|32:2 10|94:3 1|75:3 2|4:3 3|75:3 4|51:3 5|1:3 6|43:3 7|41:3 8|21:3 9|49:3 10|80:4 1|38:4 2|47:4 3|72:4 4|73:4 5|71:4 6|12:4 7|40:4 8|37:4 9|10:4 10|14:5 1|72:5 2|1:5 3|31:5 4|49:5 5|43:5 6|40:5 7|75:5 8|23:5 9|18:5 10|84:6 1|10:6 2|58:6 3|11:6 4|32:6 5|92:6 6|95:6 7|32:6 8|59:6 9|63:6 10|75:7 1|58:7 2|69:7 3|26:7 4|19:7 5|26:7 6|81:7 7|20:7 8|5:7 9|18:7 10|55:8 1|100:8 2|94:8 3|98:8 4|53:8 5|2:8 6|43:8 7|25:8 8|92:8 9|3:8 10|79:9 1|43:9 2|14:9 3|47:9 4|52:9 5|63:9 6|7:9 7|24:9 8|55:9 9|4:9 10|26:10 1|84:10 2|25:10 3|82:10 4|35:10 5|94:10 6|46:10 7|11:10 8|71:10 9|7:10 10</relation>
    <relation name="R140" arity="2" nbTuples="100" semantics="soft" defaultCost="infinity">74:1 1|82:1 2|50:1 3|92:1 4|46:1 5|96:1 6|60:1 7|26:1 8|18:1 9|23:1 10|92:2 1|1:2 2|43:2 3|61:2 4|8:2 5|17:2 6|70:2 7|94:2 8|27:2 9|46:2 10|49:3 1|47:3 2|23:3 3|85:3 4|48:3 5|62:3 6|23:3 7|54:3 8|76:3 9|38:3 10|22:4 1|7:4 2|48:4 3|85:4 4|47:4 5|97:4 6|2:4 7|95:4 8|74:4 9|31:4 10|58:5 1|49:5 2|19:5 3|31:5 4|34:5 5|91:5 6|12:5 7|49:5 8|11:5 9|75:5 10|54:6 1|27:6 2|56:6 3|1:6 4|91:6 5|58:6 6|97:6 7|100:6 8|1:6 9|55:6 10|10:7 1|86:7 2|72:7 3|80:7 4|81:7 5|25:7 6|55:7 7|83:7 8|75:7 9|37:7 10|50:8 1|14:8 2|96:8 3|90:8 4|90:8 5|91:8 6|5:8 7|99:8 8|76:8 9|38:8 10|22:9 1|21:9 2|51:9 3|9:9 4|62:9 5|82:9 6|25:9 7|73:9 8|50:9 9|48:9 10|1:10 1|30:10 2|66:10 3|21:10 4|6:10 5|90:10 6|5:10 7|99:10 8|9:10 9|71:10 10</relation>
    <relation name="R141" arity="2" nbTuples="100" semantics="soft" defaultCost="infinity">20:1 1|57:1 2|46:1 3|18:1 4|76:1 5|18:1 6|17:1 7|68:1 8|5:1 9|38:1 10|56:2 1|79:2 2|68:2 3|53:2 4|42:2 5|24:2 6|38:2 7|67:2 8|78:2 9|70:2 10|88:3 1|28:3 2|83:3 3|66:3 4|49:3 5|43:3 6|84:3 7|53:3 8|17:3 9|76:3 10|40:4 1|64:4 2|20:4 3|81:4 4|49:4 5|32:4 6|41:4 7|15:4 8|80:4 9|19:4 10|74:5 1|100:5 2|45:5 3|26:5 4|28:5 5|85:5 6|93:5 7|30:5 8|32:5 9|13:5 10|6:6 1|72:6 2|94:6 3|71:6 4|23:6 5|93:6 6|63:6 7|56:6 8|72:6 9|9:6 10|83:7 1|91:7 2|75:7 3|91:7 4|95:7 5|54:7 6|22:7 7|24:7 8|46:7 9|30:7 10|31:8 1|79:8 2|59:8 3|100:8 4|30:8 5|78:8 6|12:8 7|34:8 8|21:8 9|76:8 10|95:9 1|93:9 2|23:9 3|29:9 4|81:9 5|88:9 6|31:9 7|10:9 8|35:9 9|65:9 10|20:10 1|17:10 2|69:10 3|74:10 4|57:10 5|90:10 6|39:10 7|93:10 8|77:10 9|92:10 10</relation>
    <relation name="R142" arity="2" nbTuples="100" semantics="soft" defaultCost="infinity">97:1 1|59:1 2|24:1 3|94:1 4|56:1 5|85:1 6|69:1 7|88:1 8|8:1 9|53:1 10|30:2 1|85:2 2|28:2 3|61:2 4|92:2 5|82:2 6|41:2 7|60:2 8|90:2 9|20:2 10|70:3 1|92:3 2|51:3 3|81:3 4|2:3 5|96:3 6|89:3 7|2:3 8|79:3 9|64:3 10|80:4 1|41:4 2|17:4 3|46:4 4|62:4 5|71:4 6|75:4 7|67:4 8|3:4 9|96:4 10|51:5 1|98:5 2|66:5 3|71:5 4|57:5 5|43:5 6|34:5 7|51:5 8|20:5 9|57:5 10|21:6 1|8:6 2|30:6 3|27:6 4|78:6 5|93:6 6|47:6 7|43:6 8|8:6 9|96:6 10|61:7 1|78:7 2|68:7 3|90:7 4|29:7 5|21:7 6|78:7 7|68:7 8|33:7 9|79:7 10|80:8 1|88:8 2|17:8 3|10:8 4|6:8 5|76:8 6|24:8 7|46:8 8|68:8 9|57:8 10|24:9 1|77:9 2|71:9 3|29:9 4|40:9 5|94:9 6|48:9 7|7:9 8|21:9 9|13:9 10|79:10 1|25:10 2|59:10 3|26:10 4|7:10 5|93:10 6|74:10 7|46:10 8|40:10 9|92:10 10</relation>
    <relation name="R143" arity="2" nbTuples="100" semantics="soft" defaultCost="infinity">68:1 1|60:1 2|14:1 3|86:1 4|42:1 5|27:1 6|59:1 7|30:1 8|18:1 9|5:1 10|71:2 1|57:2 2|38:2 3|18:2 4|31:2 5|27:2 6|15:2 7|49:2 8|11:2 9|36:2 10|17:3 1|44:3 2|19:3 3|96:3 4|10:3 5|25:3 6|55:3 7|3:3 8|45:3 9|99:3 10|72:4 1|36:4 2|83:4 3|62:4 4|64:4 5|49:4 6|68:4 7|21:4 8|9:4 9|40:4 10|18:5 1|38:5 2|63:5 3|14:5 4|82:5 5|66:5 6|74:5 7|82:5 8|13:5 9|97:5 10|15:6 1|73:6 2|69:6 3|56:6 4|39:6 5|69:6 6|79:6 7|96:6 8|73:6 9|40:6 10|57:7 1|80:7 2|10:7 3|34:7 4|14:7 5|84:7 6|42:7 7|16:7 8|14:7 9|56:7 10|65:8 1|4:8 2|67:8 3|45:8 4|22:8 5|84:8 6|83:8 7|14:8 8|19:8 9|78:8 10|17:9 1|45:9 2|17:9 3|38:9 4|27:9 5|31:9 6|19:9 7|88:9 8|37:9 9|66:9 10|41:10 1|100:10 2|28:10 3|36:10 4|82:10 5|41:10 6|17:10 7|28:10 8|42:10 9|58:10 10</relation>
    <relation name="R144" arity="2" nbTuples="100" semantics="soft" defaultCost="infinity">66:1 1|79:1 2|50:1 3|47:1 4|69:1 5|13:1 6|19:1 7|34:1 8|81:1 9|5:1 10|26:2 1|92:2 2|37:2 3|62:2 4|34:2 5|51:2 6|70:2 7|6:2 8|3:2 9|26:2 10|76:3 1|95:3 2|12:3 3|80:3 4|97:3 5|23:3 6|5:3 7|41:3 8|86:3 9|82:3 10|93:4 1|67:4 2|2:4 3|26:4 4|9:4 5|82:4 6|13:4 7|62:4 8|82:4 9|81:4 10|49:5 1|99:5 2|4:5 3|21:5 4|39:5 5|82:5 6|7:5 7|30:5 8|36:5 9|100:5 10|19:6 1|60:6 2|44:6 3|28:6 4|84:6 5|36:6 6|61:6 7|77:6 8|17:6 9|76:6 10|99:7 1|31:7 2|45:7 3|66:7 4|34:7 5|60:7 6|40:7 7|4:7 8|19:7 9|4:7 10|79:8 1|61:8 2|48:8 3|64:8 4|56:8 5|19:8 6|99:8 7|23:8 8|93:8 9|9:8 10|76:9 1|63:9 2|26:9 3|75:9 4|2:9 5|68:9 6|99:9 7|55:9 8|39:9 9|27:9 10|26:10 1|5:10 2|76:10 3|87:10 4|70:10 5|39:10 6|75:10 7|35:10 8|58:10 9|94:10 10</relation>
    <relation name="R145" arity="2" nbTuples="100" semantics="soft" defaultCost="infinity">13:1 1|36:1 2|32:1 3|16:1 4|2:1 5|95:1 6|40:1 7|70:1 8|84:1 9|30:1 10|87:2 1|89:2 2|41:2 3|46:2 4|87:2 5|86:2 6|15:2 7|83:2 8|69:2 9|62:2 10|59:3 1|20:3 2|91:3 3|85:3 4|80:3 5|45:3 6|94:3 7|95:3 8|39:3 9|76:3 10|71:4 1|62:4 2|23:4 3|54:4 4|57:4 5|11:4 6|97:4 7|54:4 8|64:4 9|79:4 10|52:5 1|47:5 2|62:5 3|8:5 4|88:5 5|4:5 6|62:5 7|90:5 8|55:5 9|30:5 10|25:6 1|50:6 2|72:6 3|76:6 4|19:6 5|76:6 6|24:6 7|73:6 8|55:6 9|50:6 10|57:7 1|95:7 2|95:7 3|10:7 4|2:7 5|88:7 6|17:7 7|76:7 8|10:7 9|40:7 10|97:8 1|94:8 2|87:8 3|14:8 4|39:8 5|37:8 6|8:8 7|14:8 8|31:8 9|38:8 10|44:9 1|6:9 2|90:9 3|27:9 4|93:9 5|70:9 6|100:9 7|71:9 8|22:9 9|12:9 10|79:10 1|38:10 2|24:10 3|25:10 4|88:10 5|15:10 6|78:10 7|71:10 8|20:10 9|71:10 10</relation>
    <relation name="R146" arity="2" nbTuples="100" semantics="soft" defaultCost="infinity">57:1 1|80:1 2|8:1 3|46:1 4|47:1 5|83:1 6|76:1 7|6:1 8|90:1 9|29:1 10|40:2 1|39:2 2|7:2 3|26:2 4|80:2 5|1:2 6|59:2 7|36:2 8|54:2 9|59:2 10|48:3 1|13:3 2|88:3 3|44:3 4|65:3 5|83:3 6|2:3 7|47:3 8|23:3 9|26:3 10|22:4 1|76:4 2|69:4 3|46:4 4|37:4 5|21:4 6|44:4 7|70:4 8|93:4 9|45:4 10|97:5 1|51:5 2|72:5 3|81:5 4|62:5 5|25:5 6|27:5 7|77:5 8|22:5 9|94:5 10|8:6 1|97:6 2|30:6 3|96:6 4|33:6 5|64:6 6|33:6 7|51:6 8|74:6 9|3:6 10|53:7 1|80:7 2|68:7 3|6:7 4|97:7 5|97:7 6|77:7 7|52:7 8|53:7 9|17:7 10|8:8 1|63:8 2|76:8 3|23:8 4|45:8 5|87:8 6|30:8 7|83:8 8|30:8 9|93:8 10|61:9 1|10:9 2|2:9 3|23:9 4|70:9 5|28:9 6|44:9 7|91:9 8|29:9 9|93:9 10|31:10 1|71:10 2|50:10 3|4:10 4|52:10 5|55:10 6|33:10 7|49:10 8|96:10 9|40:10 10</relation>
    <relation name="R147" arity="2" nbTuples="100" semantics="soft" defaultCost="infinity">36:1 1|96:1 2|10:1 3|38:1 4|90:1 5|63:1 6|28:1 7|83:1 8|66:1 9|76:1 10|26:2 1|64:2 2|19:2 3|71:2 4|15:2 5|85:2 6|78:2 7|38:2 8|16:2 9|21:2 10|42:3 1|89:3 2|25:3 3|18:3 4|10:3 5|76:3 6|7:3 7|58:3 8|63:3 9|63:3 10|71:4 1|95:4 2|96:4 3|23:4 4|51:4 5|44:4 6|76:4 7|1:4 8|94:4 9|3:4 10|26:5 1|56:5 2|92:5 3|67:5 4|68:5 5|92:5 6|16:5 7|99:5 8|46:5 9|43:5 10|10:6 1|91:6 2|24:6 3|94:6 4|90:6 5|1:6 6|18:6 7|71:6 8|11:6 9|84:6 10|41:7 1|64:7 2|57:7 3|7:7 4|59:7 5|7:7 6|60:7 7|95:7 8|23:7 9|64:7 10|87:8 1|12:8 2|46:8 3|52:8 4|71:8 5|43:8 6|98:8 7|45:8 8|43:8 9|27:8 10|36:9 1|10:9 2|88:9 3|37:9 4|82:9 5|26:9 6|27:9 7|6:9 8|40:9 9|77:9 10|30:10 1|52:10 2|95:10 3|87:10 4|76:10 5|38:10 6|77:10 7|18:10 8|93:10 9|20:10 10</relation>
    <relation name="R148" arity="2" nbTuples="100" semantics="soft" defaultCost="infinity">85:1 1|65:1 2|16:1 3|58:1 4|57:1 5|93:1 6|17:1 7|23:1 8|27:1 9|17:1 10|5:2 1|86:2 2|95:2 3|37:2 4|64:2 5|78:2 6|98:2 7|76:2 8|14:2 9|11:2 10|54:3 1|29:3 2|76:3 3|68:3 4|46:3 5|37:3 6|32:3 7|43:3 8|55:3 9|86:3 10|96:4 1|56:4 2|9:4 3|33:4 4|84:4 5|44:4 6|15:4 7|62:4 8|71:4 9|82:4 10|44:5 1|83:5 2|10:5 3|81:5 4|99:5 5|62:5 6|90:5 7|26:5 8|73:5 9|46:5 10|37:6 1|70:6 2|88:6 3|78:6 4|97:6 5|96:6 6|64:6 7|89:6 8|49:6 9|13:6 10|6:7 1|15:7 2|99:7 3|74:7 4|93:7 5|57:7 6|27:7 7|31:7 8|68:7 9|76:7 10|62:8 1|19:8 2|69:8 3|18:8 4|15:8 5|55:8 6|21:8 7|98:8 8|54:8 9|21:8 10|99:9 1|8:9 2|50:9 3|31:9 4|1:9 5|79:9 6|82:9 7|46:9 8|41:9 9|99:9 10|39:10 1|44:10 2|33:10 3|37:10 4|35:10 5|22:10 6|70:10 7|62:10 8|88:10 9|62:10 10</relation>
    <relation name="R149" arity="2" nbTuples="100" semantics="soft" defaultCost="infinity">35:1 1|81:1 2|31:1 3|59:1 4|42:1 5|22:1 6|9:1 7|78:1 8|18:1 9|84:1 10|20:2 1|90:2 2|51:2 3|91:2 4|59:2 5|70:2 6|79:2 7|3:2 8|8:2 9|89:2 10|95:3 1|49:3 2|89:3 3|27:3 4|28:3 5|76:3 6|84:3 7|1:3 8|12:3 9|10:3 10|12:4 1|12:4 2|20:4 3|84:4 4|76:4 5|79:4 6|38:4 7|77:4 8|8:4 9|49:4 10|51:5 1|77:5 2|75:5 3|30:5 4|6:5 5|91:5 6|29:5 7|55:5 8|52:5 9|80:5 10|94:6 1|100:6 2|92:6 3|16:6 4|78:6 5|76:6 6|6:6 7|43:6 8|38:6 9|59:6 10|64:7 1|17:7 2|69:7 3|64:7 4|46:7 5|2:7 6|32:7 7|67:7 8|3:7 9|26:7 10|88:8 1|25:8 2|24:8 3|52:8 4|15:8 5|20:8 6|91:8 7|9:8 8|21:8 9|33:8 10|49:9 1|59:9 2|88:9 3|20:9 4|98:9 5|61:9 6|18:9 7|62:9 8|53:9 9|62:9 10|96:10 1|14:10 2|2:10 3|5:10 4|100:10 5|7:10 6|16:10 7|40:10 8|69:10 9|94:10 10</relation>
    <relation name="R150" arity="2" nbTuples="100" semantics="soft" defaultCost="infinity">18:1 1|78:1 2|36:1 3|86:1 4|53:1 5|40:1 6|48:1 7|56:1 8|51:1 9|9:1 10|47:2 1|42:2 2|68:2 3|100:2 4|85:2 5|52:2 6|59:2 7|48:2 8|14:2 9|87:2 10|12:3 1|11:3 2|84:3 3|2:3 4|12:3 5|80:3 6|84:3 7|62:3 8|96:3 9|91:3 10|12:4 1|21:4 2|91:4 3|37:4 4|25:4 5|7:4 6|56:4 7|84:4 8|25:4 9|5:4 10|42:5 1|8:5 2|57:5 3|50:5 4|74:5 5|88:5 6|58:5 7|73:5 8|95:5 9|86:5 10|60:6 1|77:6 2|82:6 3|93:6 4|93:6 5|45:6 6|1:6 7|22:6 8|43:6 9|34:6 10|28:7 1|66:7 2|98:7 3|24:7 4|64:7 5|60:7 6|22:7 7|68:7 8|71:7 9|21:7 10|96:8 1|96:8 2|54:8 3|83:8 4|45:8 5|16:8 6|18:8 7|71:8 8|21:8 9|74:8 10|30:9 1|97:9 2|49:9 3|2:9 4|47:9 5|32:9 6|51:9 7|56:9 8|26:9 9|14:9 10|52:10 1|86:10 2|65:10 3|41:10 4|42:10 5|54:10 6|56:10 7|31:10 8|9:10 9|88:10 10</relation>
    <relation name="R151" arity="2" nbTuples="100" semantics="soft" defaultCost="infinity">95:1 1|92:1 2|92:1 3|26:1 4|51:1 5|11:1 6|83:1 7|81:1 8|93:1 9|23:1 10|18:2 1|29:2 2|45:2 3|7:2 4|17:2 5|17:2 6|34:2 7|94:2 8|17:2 9|51:2 10|55:3 1|90:3 2|95:3 3|37:3 4|28:3 5|37:3 6|41:3 7|5:3 8|25:3 9|71:3 10|39:4 1|77:4 2|52:4 3|74:4 4|26:4 5|96:4 6|46:4 7|25:4 8|83:4 9|75:4 10|99:5 1|37:5 2|32:5 3|83:5 4|48:5 5|63:5 6|6:5 7|32:5 8|89:5 9|32:5 10|94:6 1|3:6 2|42:6 3|8:6 4|31:6 5|89:6 6|97:6 7|21:6 8|1:6 9|26:6 10|57:7 1|66:7 2|14:7 3|19:7 4|85:7 5|38:7 6|30:7 7|69:7 8|91:7 9|6:7 10|74:8 1|60:8 2|44:8 3|37:8 4|23:8 5|70:8 6|79:8 7|77:8 8|51:8 9|9:8 10|80:9 1|54:9 2|78:9 3|11:9 4|42:9 5|47:9 6|92:9 7|77:9 8|14:9 9|33:9 10|77:10 1|46:10 2|79:10 3|22:10 4|86:10 5|81:10 6|72:10 7|30:10 8|4:10 9|55:10 10</relation>
    <relation name="R152" arity="2" nbTuples="100" semantics="soft" defaultCost="infinity">1:1 1|89:1 2|19:1 3|89:1 4|66:1 5|14:1 6|92:1 7|51:1 8|36:1 9|94:1 10|2:2 1|74:2 2|28:2 3|22:2 4|21:2 5|100:2 6|39:2 7|32:2 8|1:2 9|46:2 10|26:3 1|35:3 2|59:3 3|26:3 4|94:3 5|43:3 6|85:3 7|39:3 8|65:3 9|83:3 10|1:4 1|21:4 2|93:4 3|3:4 4|43:4 5|95:4 6|83:4 7|98:4 8|63:4 9|82:4 10|23:5 1|80:5 2|56:5 3|70:5 4|63:5 5|73:5 6|28:5 7|38:5 8|5:5 9|85:5 10|23:6 1|47:6 2|39:6 3|92:6 4|62:6 5|38:6 6|53:6 7|37:6 8|68:6 9|40:6 10|63:7 1|46:7 2|32:7 3|25:7 4|61:7 5|28:7 6|92:7 7|4:7 8|62:7 9|38:7 10|99:8 1|4:8 2|29:8 3|43:8 4|30:8 5|15:8 6|98:8 7|58:8 8|73:8 9|87:8 10|77:9 1|93:9 2|34:9 3|64:9 4|6:9 5|70:9 6|55:9 7|71:9 8|33:9 9|49:9 10|5:10 1|77:10 2|97:10 3|44:10 4|96:10 5|76:10 6|69:10 7|85:10 8|20:10 9|73:10 10</relation>
    <relation name="R153" arity="2" nbTuples="100" semantics="soft" defaultCost="infinity">21:1 1|24:1 2|37:1 3|58:1 4|27:1 5|76:1 6|42:1 7|8:1 8|34:1 9|20:1 10|41:2 1|74:2 2|74:2 3|12:2 4|16:2 5|66:2 6|37:2 7|65:2 8|9:2 9|55:2 10|59:3 1|10:3 2|72:3 3|2:3 4|48:3 5|59:3 6|32:3 7|17:3 8|67:3 9|43:3 10|93:4 1|50:4 2|45:4 3|20:4 4|51:4 5|27:4 6|100:4 7|19:4 8|35:4 9|36:4 10|95:5 1|86:5 2|1:5 3|87:5 4|18:5 5|85:5 6|81:5 7|78:5 8|35:5 9|52:5 10|71:6 1|16:6 2|36:6 3|20:6 4|84:6 5|54:6 6|91:6 7|43:6 8|8:6 9|38:6 10|43:7 1|59:7 2|29:7 3|64:7 4|44:7 5|33:7 6|37:7 7|1:7 8|93:7 9|60:7 10|10:8 1|27:8 2|75:8 3|86:8 4|92:8 5|98:8 6|1:8 7|97:8 8|13:8 9|86:8 10|56:9 1|66:9 2|65:9 3|56:9 4|17:9 5|54:9 6|46:9 7|15:9 8|60:9 9|43:9 10|17:10 1|5:10 2|85:10 3|37:10 4|49:10 5|37:10 6|15:10 7|99:10 8|26:10 9|67:10 10</relation>
    <relation name="R154" arity="2" nbTuples="100" semantics="soft" defaultCost="infinity">88:1 1|41:1 2|94:1 3|12:1 4|18:1 5|1:1 6|47:1 7|10:1 8|57:1 9|42:1 10|45:2 1|58:2 2|90:2 3|98:2 4|14:2 5|52:2 6|89:2 7|88:2 8|29:2 9|92:2 10|39:3 1|64:3 2|16:3 3|24:3 4|79:3 5|14:3 6|67:3 7|21:3 8|47:3 9|99:3 10|22:4 1|27:4 2|5:4 3|12:4 4|30:4 5|26:4 6|27:4 7|33:4 8|33:4 9|28:4 10|81:5 1|28:5 2|48:5 3|96:5 4|80:5 5|27:5 6|90:5 7|88:5 8|86:5 9|58:5 10|77:6 1|23:6 2|77:6 3|54:6 4|74:6 5|24:6 6|32:6 7|70:6 8|96:6 9|63:6 10|43:7 1|96:7 2|59:7 3|36:7 4|28:7 5|89:7 6|91:7 7|20:7 8|86:7 9|99:7 10|18:8 1|57:8 2|51:8 3|94:8 4|58:8 5|11:8 6|48:8 7|68:8 8|91:8 9|9:8 10|28:9 1|36:9 2|29:9 3|9:9 4|36:9 5|6:9 6|59:9 7|67:9 8|10:9 9|69:9 10|81:10 1|87:10 2|62:10 3|2:10 4|96:10 5|69:10 6|55:10 7|52:10 8|21:10 9|9:10 10</relation>
    <relation name="R155" arity="2" nbTuples="100" semantics="soft" defaultCost="infinity">21:1 1|52:1 2|69:1 3|23:1 4|88:1 5|64:1 6|22:1 7|23:1 8|62:1 9|52:1 10|35:2 1|93:2 2|88:2 3|37:2 4|73:2 5|71:2 6|48:2 7|93:2 8|40:2 9|80:2 10|11:3 1|13:3 2|61:3 3|15:3 4|100:3 5|65:3 6|20:3 7|12:3 8|76:3 9|60:3 10|98:4 1|39:4 2|73:4 3|27:4 4|66:4 5|20:4 6|42:4 7|17:4 8|65:4 9|86:4 10|19:5 1|23:5 2|90:5 3|62:5 4|72:5 5|49:5 6|26:5 7|29:5 8|15:5 9|30:5 10|17:6 1|18:6 2|62:6 3|32:6 4|49:6 5|95:6 6|81:6 7|84:6 8|89:6 9|79:6 10|73:7 1|92:7 2|28:7 3|80:7 4|6:7 5|12:7 6|45:7 7|85:7 8|96:7 9|87:7 10|90:8 1|36:8 2|51:8 3|69:8 4|19:8 5|5:8 6|41:8 7|88:8 8|33:8 9|11:8 10|19:9 1|51:9 2|80:9 3|47:9 4|33:9 5|95:9 6|41:9 7|73:9 8|84:9 9|48:9 10|91:10 1|47:10 2|42:10 3|18:10 4|53:10 5|51:10 6|33:10 7|42:10 8|67:10 9|91:10 10</relation>
    <relation name="R156" arity="2" nbTuples="100" semantics="soft" defaultCost="infinity">95:1 1|87:1 2|96:1 3|72:1 4|70:1 5|71:1 6|57:1 7|34:1 8|45:1 9|74:1 10|97:2 1|82:2 2|70:2 3|22:2 4|86:2 5|52:2 6|88:2 7|46:2 8|52:2 9|72:2 10|89:3 1|100:3 2|33:3 3|31:3 4|52:3 5|89:3 6|100:3 7|53:3 8|74:3 9|18:3 10|13:4 1|69:4 2|10:4 3|57:4 4|28:4 5|49:4 6|18:4 7|82:4 8|8:4 9|59:4 10|86:5 1|40:5 2|32:5 3|2:5 4|65:5 5|68:5 6|67:5 7|74:5 8|48:5 9|63:5 10|75:6 1|13:6 2|49:6 3|27:6 4|49:6 5|66:6 6|12:6 7|52:6 8|36:6 9|49:6 10|29:7 1|57:7 2|98:7 3|58:7 4|15:7 5|36:7 6|46:7 7|8:7 8|59:7 9|26:7 10|73:8 1|96:8 2|9:8 3|62:8 4|36:8 5|7:8 6|86:8 7|37:8 8|59:8 9|68:8 10|91:9 1|47:9 2|60:9 3|44:9 4|90:9 5|72:9 6|40:9 7|26:9 8|79:9 9|98:9 10|68:10 1|51:10 2|90:10 3|58:10 4|18:10 5|76:10 6|96:10 7|64:10 8|21:10 9|24:10 10</relation>
    <relation name="R157" arity="2" nbTuples="100" semantics="soft" defaultCost="infinity">86:1 1|26:1 2|95:1 3|91:1 4|13:1 5|11:1 6|97:1 7|14:1 8|14:1 9|80:1 10|58:2 1|87:2 2|69:2 3|32:2 4|29:2 5|9:2 6|32:2 7|78:2 8|36:2 9|69:2 10|81:3 1|24:3 2|49:3 3|39:3 4|62:3 5|100:3 6|15:3 7|15:3 8|83:3 9|100:3 10|55:4 1|81:4 2|57:4 3|58:4 4|35:4 5|74:4 6|90:4 7|33:4 8|22:4 9|55:4 10|69:5 1|58:5 2|2:5 3|93:5 4|55:5 5|19:5 6|4:5 7|35:5 8|37:5 9|45:5 10|81:6 1|94:6 2|64:6 3|27:6 4|24:6 5|10:6 6|23:6 7|61:6 8|72:6 9|64:6 10|6:7 1|79:7 2|33:7 3|74:7 4|57:7 5|21:7 6|74:7 7|39:7 8|89:7 9|57:7 10|85:8 1|31:8 2|79:8 3|78:8 4|73:8 5|91:8 6|8:8 7|39:8 8|70:8 9|40:8 10|82:9 1|24:9 2|45:9 3|40:9 4|78:9 5|23:9 6|92:9 7|40:9 8|98:9 9|64:9 10|32:10 1|58:10 2|80:10 3|77:10 4|85:10 5|32:10 6|80:10 7|47:10 8|31:10 9|48:10 10</relation>
    <relation name="R158" arity="2" nbTuples="100" semantics="soft" defaultCost="infinity">5:1 1|20:1 2|7:1 3|94:1 4|70:1 5|48:1 6|33:1 7|88:1 8|73:1 9|39:1 10|57:2 1|75:2 2|57:2 3|32:2 4|64:2 5|96:2 6|65:2 7|87:2 8|98:2 9|84:2 10|67:3 1|48:3 2|36:3 3|48:3 4|8:3 5|14:3 6|92:3 7|68:3 8|42:3 9|21:3 10|21:4 1|54:4 2|90:4 3|27:4 4|60:4 5|55:4 6|83:4 7|59:4 8|74:4 9|77:4 10|97:5 1|94:5 2|47:5 3|86:5 4|87:5 5|88:5 6|95:5 7|44:5 8|97:5 9|22:5 10|46:6 1|90:6 2|94:6 3|61:6 4|98:6 5|96:6 6|17:6 7|76:6 8|97:6 9|57:6 10|15:7 1|36:7 2|20:7 3|59:7 4|94:7 5|26:7 6|89:7 7|11:7 8|16:7 9|99:7 10|2:8 1|47:8 2|75:8 3|40:8 4|10:8 5|99:8 6|81:8 7|78:8 8|11:8 9|27:8 10|17:9 1|49:9 2|38:9 3|46:9 4|78:9 5|85:9 6|93:9 7|3:9 8|13:9 9|66:9 10|62:10 1|32:10 2|87:10 3|70:10 4|72:10 5|92:10 6|25:10 7|17:10 8|72:10 9|7:10 10</relation>
    <relation name="R159" arity="2" nbTuples="100" semantics="soft" defaultCost="infinity">89:1 1|78:1 2|41:1 3|18:1 4|19:1 5|36:1 6|64:1 7|38:1 8|4:1 9|45:1 10|7:2 1|35:2 2|22:2 3|27:2 4|44:2 5|47:2 6|32:2 7|76:2 8|77:2 9|48:2 10|64:3 1|73:3 2|31:3 3|12:3 4|49:3 5|85:3 6|8:3 7|10:3 8|43:3 9|78:3 10|92:4 1|14:4 2|38:4 3|91:4 4|65:4 5|1:4 6|53:4 7|55:4 8|55:4 9|55:4 10|74:5 1|3:5 2|40:5 3|23:5 4|61:5 5|94:5 6|85:5 7|91:5 8|93:5 9|39:5 10|30:6 1|67:6 2|5:6 3|76:6 4|28:6 5|52:6 6|4:6 7|57:6 8|100:6 9|27:6 10|67:7 1|22:7 2|39:7 3|35:7 4|29:7 5|1:7 6|53:7 7|80:7 8|34:7 9|86:7 10|66:8 1|98:8 2|86:8 3|76:8 4|86:8 5|54:8 6|60:8 7|33:8 8|55:8 9|95:8 10|42:9 1|18:9 2|23:9 3|47:9 4|74:9 5|64:9 6|81:9 7|15:9 8|99:9 9|24:9 10|30:10 1|69:10 2|17:10 3|78:10 4|41:10 5|37:10 6|99:10 7|43:10 8|67:10 9|23:10 10</relation>
    <relation name="R160" arity="2" nbTuples="100" semantics="soft" defaultCost="infinity">94:1 1|78:1 2|55:1 3|100:1 4|60:1 5|63:1 6|36:1 7|61:1 8|73:1 9|66:1 10|54:2 1|41:2 2|66:2 3|25:2 4|14:2 5|48:2 6|65:2 7|83:2 8|66:2 9|77:2 10|93:3 1|65:3 2|94:3 3|49:3 4|77:3 5|90:3 6|16:3 7|9:3 8|28:3 9|62:3 10|62:4 1|19:4 2|12:4 3|97:4 4|10:4 5|84:4 6|10:4 7|24:4 8|97:4 9|38:4 10|61:5 1|72:5 2|60:5 3|44:5 4|32:5 5|76:5 6|63:5 7|47:5 8|15:5 9|15:5 10|78:6 1|48:6 2|36:6 3|3:6 4|24:6 5|73:6 6|83:6 7|56:6 8|46:6 9|41:6 10|22:7 1|64:7 2|14:7 3|32:7 4|6:7 5|12:7 6|31:7 7|9:7 8|50:7 9|98:7 10|36:8 1|59:8 2|89:8 3|27:8 4|11:8 5|47:8 6|92:8 7|67:8 8|74:8 9|19:8 10|6:9 1|72:9 2|28:9 3|25:9 4|80:9 5|28:9 6|37:9 7|68:9 8|38:9 9|74:9 10|83:10 1|33:10 2|36:10 3|9:10 4|76:10 5|89:10 6|56:10 7|9:10 8|46:10 9|28:10 10</relation>
    <relation name="R161" arity="2" nbTuples="100" semantics="soft" defaultCost="infinity">6:1 1|40:1 2|41:1 3|16:1 4|55:1 5|74:1 6|29:1 7|37:1 8|15:1 9|68:1 10|68:2 1|22:2 2|99:2 3|20:2 4|63:2 5|64:2 6|16:2 7|50:2 8|11:2 9|33:2 10|46:3 1|27:3 2|75:3 3|21:3 4|15:3 5|9:3 6|57:3 7|90:3 8|45:3 9|24:3 10|34:4 1|77:4 2|73:4 3|87:4 4|4:4 5|87:4 6|37:4 7|11:4 8|52:4 9|92:4 10|36:5 1|44:5 2|73:5 3|29:5 4|93:5 5|31:5 6|16:5 7|84:5 8|35:5 9|79:5 10|83:6 1|18:6 2|79:6 3|85:6 4|17:6 5|41:6 6|57:6 7|66:6 8|33:6 9|41:6 10|32:7 1|4:7 2|95:7 3|87:7 4|83:7 5|44:7 6|39:7 7|21:7 8|73:7 9|13:7 10|2:8 1|48:8 2|39:8 3|99:8 4|40:8 5|70:8 6|5:8 7|51:8 8|70:8 9|86:8 10|9:9 1|21:9 2|75:9 3|31:9 4|66:9 5|38:9 6|32:9 7|3:9 8|6:9 9|29:9 10|69:10 1|13:10 2|45:10 3|97:10 4|26:10 5|21:10 6|3:10 7|1:10 8|10:10 9|63:10 10</relation>
    <relation name="R162" arity="2" nbTuples="100" semantics="soft" defaultCost="infinity">61:1 1|72:1 2|77:1 3|94:1 4|59:1 5|48:1 6|90:1 7|4:1 8|77:1 9|3:1 10|63:2 1|12:2 2|5:2 3|9:2 4|39:2 5|59:2 6|4:2 7|47:2 8|72:2 9|4:2 10|71:3 1|77:3 2|83:3 3|29:3 4|99:3 5|58:3 6|30:3 7|39:3 8|59:3 9|72:3 10|4:4 1|85:4 2|82:4 3|65:4 4|64:4 5|89:4 6|13:4 7|11:4 8|81:4 9|18:4 10|11:5 1|10:5 2|1:5 3|12:5 4|22:5 5|53:5 6|37:5 7|29:5 8|97:5 9|26:5 10|41:6 1|54:6 2|64:6 3|28:6 4|19:6 5|70:6 6|44:6 7|86:6 8|55:6 9|83:6 10|85:7 1|58:7 2|7:7 3|60:7 4|54:7 5|45:7 6|77:7 7|9:7 8|51:7 9|34:7 10|100:8 1|47:8 2|23:8 3|40:8 4|9:8 5|48:8 6|45:8 7|16:8 8|36:8 9|81:8 10|20:9 1|47:9 2|56:9 3|35:9 4|70:9 5|68:9 6|61:9 7|11:9 8|33:9 9|90:9 10|47:10 1|91:10 2|91:10 3|35:10 4|23:10 5|46:10 6|6:10 7|59:10 8|25:10 9|13:10 10</relation>
    <relation name="R163" arity="2" nbTuples="100" semantics="soft" defaultCost="infinity">38:1 1|35:1 2|79:1 3|23:1 4|25:1 5|86:1 6|2:1 7|19:1 8|35:1 9|19:1 10|35:2 1|72:2 2|8:2 3|69:2 4|16:2 5|80:2 6|33:2 7|13:2 8|56:2 9|84:2 10|15:3 1|68:3 2|37:3 3|35:3 4|65:3 5|72:3 6|9:3 7|8:3 8|81:3 9|91:3 10|1:4 1|37:4 2|56:4 3|75:4 4|45:4 5|45:4 6|33:4 7|55:4 8|79:4 9|8:4 10|39:5 1|62:5 2|14:5 3|6:5 4|67:5 5|92:5 6|12:5 7|84:5 8|80:5 9|92:5 10|72:6 1|54:6 2|58:6 3|22:6 4|50:6 5|80:6 6|97:6 7|66:6 8|34:6 9|52:6 10|58:7 1|29:7 2|97:7 3|14:7 4|32:7 5|50:7 6|81:7 7|76:7 8|3:7 9|4:7 10|47:8 1|62:8 2|23:8 3|80:8 4|6:8 5|87:8 6|15:8 7|40:8 8|46:8 9|30:8 10|55:9 1|50:9 2|80:9 3|40:9 4|92:9 5|95:9 6|34:9 7|77:9 8|20:9 9|10:9 10|71:10 1|96:10 2|10:10 3|56:10 4|43:10 5|19:10 6|98:10 7|16:10 8|21:10 9|68:10 10</relation>
    <relation name="R164" arity="2" nbTuples="100" semantics="soft" defaultCost="infinity">81:1 1|76:1 2|65:1 3|89:1 4|34:1 5|20:1 6|98:1 7|93:1 8|43:1 9|61:1 10|93:2 1|50:2 2|92:2 3|87:2 4|61:2 5|37:2 6|76:2 7|28:2 8|25:2 9|74:2 10|91:3 1|77:3 2|4:3 3|60:3 4|70:3 5|69:3 6|74:3 7|35:3 8|61:3 9|29:3 10|71:4 1|6:4 2|90:4 3|81:4 4|13:4 5|84:4 6|85:4 7|39:4 8|56:4 9|88:4 10|6:5 1|59:5 2|69:5 3|3:5 4|2:5 5|13:5 6|30:5 7|85:5 8|97:5 9|50:5 10|27:6 1|50:6 2|82:6 3|41:6 4|67:6 5|78:6 6|41:6 7|20:6 8|17:6 9|47:6 10|14:7 1|23:7 2|50:7 3|78:7 4|35:7 5|96:7 6|96:7 7|77:7 8|66:7 9|34:7 10|73:8 1|40:8 2|34:8 3|53:8 4|42:8 5|81:8 6|91:8 7|30:8 8|98:8 9|51:8 10|89:9 1|87:9 2|21:9 3|81:9 4|7:9 5|11:9 6|6:9 7|44:9 8|16:9 9|86:9 10|8:10 1|65:10 2|62:10 3|96:10 4|54:10 5|80:10 6|37:10 7|80:10 8|57:10 9|12:10 10</relation>
    <relation name="R165" arity="2" nbTuples="100" semantics="soft" defaultCost="infinity">75:1 1|92:1 2|45:1 3|81:1 4|71:1 5|48:1 6|52:1 7|45:1 8|2:1 9|42:1 10|51:2 1|34:2 2|73:2 3|98:2 4|100:2 5|27:2 6|68:2 7|96:2 8|66:2 9|73:2 10|32:3 1|55:3 2|33:3 3|62:3 4|79:3 5|40:3 6|59:3 7|27:3 8|88:3 9|32:3 10|27:4 1|45:4 2|86:4 3|67:4 4|67:4 5|85:4 6|42:4 7|49:4 8|69:4 9|75:4 10|81:5 1|86:5 2|54:5 3|6:5 4|34:5 5|37:5 6|27:5 7|46:5 8|28:5 9|95:5 10|100:6 1|95:6 2|44:6 3|52:6 4|89:6 5|48:6 6|80:6 7|79:6 8|28:6 9|10:6 10|36:7 1|58:7 2|95:7 3|66:7 4|27:7 5|83:7 6|63:7 7|67:7 8|33:7 9|82:7 10|67:8 1|57:8 2|68:8 3|91:8 4|82:8 5|67:8 6|7:8 7|39:8 8|16:8 9|27:8 10|9:9 1|13:9 2|11:9 3|70:9 4|27:9 5|73:9 6|78:9 7|60:9 8|34:9 9|42:9 10|61:10 1|62:10 2|89:10 3|73:10 4|6:10 5|57:10 6|94:10 7|58:10 8|27:10 9|14:10 10</relation>
    <relation name="R166" arity="2" nbTuples="100" semantics="soft" defaultCost="infinity">13:1 1|57:1 2|30:1 3|85:1 4|15:1 5|62:1 6|76:1 7|33:1 8|5:1 9|30:1 10|47:2 1|58:2 2|15:2 3|94:2 4|8:2 5|27:2 6|2:2 7|58:2 8|20:2 9|83:2 10|86:3 1|61:3 2|62:3 3|55:3 4|47:3 5|24:3 6|81:3 7|58:3 8|85:3 9|57:3 10|7:4 1|40:4 2|68:4 3|43:4 4|73:4 5|96:4 6|26:4 7|85:4 8|26:4 9|41:4 10|59:5 1|64:5 2|94:5 3|10:5 4|78:5 5|95:5 6|97:5 7|31:5 8|87:5 9|82:5 10|94:6 1|94:6 2|16:6 3|86:6 4|31:6 5|27:6 6|64:6 7|37:6 8|61:6 9|75:6 10|61:7 1|70:7 2|95:7 3|60:7 4|65:7 5|72:7 6|4:7 7|23:7 8|23:7 9|64:7 10|71:8 1|87:8 2|87:8 3|82:8 4|85:8 5|51:8 6|34:8 7|63:8 8|93:8 9|74:8 10|70:9 1|69:9 2|100:9 3|28:9 4|13:9 5|36:9 6|80:9 7|23:9 8|23:9 9|91:9 10|84:10 1|97:10 2|30:10 3|13:10 4|60:10 5|98:10 6|41:10 7|74:10 8|91:10 9|79:10 10</relation>
    <relation name="R167" arity="2" nbTuples="100" semantics="soft" defaultCost="infinity">42:1 1|74:1 2|34:1 3|84:1 4|93:1 5|2:1 6|88:1 7|85:1 8|17:1 9|62:1 10|53:2 1|92:2 2|14:2 3|38:2 4|54:2 5|77:2 6|85:2 7|65:2 8|83:2 9|69:2 10|50:3 1|19:3 2|75:3 3|56:3 4|60:3 5|51:3 6|90:3 7|9:3 8|16:3 9|24:3 10|72:4 1|62:4 2|42:4 3|47:4 4|77:4 5|48:4 6|80:4 7|26:4 8|16:4 9|10:4 10|85:5 1|1:5 2|40:5 3|2:5 4|81:5 5|71:5 6|97:5 7|2:5 8|81:5 9|61:5 10|34:6 1|73:6 2|41:6 3|28:6 4|69:6 5|92:6 6|9:6 7|55:6 8|71:6 9|39:6 10|32:7 1|30:7 2|81:7 3|86:7 4|53:7 5|80:7 6|81:7 7|6:7 8|2:7 9|80:7 10|65:8 1|11:8 2|66:8 3|6:8 4|12:8 5|70:8 6|83:8 7|100:8 8|42:8 9|85:8 10|51:9 1|62:9 2|50:9 3|39:9 4|22:9 5|51:9 6|60:9 7|60:9 8|93:9 9|77:9 10|83:10 1|99:10 2|14:10 3|32:10 4|97:10 5|38:10 6|39:10 7|67:10 8|49:10 9|29:10 10</relation>
    <relation name="R168" arity="2" nbTuples="100" semantics="soft" defaultCost="infinity">28:1 1|70:1 2|69:1 3|69:1 4|30:1 5|3:1 6|30:1 7|3:1 8|57:1 9|31:1 10|30:2 1|90:2 2|22:2 3|7:2 4|82:2 5|22:2 6|30:2 7|15:2 8|69:2 9|53:2 10|63:3 1|50:3 2|28:3 3|69:3 4|61:3 5|34:3 6|25:3 7|60:3 8|92:3 9|58:3 10|42:4 1|96:4 2|39:4 3|73:4 4|85:4 5|1:4 6|89:4 7|39:4 8|97:4 9|63:4 10|68:5 1|81:5 2|30:5 3|62:5 4|4:5 5|2:5 6|62:5 7|94:5 8|20:5 9|47:5 10|42:6 1|52:6 2|22:6 3|16:6 4|77:6 5|27:6 6|60:6 7|59:6 8|98:6 9|54:6 10|45:7 1|38:7 2|31:7 3|74:7 4|48:7 5|44:7 6|3:7 7|20:7 8|19:7 9|15:7 10|19:8 1|7:8 2|32:8 3|47:8 4|46:8 5|44:8 6|16:8 7|16:8 8|69:8 9|45:8 10|98:9 1|93:9 2|70:9 3|100:9 4|54:9 5|76:9 6|43:9 7|2:9 8|22:9 9|27:9 10|1:10 1|16:10 2|17:10 3|42:10 4|76:10 5|29:10 6|42:10 7|55:10 8|77:10 9|24:10 10</relation>
    <relation name="R169" arity="2" nbTuples="100" semantics="soft" defaultCost="infinity">6:1 1|53:1 2|95:1 3|55:1 4|70:1 5|100:1 6|59:1 7|21:1 8|43:1 9|5:1 10|23:2 1|2:2 2|77:2 3|65:2 4|35:2 5|4:2 6|92:2 7|71:2 8|84:2 9|52:2 10|44:3 1|64:3 2|29:3 3|87:3 4|78:3 5|80:3 6|35:3 7|63:3 8|56:3 9|56:3 10|85:4 1|11:4 2|21:4 3|84:4 4|21:4 5|78:4 6|81:4 7|1:4 8|96:4 9|89:4 10|12:5 1|52:5 2|4:5 3|79:5 4|60:5 5|20:5 6|84:5 7|58:5 8|95:5 9|78:5 10|24:6 1|67:6 2|3:6 3|26:6 4|61:6 5|40:6 6|41:6 7|3:6 8|95:6 9|68:6 10|64:7 1|57:7 2|14:7 3|11:7 4|18:7 5|66:7 6|35:7 7|16:7 8|46:7 9|41:7 10|12:8 1|47:8 2|100:8 3|41:8 4|92:8 5|46:8 6|48:8 7|53:8 8|21:8 9|97:8 10|65:9 1|41:9 2|4:9 3|96:9 4|64:9 5|57:9 6|62:9 7|83:9 8|77:9 9|78:9 10|24:10 1|16:10 2|100:10 3|45:10 4|68:10 5|54:10 6|54:10 7|16:10 8|76:10 9|19:10 10</relation>
    <relation name="R170" arity="2" nbTuples="100" semantics="soft" defaultCost="infinity">50:1 1|13:1 2|15:1 3|22:1 4|59:1 5|52:1 6|38:1 7|28:1 8|68:1 9|24:1 10|31:2 1|67:2 2|77:2 3|20:2 4|56:2 5|5:2 6|22:2 7|69:2 8|13:2 9|93:2 10|58:3 1|2:3 2|53:3 3|66:3 4|2:3 5|16:3 6|100:3 7|53:3 8|38:3 9|81:3 10|70:4 1|10:4 2|36:4 3|99:4 4|97:4 5|3:4 6|72:4 7|81:4 8|56:4 9|24:4 10|37:5 1|5:5 2|26:5 3|29:5 4|43:5 5|69:5 6|3:5 7|49:5 8|62:5 9|47:5 10|59:6 1|68:6 2|23:6 3|30:6 4|83:6 5|98:6 6|82:6 7|36:6 8|72:6 9|23:6 10|5:7 1|24:7 2|41:7 3|78:7 4|81:7 5|92:7 6|3:7 7|19:7 8|32:7 9|84:7 10|40:8 1|60:8 2|38:8 3|54:8 4|14:8 5|81:8 6|96:8 7|38:8 8|80:8 9|79:8 10|51:9 1|76:9 2|93:9 3|14:9 4|71:9 5|39:9 6|14:9 7|71:9 8|21:9 9|29:9 10|40:10 1|10:10 2|13:10 3|37:10 4|49:10 5|94:10 6|94:10 7|36:10 8|21:10 9|28:10 10</relation>
    <relation name="R171" arity="2" nbTuples="100" semantics="soft" defaultCost="infinity">47:1 1|51:1 2|12:1 3|55:1 4|28:1 5|14:1 6|99:1 7|12:1 8|99:1 9|99:1 10|90:2 1|69:2 2|49:2 3|1:2 4|53:2 5|47:2 6|74:2 7|3:2 8|2:2 9|15:2 10|90:3 1|88:3 2|59:3 3|62:3 4|67:3 5|83:3 6|55:3 7|49:3 8|45:3 9|93:3 10|97:4 1|37:4 2|66:4 3|96:4 4|81:4 5|20:4 6|75:4 7|35:4 8|99:4 9|73:4 10|84:5 1|96:5 2|70:5 3|71:5 4|46:5 5|99:5 6|51:5 7|25:5 8|21:5 9|9:5 10|37:6 1|29:6 2|89:6 3|9:6 4|20:6 5|9:6 6|62:6 7|60:6 8|1:6 9|22:6 10|12:7 1|37:7 2|73:7 3|45:7 4|34:7 5|85:7 6|45:7 7|80:7 8|9:7 9|26:7 10|93:8 1|80:8 2|6:8 3|25:8 4|97:8 5|90:8 6|30:8 7|93:8 8|26:8 9|6:8 10|87:9 1|85:9 2|53:9 3|25:9 4|24:9 5|53:9 6|10:9 7|84:9 8|62:9 9|86:9 10|28:10 1|73:10 2|64:10 3|68:10 4|53:10 5|15:10 6|75:10 7|72:10 8|5:10 9|23:10 10</relation>
    <relation name="R172" arity="2" nbTuples="100" semantics="soft" defaultCost="infinity">8:1 1|22:1 2|92:1 3|38:1 4|34:1 5|34:1 6|8:1 7|90:1 8|72:1 9|75:1 10|22:2 1|30:2 2|17:2 3|58:2 4|53:2 5|83:2 6|97:2 7|33:2 8|89:2 9|51:2 10|94:3 1|19:3 2|10:3 3|51:3 4|52:3 5|58:3 6|96:3 7|64:3 8|90:3 9|78:3 10|6:4 1|68:4 2|4:4 3|90:4 4|36:4 5|90:4 6|60:4 7|49:4 8|55:4 9|21:4 10|40:5 1|62:5 2|87:5 3|20:5 4|51:5 5|39:5 6|68:5 7|37:5 8|28:5 9|24:5 10|7:6 1|77:6 2|72:6 3|92:6 4|14:6 5|45:6 6|44:6 7|17:6 8|25:6 9|82:6 10|90:7 1|82:7 2|11:7 3|64:7 4|13:7 5|49:7 6|17:7 7|94:7 8|32:7 9|26:7 10|70:8 1|73:8 2|36:8 3|78:8 4|6:8 5|22:8 6|60:8 7|29:8 8|38:8 9|83:8 10|96:9 1|100:9 2|32:9 3|13:9 4|44:9 5|80:9 6|92:9 7|41:9 8|70:9 9|83:9 10|71:10 1|79:10 2|48:10 3|41:10 4|87:10 5|14:10 6|97:10 7|16:10 8|20:10 9|24:10 10</relation>
    <relation name="R173" arity="2" nbTuples="100" semantics="soft" defaultCost="infinity">15:1 1|29:1 2|74:1 3|52:1 4|63:1 5|58:1 6|50:1 7|52:1 8|14:1 9|55:1 10|16:2 1|15:2 2|12:2 3|94:2 4|10:2 5|7:2 6|64:2 7|84:2 8|88:2 9|16:2 10|1:3 1|44:3 2|38:3 3|53:3 4|78:3 5|38:3 6|31:3 7|18:3 8|41:3 9|86:3 10|97:4 1|90:4 2|80:4 3|29:4 4|95:4 5|87:4 6|10:4 7|76:4 8|51:4 9|85:4 10|74:5 1|22:5 2|99:5 3|85:5 4|15:5 5|82:5 6|50:5 7|47:5 8|94:5 9|54:5 10|77:6 1|56:6 2|48:6 3|75:6 4|92:6 5|81:6 6|43:6 7|51:6 8|4:6 9|49:6 10|64:7 1|24:7 2|66:7 3|94:7 4|7:7 5|35:7 6|20:7 7|54:7 8|66:7 9|1:7 10|10:8 1|57:8 2|8:8 3|4:8 4|83:8 5|83:8 6|86:8 7|1:8 8|32:8 9|18:8 10|21:9 1|18:9 2|26:9 3|94:9 4|89:9 5|10:9 6|74:9 7|39:9 8|78:9 9|46:9 10|7:10 1|45:10 2|49:10 3|92:10 4|28:10 5|3:10 6|28:10 7|40:10 8|70:10 9|33:10 10</relation>
    <relation name="R174" arity="2" nbTuples="100" semantics="soft" defaultCost="infinity">62:1 1|78:1 2|23:1 3|97:1 4|33:1 5|43:1 6|46:1 7|52:1 8|98:1 9|77:1 10|40:2 1|92:2 2|8:2 3|55:2 4|83:2 5|75:2 6|20:2 7|31:2 8|44:2 9|50:2 10|46:3 1|4:3 2|71:3 3|36:3 4|100:3 5|97:3 6|15:3 7|46:3 8|82:3 9|3:3 10|95:4 1|85:4 2|27:4 3|32:4 4|28:4 5|86:4 6|81:4 7|91:4 8|49:4 9|22:4 10|84:5 1|90:5 2|22:5 3|40:5 4|68:5 5|79:5 6|85:5 7|50:5 8|30:5 9|86:5 10|43:6 1|47:6 2|22:6 3|59:6 4|72:6 5|90:6 6|26:6 7|65:6 8|61:6 9|46:6 10|2:7 1|46:7 2|4:7 3|52:7 4|84:7 5|95:7 6|90:7 7|33:7 8|90:7 9|59:7 10|73:8 1|64:8 2|29:8 3|61:8 4|71:8 5|68:8 6|57:8 7|53:8 8|98:8 9|88:8 10|1:9 1|32:9 2|83:9 3|69:9 4|88:9 5|72:9 6|81:9 7|81:9 8|46:9 9|39:9 10|96:10 1|61:10 2|25:10 3|86:10 4|10:10 5|92:10 6|60:10 7|66:10 8|100:10 9|87:10 10</relation>
    <relation name="R175" arity="2" nbTuples="100" semantics="soft" defaultCost="infinity">23:1 1|8:1 2|67:1 3|82:1 4|95:1 5|60:1 6|39:1 7|86:1 8|2:1 9|32:1 10|78:2 1|19:2 2|39:2 3|3:2 4|64:2 5|81:2 6|69:2 7|29:2 8|24:2 9|90:2 10|22:3 1|100:3 2|74:3 3|68:3 4|29:3 5|80:3 6|8:3 7|24:3 8|21:3 9|85:3 10|100:4 1|67:4 2|5:4 3|50:4 4|35:4 5|14:4 6|58:4 7|44:4 8|63:4 9|86:4 10|46:5 1|23:5 2|56:5 3|99:5 4|16:5 5|100:5 6|11:5 7|18:5 8|85:5 9|54:5 10|82:6 1|27:6 2|17:6 3|21:6 4|11:6 5|57:6 6|91:6 7|7:6 8|71:6 9|13:6 10|44:7 1|45:7 2|40:7 3|13:7 4|94:7 5|86:7 6|39:7 7|77:7 8|88:7 9|19:7 10|32:8 1|61:8 2|19:8 3|77:8 4|53:8 5|3:8 6|54:8 7|10:8 8|44:8 9|51:8 10|30:9 1|63:9 2|5:9 3|75:9 4|75:9 5|36:9 6|60:9 7|59:9 8|70:9 9|69:9 10|75:10 1|71:10 2|96:10 3|13:10 4|54:10 5|77:10 6|71:10 7|62:10 8|27:10 9|16:10 10</relation>
    <relation name="R176" arity="2" nbTuples="100" semantics="soft" defaultCost="infinity">32:1 1|22:1 2|64:1 3|44:1 4|42:1 5|3:1 6|14:1 7|36:1 8|23:1 9|48:1 10|59:2 1|83:2 2|75:2 3|27:2 4|57:2 5|66:2 6|32:2 7|41:2 8|8:2 9|96:2 10|26:3 1|16:3 2|49:3 3|84:3 4|55:3 5|92:3 6|60:3 7|19:3 8|56:3 9|51:3 10|96:4 1|94:4 2|43:4 3|37:4 4|18:4 5|64:4 6|43:4 7|3:4 8|71:4 9|77:4 10|66:5 1|24:5 2|54:5 3|70:5 4|98:5 5|74:5 6|82:5 7|72:5 8|42:5 9|16:5 10|95:6 1|53:6 2|44:6 3|96:6 4|52:6 5|65:6 6|41:6 7|99:6 8|91:6 9|48:6 10|47:7 1|63:7 2|62:7 3|3:7 4|21:7 5|28:7 6|28:7 7|39:7 8|7:7 9|43:7 10|31:8 1|46:8 2|50:8 3|36:8 4|60:8 5|58:8 6|37:8 7|4:8 8|100:8 9|34:8 10|41:9 1|73:9 2|62:9 3|84:9 4|2:9 5|36:9 6|65:9 7|36:9 8|88:9 9|65:9 10|44:10 1|69:10 2|93:10 3|75:10 4|77:10 5|93:10 6|80:10 7|100:10 8|60:10 9|87:10 10</relation>
    <relation name="R177" arity="2" nbTuples="100" semantics="soft" defaultCost="infinity">51:1 1|36:1 2|86:1 3|90:1 4|42:1 5|84:1 6|10:1 7|60:1 8|72:1 9|35:1 10|23:2 1|5:2 2|24:2 3|33:2 4|22:2 5|31:2 6|55:2 7|42:2 8|25:2 9|26:2 10|24:3 1|73:3 2|61:3 3|74:3 4|80:3 5|91:3 6|48:3 7|37:3 8|48:3 9|87:3 10|97:4 1|63:4 2|20:4 3|61:4 4|49:4 5|4:4 6|14:4 7|20:4 8|29:4 9|45:4 10|25:5 1|80:5 2|98:5 3|22:5 4|53:5 5|20:5 6|54:5 7|76:5 8|43:5 9|24:5 10|64:6 1|4:6 2|90:6 3|6:6 4|28:6 5|38:6 6|49:6 7|27:6 8|4:6 9|11:6 10|82:7 1|62:7 2|46:7 3|22:7 4|7:7 5|99:7 6|20:7 7|67:7 8|60:7 9|5:7 10|47:8 1|57:8 2|92:8 3|32:8 4|75:8 5|4:8 6|93:8 7|89:8 8|28:8 9|21:8 10|27:9 1|50:9 2|93:9 3|28:9 4|76:9 5|31:9 6|6:9 7|61:9 8|38:9 9|14:9 10|68:10 1|7:10 2|16:10 3|72:10 4|74:10 5|8:10 6|7:10 7|97:10 8|68:10 9|12:10 10</relation>
    <relation name="R178" arity="2" nbTuples="100" semantics="soft" defaultCost="infinity">56:1 1|9:1 2|43:1 3|60:1 4|94:1 5|92:1 6|3:1 7|73:1 8|64:1 9|70:1 10|47:2 1|79:2 2|51:2 3|19:2 4|93:2 5|27:2 6|85:2 7|99:2 8|79:2 9|15:2 10|48:3 1|33:3 2|65:3 3|65:3 4|29:3 5|99:3 6|65:3 7|64:3 8|84:3 9|59:3 10|44:4 1|14:4 2|30:4 3|27:4 4|3:4 5|9:4 6|60:4 7|14:4 8|43:4 9|2:4 10|26:5 1|45:5 2|22:5 3|7:5 4|26:5 5|69:5 6|47:5 7|100:5 8|22:5 9|82:5 10|35:6 1|32:6 2|35:6 3|74:6 4|55:6 5|33:6 6|37:6 7|50:6 8|5:6 9|72:6 10|73:7 1|61:7 2|22:7 3|6:7 4|65:7 5|19:7 6|17:7 7|38:7 8|27:7 9|71:7 10|15:8 1|87:8 2|86:8 3|45:8 4|65:8 5|52:8 6|38:8 7|97:8 8|83:8 9|50:8 10|6:9 1|21:9 2|69:9 3|7:9 4|26:9 5|20:9 6|86:9 7|54:9 8|20:9 9|61:9 10|87:10 1|13:10 2|97:10 3|85:10 4|55:10 5|20:10 6|27:10 7|76:10 8|89:10 9|84:10 10</relation>
    <relation name="R179" arity="2" nbTuples="100" semantics="soft" defaultCost="infinity">72:1 1|53:1 2|66:1 3|44:1 4|29:1 5|75:1 6|12:1 7|28:1 8|88:1 9|14:1 10|51:2 1|32:2 2|8:2 3|8:2 4|8:2 5|29:2 6|61:2 7|50:2 8|74:2 9|72:2 10|59:3 1|41:3 2|52:3 3|57:3 4|23:3 5|90:3 6|64:3 7|55:3 8|9:3 9|19:3 10|82:4 1|30:4 2|66:4 3|90:4 4|61:4 5|27:4 6|75:4 7|60:4 8|69:4 9|14:4 10|49:5 1|22:5 2|22:5 3|33:5 4|17:5 5|93:5 6|61:5 7|40:5 8|59:5 9|77:5 10|13:6 1|66:6 2|9:6 3|27:6 4|40:6 5|75:6 6|27:6 7|97:6 8|52:6 9|62:6 10|17:7 1|9:7 2|76:7 3|72:7 4|49:7 5|91:7 6|100:7 7|83:7 8|62:7 9|20:7 10|84:8 1|81:8 2|52:8 3|14:8 4|13:8 5|75:8 6|27:8 7|11:8 8|5:8 9|14:8 10|10:9 1|4:9 2|99:9 3|15:9 4|94:9 5|71:9 6|79:9 7|76:9 8|97:9 9|4:9 10|38:10 1|68:10 2|60:10 3|93:10 4|65:10 5|13:10 6|38:10 7|23:10 8|66:10 9|17:10 10</relation>
    <relation name="R180" arity="2" nbTuples="100" semantics="soft" defaultCost="infinity">56:1 1|70:1 2|40:1 3|42:1 4|96:1 5|3:1 6|36:1 7|45:1 8|48:1 9|37:1 10|79:2 1|65:2 2|90:2 3|5:2 4|91:2 5|75:2 6|25:2 7|55:2 8|89:2 9|71:2 10|52:3 1|24:3 2|18:3 3|7:3 4|86:3 5|70:3 6|67:3 7|84:3 8|56:3 9|96:3 10|89:4 1|91:4 2|76:4 3|39:4 4|81:4 5|27:4 6|84:4 7|70:4 8|72:4 9|46:4 10|49:5 1|69:5 2|15:5 3|77:5 4|7:5 5|36:5 6|88:5 7|97:5 8|48:5 9|21:5 10|22:6 1|56:6 2|93:6 3|51:6 4|58:6 5|94:6 6|25:6 7|87:6 8|66:6 9|87:6 10|83:7 1|94:7 2|40:7 3|49:7 4|57:7 5|25:7 6|53:7 7|81:7 8|81:7 9|44:7 10|69:8 1|76:8 2|18:8 3|29:8 4|90:8 5|60:8 6|59:8 7|68:8 8|38:8 9|51:8 10|7:9 1|38:9 2|14:9 3|34:9 4|74:9 5|50:9 6|97:9 7|12:9 8|69:9 9|48:9 10|77:10 1|63:10 2|39:10 3|13:10 4|50:10 5|57:10 6|32:10 7|64:10 8|79:10 9|91:10 10</relation>
    <relation name="R181" arity="2" nbTuples="100" semantics="soft" defaultCost="infinity">5:1 1|3:1 2|69:1 3|31:1 4|50:1 5|92:1 6|4:1 7|33:1 8|36:1 9|40:1 10|65:2 1|96:2 2|46:2 3|83:2 4|74:2 5|40:2 6|100:2 7|68:2 8|90:2 9|28:2 10|72:3 1|65:3 2|34:3 3|85:3 4|85:3 5|35:3 6|52:3 7|84:3 8|34:3 9|28:3 10|55:4 1|38:4 2|28:4 3|98:4 4|56:4 5|34:4 6|64:4 7|46:4 8|82:4 9|31:4 10|29:5 1|49:5 2|27:5 3|57:5 4|26:5 5|56:5 6|88:5 7|16:5 8|49:5 9|76:5 10|69:6 1|34:6 2|75:6 3|21:6 4|10:6 5|79:6 6|51:6 7|20:6 8|48:6 9|91:6 10|34:7 1|52:7 2|69:7 3|68:7 4|21:7 5|10:7 6|29:7 7|88:7 8|38:7 9|68:7 10|1:8 1|32:8 2|72:8 3|53:8 4|96:8 5|39:8 6|66:8 7|14:8 8|57:8 9|89:8 10|21:9 1|30:9 2|26:9 3|11:9 4|59:9 5|62:9 6|50:9 7|67:9 8|94:9 9|32:9 10|5:10 1|57:10 2|95:10 3|79:10 4|48:10 5|95:10 6|8:10 7|21:10 8|5:10 9|52:10 10</relation>
    <relation name="R182" arity="2" nbTuples="100" semantics="soft" defaultCost="infinity">73:1 1|29:1 2|42:1 3|19:1 4|14:1 5|4:1 6|64:1 7|57:1 8|18:1 9|31:1 10|53:2 1|90:2 2|10:2 3|64:2 4|32:2 5|25:2 6|19:2 7|17:2 8|42:2 9|37:2 10|75:3 1|80:3 2|71:3 3|27:3 4|56:3 5|38:3 6|30:3 7|23:3 8|53:3 9|19:3 10|38:4 1|49:4 2|83:4 3|23:4 4|70:4 5|56:4 6|3:4 7|10:4 8|70:4 9|100:4 10|58:5 1|86:5 2|5:5 3|87:5 4|4:5 5|3:5 6|64:5 7|37:5 8|64:5 9|36:5 10|1:6 1|33:6 2|62:6 3|87:6 4|20:6 5|80:6 6|37:6 7|37:6 8|59:6 9|2:6 10|70:7 1|23:7 2|74:7 3|89:7 4|5:7 5|26:7 6|34:7 7|100:7 8|9:7 9|12:7 10|62:8 1|13:8 2|9:8 3|75:8 4|4:8 5|52:8 6|3:8 7|99:8 8|78:8 9|44:8 10|46:9 1|62:9 2|91:9 3|80:9 4|60:9 5|91:9 6|16:9 7|29:9 8|72:9 9|91:9 10|10:10 1|97:10 2|59:10 3|37:10 4|21:10 5|26:10 6|42:10 7|71:10 8|93:10 9|26:10 10</relation>
    <relation name="R183" arity="2" nbTuples="100" semantics="soft" defaultCost="infinity">61:1 1|97:1 2|72:1 3|9:1 4|81:1 5|44:1 6|40:1 7|44:1 8|70:1 9|100:1 10|85:2 1|50:2 2|8:2 3|20:2 4|59:2 5|20:2 6|66:2 7|61:2 8|11:2 9|41:2 10|67:3 1|67:3 2|27:3 3|91:3 4|66:3 5|24:3 6|51:3 7|33:3 8|24:3 9|53:3 10|75:4 1|89:4 2|17:4 3|29:4 4|24:4 5|97:4 6|46:4 7|51:4 8|59:4 9|26:4 10|6:5 1|35:5 2|72:5 3|51:5 4|63:5 5|37:5 6|2:5 7|88:5 8|44:5 9|45:5 10|60:6 1|88:6 2|80:6 3|62:6 4|4:6 5|8:6 6|68:6 7|8:6 8|21:6 9|9:6 10|94:7 1|65:7 2|46:7 3|2:7 4|52:7 5|5:7 6|66:7 7|51:7 8|27:7 9|52:7 10|48:8 1|98:8 2|42:8 3|31:8 4|33:8 5|55:8 6|91:8 7|80:8 8|59:8 9|4:8 10|35:9 1|37:9 2|64:9 3|14:9 4|32:9 5|96:9 6|74:9 7|68:9 8|82:9 9|4:9 10|27:10 1|5:10 2|25:10 3|44:10 4|18:10 5|44:10 6|78:10 7|42:10 8|20:10 9|87:10 10</relation>
    <relation name="R184" arity="2" nbTuples="100" semantics="soft" defaultCost="infinity">22:1 1|16:1 2|44:1 3|65:1 4|66:1 5|50:1 6|31:1 7|18:1 8|66:1 9|28:1 10|23:2 1|88:2 2|82:2 3|76:2 4|40:2 5|34:2 6|34:2 7|42:2 8|34:2 9|56:2 10|4:3 1|64:3 2|75:3 3|76:3 4|58:3 5|56:3 6|76:3 7|89:3 8|82:3 9|82:3 10|69:4 1|74:4 2|47:4 3|54:4 4|64:4 5|20:4 6|69:4 7|57:4 8|90:4 9|15:4 10|11:5 1|61:5 2|81:5 3|9:5 4|84:5 5|65:5 6|13:5 7|56:5 8|49:5 9|67:5 10|87:6 1|26:6 2|65:6 3|58:6 4|80:6 5|62:6 6|63:6 7|1:6 8|26:6 9|68:6 10|96:7 1|24:7 2|60:7 3|71:7 4|5:7 5|85:7 6|68:7 7|58:7 8|20:7 9|3:7 10|100:8 1|26:8 2|66:8 3|81:8 4|81:8 5|51:8 6|77:8 7|16:8 8|34:8 9|30:8 10|70:9 1|11:9 2|21:9 3|24:9 4|19:9 5|76:9 6|94:9 7|90:9 8|31:9 9|41:9 10|80:10 1|41:10 2|85:10 3|86:10 4|35:10 5|84:10 6|84:10 7|21:10 8|41:10 9|14:10 10</relation>
    <relation name="R185" arity="2" nbTuples="100" semantics="soft" defaultCost="infinity">60:1 1|46:1 2|58:1 3|57:1 4|99:1 5|48:1 6|21:1 7|6:1 8|37:1 9|22:1 10|22:2 1|14:2 2|30:2 3|87:2 4|95:2 5|41:2 6|51:2 7|51:2 8|51:2 9|1:2 10|82:3 1|54:3 2|51:3 3|13:3 4|67:3 5|83:3 6|82:3 7|53:3 8|70:3 9|77:3 10|2:4 1|27:4 2|28:4 3|83:4 4|29:4 5|73:4 6|20:4 7|55:4 8|63:4 9|97:4 10|7:5 1|48:5 2|35:5 3|80:5 4|34:5 5|97:5 6|70:5 7|83:5 8|15:5 9|13:5 10|42:6 1|5:6 2|9:6 3|17:6 4|85:6 5|58:6 6|51:6 7|38:6 8|25:6 9|57:6 10|99:7 1|8:7 2|36:7 3|24:7 4|7:7 5|21:7 6|34:7 7|73:7 8|44:7 9|13:7 10|75:8 1|16:8 2|55:8 3|59:8 4|59:8 5|27:8 6|14:8 7|87:8 8|48:8 9|78:8 10|92:9 1|66:9 2|19:9 3|59:9 4|38:9 5|9:9 6|12:9 7|82:9 8|8:9 9|16:9 10|21:10 1|53:10 2|20:10 3|69:10 4|55:10 5|36:10 6|98:10 7|61:10 8|58:10 9|73:10 10</relation>
    <relation name="R186" arity="2" nbTuples="100" semantics="soft" defaultCost="infinity">57:1 1|73:1 2|94:1 3|99:1 4|50:1 5|57:1 6|31:1 7|33:1 8|13:1 9|20:1 10|46:2 1|94:2 2|77:2 3|88:2 4|11:2 5|70:2 6|19:2 7|38:2 8|23:2 9|97:2 10|58:3 1|78:3 2|93:3 3|35:3 4|97:3 5|3:3 6|82:3 7|34:3 8|16:3 9|16:3 10|91:4 1|27:4 2|23:4 3|69:4 4|15:4 5|15:4 6|68:4 7|58:4 8|77:4 9|26:4 10|91:5 1|71:5 2|92:5 3|95:5 4|87:5 5|61:5 6|84:5 7|21:5 8|36:5 9|1:5 10|75:6 1|34:6 2|87:6 3|66:6 4|90:6 5|15:6 6|20:6 7|51:6 8|57:6 9|91:6 10|16:7 1|48:7 2|87:7 3|63:7 4|7:7 5|79:7 6|11:7 7|87:7 8|19:7 9|85:7 10|85:8 1|82:8 2|59:8 3|55:8 4|48:8 5|12:8 6|99:8 7|18:8 8|3:8 9|29:8 10|47:9 1|61:9 2|13:9 3|70:9 4|92:9 5|13:9 6|60:9 7|36:9 8|59:9 9|86:9 10|71:10 1|72:10 2|36:10 3|32:10 4|52:10 5|53:10 6|27:10 7|26:10 8|66:10 9|35:10 10</relation>
    <relation name="R187" arity="2" nbTuples="100" semantics="soft" defaultCost="infinity">1:1 1|86:1 2|92:1 3|44:1 4|33:1 5|71:1 6|53:1 7|45:1 8|8:1 9|23:1 10|42:2 1|18:2 2|48:2 3|51:2 4|29:2 5|86:2 6|44:2 7|71:2 8|62:2 9|3:2 10|23:3 1|78:3 2|30:3 3|44:3 4|74:3 5|45:3 6|57:3 7|2:3 8|30:3 9|88:3 10|47:4 1|47:4 2|82:4 3|83:4 4|10:4 5|72:4 6|19:4 7|78:4 8|94:4 9|88:4 10|13:5 1|71:5 2|3:5 3|27:5 4|63:5 5|7:5 6|35:5 7|48:5 8|83:5 9|74:5 10|91:6 1|49:6 2|66:6 3|77:6 4|30:6 5|15:6 6|83:6 7|83:6 8|72:6 9|63:6 10|91:7 1|44:7 2|87:7 3|70:7 4|1:7 5|42:7 6|60:7 7|13:7 8|20:7 9|96:7 10|7:8 1|79:8 2|28:8 3|16:8 4|66:8 5|34:8 6|51:8 7|17:8 8|65:8 9|14:8 10|30:9 1|17:9 2|41:9 3|10:9 4|98:9 5|25:9 6|73:9 7|96:9 8|96:9 9|96:9 10|31:10 1|78:10 2|42:10 3|40:10 4|6:10 5|30:10 6|97:10 7|66:10 8|48:10 9|100:10 10</relation>
    <relation name="R188" arity="2" nbTuples="100" semantics="soft" defaultCost="infinity">66:1 1|23:1 2|94:1 3|74:1 4|15:1 5|23:1 6|63:1 7|12:1 8|52:1 9|7:1 10|8:2 1|64:2 2|31:2 3|68:2 4|77:2 5|44:2 6|32:2 7|92:2 8|98:2 9|89:2 10|72:3 1|56:3 2|16:3 3|45:3 4|20:3 5|81:3 6|46:3 7|75:3 8|66:3 9|18:3 10|53:4 1|70:4 2|72:4 3|91:4 4|68:4 5|49:4 6|49:4 7|41:4 8|79:4 9|6:4 10|47:5 1|43:5 2|54:5 3|60:5 4|24:5 5|96:5 6|48:5 7|58:5 8|57:5 9|37:5 10|37:6 1|100:6 2|69:6 3|42:6 4|69:6 5|9:6 6|45:6 7|51:6 8|41:6 9|49:6 10|35:7 1|64:7 2|49:7 3|16:7 4|21:7 5|34:7 6|29:7 7|23:7 8|97:7 9|10:7 10|76:8 1|37:8 2|44:8 3|61:8 4|75:8 5|20:8 6|31:8 7|32:8 8|11:8 9|73:8 10|27:9 1|94:9 2|5:9 3|74:9 4|44:9 5|59:9 6|32:9 7|73:9 8|20:9 9|53:9 10|1:10 1|75:10 2|74:10 3|46:10 4|43:10 5|57:10 6|72:10 7|87:10 8|57:10 9|11:10 10</relation>
    <relation name="R189" arity="2" nbTuples="100" semantics="soft" defaultCost="infinity">33:1 1|83:1 2|39:1 3|31:1 4|95:1 5|21:1 6|26:1 7|33:1 8|70:1 9|52:1 10|91:2 1|4:2 2|87:2 3|83:2 4|3:2 5|63:2 6|70:2 7|73:2 8|6:2 9|46:2 10|55:3 1|73:3 2|33:3 3|87:3 4|13:3 5|76:3 6|49:3 7|34:3 8|87:3 9|15:3 10|33:4 1|96:4 2|71:4 3|81:4 4|55:4 5|68:4 6|34:4 7|88:4 8|72:4 9|83:4 10|4:5 1|84:5 2|63:5 3|71:5 4|10:5 5|47:5 6|53:5 7|8:5 8|92:5 9|79:5 10|37:6 1|3:6 2|23:6 3|81:6 4|75:6 5|62:6 6|10:6 7|56:6 8|76:6 9|31:6 10|96:7 1|55:7 2|85:7 3|30:7 4|26:7 5|68:7 6|10:7 7|65:7 8|40:7 9|36:7 10|44:8 1|12:8 2|100:8 3|41:8 4|52:8 5|38:8 6|73:8 7|11:8 8|60:8 9|53:8 10|93:9 1|84:9 2|32:9 3|78:9 4|29:9 5|39:9 6|68:9 7|98:9 8|18:9 9|24:9 10|48:10 1|26:10 2|73:10 3|91:10 4|64:10 5|60:10 6|100:10 7|52:10 8|13:10 9|78:10 10</relation>
    <relation name="R190" arity="2" nbTuples="100" semantics="soft" defaultCost="infinity">22:1 1|78:1 2|12:1 3|96:1 4|26:1 5|78:1 6|66:1 7|63:1 8|51:1 9|71:1 10|89:2 1|87:2 2|95:2 3|30:2 4|89:2 5|79:2 6|18:2 7|50:2 8|37:2 9|1:2 10|95:3 1|25:3 2|48:3 3|58:3 4|45:3 5|56:3 6|31:3 7|80:3 8|89:3 9|13:3 10|47:4 1|29:4 2|38:4 3|23:4 4|89:4 5|51:4 6|64:4 7|78:4 8|55:4 9|92:4 10|32:5 1|100:5 2|83:5 3|98:5 4|79:5 5|25:5 6|68:5 7|31:5 8|94:5 9|20:5 10|16:6 1|10:6 2|35:6 3|4:6 4|86:6 5|30:6 6|24:6 7|52:6 8|88:6 9|99:6 10|24:7 1|56:7 2|39:7 3|61:7 4|29:7 5|50:7 6|61:7 7|72:7 8|53:7 9|57:7 10|86:8 1|63:8 2|66:8 3|92:8 4|87:8 5|71:8 6|37:8 7|11:8 8|68:8 9|39:8 10|77:9 1|56:9 2|79:9 3|35:9 4|14:9 5|31:9 6|90:9 7|24:9 8|66:9 9|100:9 10|18:10 1|50:10 2|26:10 3|85:10 4|67:10 5|12:10 6|87:10 7|20:10 8|34:10 9|80:10 10</relation>
    <relation name="R191" arity="2" nbTuples="100" semantics="soft" defaultCost="infinity">56:1 1|96:1 2|54:1 3|41:1 4|34:1 5|13:1 6|14:1 7|90:1 8|42:1 9|54:1 10|46:2 1|78:2 2|74:2 3|79:2 4|11:2 5|29:2 6|79:2 7|42:2 8|26:2 9|54:2 10|50:3 1|13:3 2|57:3 3|9:3 4|92:3 5|3:3 6|76:3 7|25:3 8|36:3 9|99:3 10|17:4 1|8:4 2|51:4 3|4:4 4|6:4 5|79:4 6|41:4 7|97:4 8|25:4 9|86:4 10|45:5 1|55:5 2|52:5 3|13:5 4|84:5 5|66:5 6|94:5 7|82:5 8|43:5 9|10:5 10|40:6 1|34:6 2|87:6 3|94:6 4|93:6 5|47:6 6|9:6 7|45:6 8|33:6 9|71:6 10|53:7 1|20:7 2|20:7 3|7:7 4|47:7 5|95:7 6|3:7 7|3:7 8|36:7 9|50:7 10|37:8 1|90:8 2|100:8 3|93:8 4|87:8 5|35:8 6|21:8 7|20:8 8|25:8 9|40:8 10|21:9 1|43:9 2|26:9 3|76:9 4|52:9 5|62:9 6|83:9 7|5:9 8|84:9 9|24:9 10|100:10 1|3:10 2|3:10 3|54:10 4|87:10 5|78:10 6|25:10 7|99:10 8|99:10 9|18:10 10</relation>
    <relation name="R192" arity="2" nbTuples="100" semantics="soft" defaultCost="infinity">60:1 1|88:1 2|61:1 3|28:1 4|10:1 5|85:1 6|97:1 7|30:1 8|64:1 9|63:1 10|53:2 1|47:2 2|78:2 3|3:2 4|22:2 5|14:2 6|40:2 7|97:2 8|4:2 9|95:2 10|10:3 1|10:3 2|31:3 3|37:3 4|100:3 5|24:3 6|40:3 7|25:3 8|7:3 9|95:3 10|42:4 1|47:4 2|9:4 3|100:4 4|56:4 5|29:4 6|100:4 7|79:4 8|78:4 9|68:4 10|38:5 1|48:5 2|48:5 3|15:5 4|14:5 5|49:5 6|23:5 7|49:5 8|51:5 9|17:5 10|20:6 1|24:6 2|45:6 3|31:6 4|100:6 5|52:6 6|2:6 7|28:6 8|66:6 9|42:6 10|44:7 1|69:7 2|11:7 3|87:7 4|36:7 5|31:7 6|15:7 7|65:7 8|17:7 9|65:7 10|16:8 1|19:8 2|9:8 3|7:8 4|87:8 5|18:8 6|64:8 7|13:8 8|29:8 9|20:8 10|92:9 1|74:9 2|79:9 3|43:9 4|27:9 5|100:9 6|46:9 7|20:9 8|18:9 9|97:9 10|11:10 1|14:10 2|37:10 3|93:10 4|67:10 5|94:10 6|64:10 7|97:10 8|74:10 9|12:10 10</relation>
    <relation name="R193" arity="2" nbTuples="100" semantics="soft" defaultCost="infinity">49:1 1|18:1 2|50:1 3|95:1 4|13:1 5|15:1 6|69:1 7|10:1 8|26:1 9|89:1 10|7:2 1|3:2 2|16:2 3|79:2 4|38:2 5|27:2 6|9:2 7|67:2 8|51:2 9|57:2 10|47:3 1|73:3 2|15:3 3|50:3 4|73:3 5|40:3 6|36:3 7|94:3 8|36:3 9|16:3 10|45:4 1|39:4 2|76:4 3|56:4 4|55:4 5|14:4 6|7:4 7|83:4 8|58:4 9|70:4 10|20:5 1|58:5 2|93:5 3|34:5 4|73:5 5|48:5 6|4:5 7|68:5 8|14:5 9|95:5 10|39:6 1|6:6 2|47:6 3|16:6 4|58:6 5|40:6 6|97:6 7|12:6 8|13:6 9|18:6 10|80:7 1|72:7 2|73:7 3|21:7 4|39:7 5|37:7 6|57:7 7|91:7 8|43:7 9|76:7 10|48:8 1|71:8 2|62:8 3|32:8 4|1:8 5|50:8 6|94:8 7|81:8 8|8:8 9|5:8 10|29:9 1|62:9 2|99:9 3|34:9 4|16:9 5|32:9 6|40:9 7|38:9 8|100:9 9|96:9 10|95:10 1|57:10 2|10:10 3|1:10 4|24:10 5|74:10 6|45:10 7|66:10 8|70:10 9|54:10 10</relation>
    <relation name="R194" arity="2" nbTuples="100" semantics="soft" defaultCost="infinity">72:1 1|56:1 2|47:1 3|72:1 4|71:1 5|24:1 6|71:1 7|71:1 8|1:1 9|53:1 10|100:2 1|73:2 2|7:2 3|87:2 4|32:2 5|66:2 6|12:2 7|28:2 8|85:2 9|64:2 10|34:3 1|55:3 2|33:3 3|52:3 4|37:3 5|3:3 6|89:3 7|19:3 8|79:3 9|38:3 10|55:4 1|87:4 2|65:4 3|46:4 4|100:4 5|39:4 6|97:4 7|43:4 8|37:4 9|86:4 10|36:5 1|46:5 2|73:5 3|78:5 4|7:5 5|82:5 6|32:5 7|34:5 8|85:5 9|93:5 10|68:6 1|40:6 2|60:6 3|26:6 4|14:6 5|2:6 6|21:6 7|75:6 8|21:6 9|72:6 10|63:7 1|3:7 2|9:7 3|90:7 4|69:7 5|24:7 6|23:7 7|87:7 8|75:7 9|15:7 10|19:8 1|82:8 2|16:8 3|88:8 4|3:8 5|96:8 6|52:8 7|30:8 8|78:8 9|58:8 10|45:9 1|1:9 2|62:9 3|42:9 4|7:9 5|60:9 6|71:9 7|93:9 8|37:9 9|74:9 10|93:10 1|53:10 2|19:10 3|52:10 4|77:10 5|77:10 6|80:10 7|44:10 8|71:10 9|50:10 10</relation>
    <relation name="R195" arity="2" nbTuples="100" semantics="soft" defaultCost="infinity">4:1 1|31:1 2|39:1 3|91:1 4|23:1 5|37:1 6|29:1 7|100:1 8|16:1 9|85:1 10|63:2 1|45:2 2|51:2 3|42:2 4|26:2 5|85:2 6|69:2 7|78:2 8|4:2 9|67:2 10|71:3 1|4:3 2|78:3 3|24:3 4|75:3 5|33:3 6|88:3 7|86:3 8|44:3 9|71:3 10|26:4 1|75:4 2|50:4 3|12:4 4|69:4 5|58:4 6|3:4 7|69:4 8|40:4 9|9:4 10|34:5 1|99:5 2|43:5 3|25:5 4|18:5 5|76:5 6|96:5 7|28:5 8|18:5 9|53:5 10|46:6 1|99:6 2|38:6 3|23:6 4|64:6 5|53:6 6|81:6 7|90:6 8|16:6 9|21:6 10|85:7 1|56:7 2|14:7 3|39:7 4|77:7 5|9:7 6|95:7 7|40:7 8|1:7 9|12:7 10|5:8 1|64:8 2|37:8 3|73:8 4|8:8 5|96:8 6|65:8 7|15:8 8|20:8 9|4:8 10|50:9 1|18:9 2|36:9 3|8:9 4|28:9 5|86:9 6|85:9 7|4:9 8|61:9 9|26:9 10|68:10 1|20:10 2|54:10 3|20:10 4|44:10 5|97:10 6|1:10 7|20:10 8|11:10 9|30:10 10</relation>
    <relation name="R196" arity="2" nbTuples="100" semantics="soft" defaultCost="infinity">20:1 1|84:1 2|10:1 3|26:1 4|8:1 5|37:1 6|85:1 7|6:1 8|68:1 9|23:1 10|10:2 1|77:2 2|43:2 3|98:2 4|27:2 5|95:2 6|78:2 7|98:2 8|76:2 9|44:2 10|86:3 1|96:3 2|96:3 3|45:3 4|2:3 5|81:3 6|71:3 7|46:3 8|66:3 9|40:3 10|39:4 1|98:4 2|1:4 3|76:4 4|37:4 5|2:4 6|77:4 7|46:4 8|60:4 9|58:4 10|57:5 1|52:5 2|14:5 3|28:5 4|59:5 5|73:5 6|19:5 7|99:5 8|60:5 9|6:5 10|63:6 1|82:6 2|67:6 3|16:6 4|35:6 5|94:6 6|88:6 7|87:6 8|90:6 9|20:6 10|52:7 1|26:7 2|69:7 3|73:7 4|30:7 5|43:7 6|57:7 7|98:7 8|22:7 9|13:7 10|29:8 1|33:8 2|24:8 3|91:8 4|24:8 5|51:8 6|53:8 7|54:8 8|11:8 9|81:8 10|7:9 1|8:9 2|67:9 3|38:9 4|82:9 5|6:9 6|59:9 7|46:9 8|100:9 9|89:9 10|47:10 1|12:10 2|1:10 3|96:10 4|29:10 5|28:10 6|73:10 7|34:10 8|50:10 9|90:10 10</relation>
    <relation name="R197" arity="2" nbTuples="100" semantics="soft" defaultCost="infinity">7:1 1|56:1 2|72:1 3|50:1 4|65:1 5|51:1 6|3:1 7|97:1 8|16:1 9|95:1 10|84:2 1|36:2 2|55:2 3|88:2 4|40:2 5|20:2 6|25:2 7|50:2 8|77:2 9|27:2 10|6:3 1|31:3 2|83:3 3|15:3 4|71:3 5|48:3 6|78:3 7|12:3 8|29:3 9|34:3 10|55:4 1|26:4 2|46:4 3|74:4 4|50:4 5|39:4 6|41:4 7|64:4 8|34:4 9|19:4 10|47:5 1|25:5 2|2:5 3|27:5 4|13:5 5|78:5 6|22:5 7|47:5 8|74:5 9|90:5 10|37:6 1|98:6 2|31:6 3|70:6 4|93:6 5|92:6 6|19:6 7|7:6 8|23:6 9|91:6 10|13:7 1|45:7 2|35:7 3|51:7 4|83:7 5|55:7 6|32:7 7|43:7 8|65:7 9|19:7 10|99:8 1|60:8 2|33:8 3|5:8 4|52:8 5|41:8 6|56:8 7|45:8 8|27:8 9|77:8 10|93:9 1|39:9 2|64:9 3|69:9 4|57:9 5|12:9 6|23:9 7|67:9 8|100:9 9|93:9 10|64:10 1|22:10 2|67:10 3|76:10 4|81:10 5|57:10 6|5:10 7|95:10 8|44:10 9|54:10 10</relation>
    <relation name="R198" arity="2" nbTuples="100" semantics="soft" defaultCost="infinity">19:1 1|12:1 2|84:1 3|59:1 4|79:1 5|14:1 6|89:1 7|80:1 8|48:1 9|2:1 10|50:2 1|80:2 2|50:2 3|18:2 4|28:2 5|48:2 6|50:2 7|89:2 8|80:2 9|49:2 10|98:3 1|17:3 2|59:3 3|51:3 4|88:3 5|75:3 6|25:3 7|57:3 8|77:3 9|55:3 10|43:4 1|59:4 2|93:4 3|28:4 4|2:4 5|80:4 6|40:4 7|53:4 8|24:4 9|65:4 10|83:5 1|39:5 2|1:5 3|14:5 4|70:5 5|19:5 6|24:5 7|96:5 8|12:5 9|42:5 10|72:6 1|71:6 2|80:6 3|3:6 4|21:6 5|33:6 6|86:6 7|70:6 8|94:6 9|88:6 10|2:7 1|36:7 2|15:7 3|18:7 4|42:7 5|45:7 6|50:7 7|67:7 8|89:7 9|79:7 10|24:8 1|70:8 2|59:8 3|94:8 4|63:8 5|49:8 6|7:8 7|1:8 8|84:8 9|27:8 10|52:9 1|42:9 2|77:9 3|62:9 4|77:9 5|34:9 6|33:9 7|80:9 8|68:9 9|49:9 10|76:10 1|32:10 2|6:10 3|78:10 4|100:10 5|75:10 6|81:10 7|65:10 8|83:10 9|32:10 10</relation>
    <relation name="R199" arity="2" nbTuples="100" semantics="soft" defaultCost="infinity">13:1 1|65:1 2|48:1 3|87:1 4|69:1 5|28:1 6|78:1 7|95:1 8|37:1 9|97:1 10|20:2 1|17:2 2|93:2 3|34:2 4|28:2 5|40:2 6|83:2 7|18:2 8|91:2 9|33:2 10|42:3 1|54:3 2|16:3 3|72:3 4|48:3 5|93:3 6|44:3 7|75:3 8|96:3 9|67:3 10|17:4 1|54:4 2|24:4 3|81:4 4|100:4 5|7:4 6|19:4 7|44:4 8|53:4 9|71:4 10|86:5 1|55:5 2|78:5 3|48:5 4|92:5 5|3:5 6|33:5 7|30:5 8|91:5 9|88:5 10|75:6 1|57:6 2|51:6 3|6:6 4|42:6 5|59:6 6|56:6 7|8:6 8|68:6 9|29:6 10|81:7 1|87:7 2|58:7 3|14:7 4|5:7 5|2:7 6|6:7 7|27:7 8|78:7 9|20:7 10|96:8 1|90:8 2|75:8 3|4:8 4|32:8 5|75:8 6|97:8 7|64:8 8|8:8 9|7:8 10|39:9 1|19:9 2|39:9 3|68:9 4|33:9 5|55:9 6|7:9 7|20:9 8|89:9 9|51:9 10|73:10 1|82:10 2|4:10 3|26:10 4|53:10 5|51:10 6|73:10 7|42:10 8|28:10 9|88:10 10</relation>
    <relation name="R200" arity="2" nbTuples="100" semantics="soft" defaultCost="infinity">46:1 1|70:1 2|71:1 3|71:1 4|94:1 5|45:1 6|90:1 7|11:1 8|18:1 9|82:1 10|51:2 1|70:2 2|96:2 3|78:2 4|31:2 5|73:2 6|95:2 7|50:2 8|59:2 9|78:2 10|16:3 1|46:3 2|61:3 3|22:3 4|93:3 5|74:3 6|69:3 7|43:3 8|73:3 9|10:3 10|86:4 1|36:4 2|44:4 3|29:4 4|87:4 5|79:4 6|98:4 7|56:4 8|33:4 9|51:4 10|30:5 1|14:5 2|23:5 3|28:5 4|61:5 5|88:5 6|34:5 7|49:5 8|30:5 9|43:5 10|42:6 1|3:6 2|36:6 3|40:6 4|83:6 5|7:6 6|51:6 7|71:6 8|94:6 9|13:6 10|93:7 1|95:7 2|19:7 3|1:7 4|40:7 5|69:7 6|3:7 7|86:7 8|33:7 9|44:7 10|80:8 1|6:8 2|98:8 3|76:8 4|70:8 5|26:8 6|97:8 7|30:8 8|37:8 9|35:8 10|41:9 1|5:9 2|14:9 3|90:9 4|3:9 5|60:9 6|19:9 7|19:9 8|94:9 9|81:9 10|64:10 1|63:10 2|5:10 3|72:10 4|63:10 5|12:10 6|91:10 7|27:10 8|62:10 9|57:10 10</relation>
    <relation name="R201" arity="2" nbTuples="100" semantics="soft" defaultCost="infinity">80:1 1|97:1 2|67:1 3|70:1 4|29:1 5|34:1 6|57:1 7|84:1 8|79:1 9|58:1 10|25:2 1|55:2 2|4:2 3|83:2 4|94:2 5|56:2 6|93:2 7|84:2 8|69:2 9|39:2 10|13:3 1|3:3 2|17:3 3|24:3 4|34:3 5|38:3 6|58:3 7|26:3 8|9:3 9|74:3 10|51:4 1|67:4 2|31:4 3|84:4 4|68:4 5|15:4 6|47:4 7|23:4 8|39:4 9|69:4 10|78:5 1|48:5 2|100:5 3|68:5 4|46:5 5|67:5 6|33:5 7|65:5 8|87:5 9|45:5 10|87:6 1|55:6 2|64:6 3|94:6 4|69:6 5|46:6 6|47:6 7|65:6 8|77:6 9|92:6 10|63:7 1|95:7 2|83:7 3|34:7 4|85:7 5|59:7 6|26:7 7|99:7 8|94:7 9|89:7 10|45:8 1|86:8 2|62:8 3|67:8 4|21:8 5|34:8 6|54:8 7|91:8 8|9:8 9|81:8 10|82:9 1|57:9 2|21:9 3|85:9 4|84:9 5|28:9 6|18:9 7|96:9 8|72:9 9|87:9 10|83:10 1|36:10 2|93:10 3|5:10 4|9:10 5|84:10 6|69:10 7|9:10 8|16:10 9|16:10 10</relation>
    <relation name="R202" arity="2" nbTuples="100" semantics="soft" defaultCost="infinity">56:1 1|55:1 2|98:1 3|99:1 4|28:1 5|68:1 6|75:1 7|17:1 8|8:1 9|57:1 10|51:2 1|39:2 2|26:2 3|68:2 4|95:2 5|36:2 6|20:2 7|78:2 8|71:2 9|94:2 10|36:3 1|7:3 2|9:3 3|65:3 4|56:3 5|79:3 6|47:3 7|38:3 8|90:3 9|12:3 10|32:4 1|54:4 2|14:4 3|16:4 4|51:4 5|76:4 6|51:4 7|11:4 8|68:4 9|5:4 10|35:5 1|83:5 2|83:5 3|49:5 4|76:5 5|35:5 6|1:5 7|77:5 8|6:5 9|13:5 10|95:6 1|72:6 2|36:6 3|30:6 4|65:6 5|6:6 6|96:6 7|21:6 8|44:6 9|26:6 10|5:7 1|30:7 2|98:7 3|89:7 4|21:7 5|51:7 6|55:7 7|52:7 8|69:7 9|10:7 10|44:8 1|55:8 2|95:8 3|76:8 4|96:8 5|19:8 6|88:8 7|26:8 8|30:8 9|44:8 10|38:9 1|35:9 2|96:9 3|47:9 4|24:9 5|19:9 6|64:9 7|66:9 8|40:9 9|41:9 10|59:10 1|21:10 2|20:10 3|19:10 4|9:10 5|100:10 6|99:10 7|73:10 8|47:10 9|32:10 10</relation>
    <relation name="R203" arity="2" nbTuples="100" semantics="soft" defaultCost="infinity">83:1 1|98:1 2|27:1 3|67:1 4|85:1 5|31:1 6|43:1 7|6:1 8|23:1 9|48:1 10|18:2 1|70:2 2|96:2 3|32:2 4|21:2 5|34:2 6|32:2 7|80:2 8|84:2 9|13:2 10|14:3 1|75:3 2|71:3 3|7:3 4|10:3 5|73:3 6|86:3 7|12:3 8|70:3 9|90:3 10|65:4 1|100:4 2|87:4 3|31:4 4|91:4 5|80:4 6|73:4 7|54:4 8|62:4 9|89:4 10|85:5 1|98:5 2|22:5 3|37:5 4|81:5 5|56:5 6|84:5 7|77:5 8|6:5 9|69:5 10|44:6 1|87:6 2|92:6 3|14:6 4|13:6 5|60:6 6|70:6 7|87:6 8|68:6 9|59:6 10|2:7 1|98:7 2|90:7 3|70:7 4|23:7 5|99:7 6|52:7 7|95:7 8|55:7 9|14:7 10|23:8 1|73:8 2|77:8 3|37:8 4|15:8 5|53:8 6|75:8 7|29:8 8|23:8 9|3:8 10|76:9 1|25:9 2|9:9 3|36:9 4|63:9 5|68:9 6|31:9 7|68:9 8|88:9 9|41:9 10|23:10 1|73:10 2|90:10 3|3:10 4|7:10 5|53:10 6|58:10 7|80:10 8|86:10 9|21:10 10</relation>
    <relation name="R204" arity="2" nbTuples="100" semantics="soft" defaultCost="infinity">36:1 1|9:1 2|93:1 3|10:1 4|93:1 5|97:1 6|16:1 7|57:1 8|33:1 9|72:1 10|71:2 1|3:2 2|49:2 3|30:2 4|26:2 5|74:2 6|23:2 7|52:2 8|68:2 9|61:2 10|38:3 1|22:3 2|81:3 3|5:3 4|52:3 5|56:3 6|100:3 7|50:3 8|89:3 9|3:3 10|71:4 1|47:4 2|38:4 3|74:4 4|42:4 5|51:4 6|23:4 7|3:4 8|36:4 9|46:4 10|95:5 1|63:5 2|63:5 3|41:5 4|21:5 5|87:5 6|74:5 7|65:5 8|3:5 9|98:5 10|71:6 1|80:6 2|10:6 3|57:6 4|2:6 5|63:6 6|59:6 7|28:6 8|62:6 9|68:6 10|74:7 1|50:7 2|57:7 3|41:7 4|32:7 5|96:7 6|56:7 7|22:7 8|89:7 9|26:7 10|53:8 1|28:8 2|22:8 3|10:8 4|62:8 5|83:8 6|23:8 7|34:8 8|46:8 9|33:8 10|5:9 1|88:9 2|28:9 3|61:9 4|50:9 5|81:9 6|59:9 7|77:9 8|81:9 9|96:9 10|40:10 1|72:10 2|83:10 3|70:10 4|58:10 5|68:10 6|94:10 7|67:10 8|86:10 9|24:10 10</relation>
    <relation name="R205" arity="2" nbTuples="100" semantics="soft" defaultCost="infinity">8:1 1|62:1 2|12:1 3|3:1 4|66:1 5|64:1 6|13:1 7|56:1 8|84:1 9|70:1 10|58:2 1|99:2 2|75:2 3|17:2 4|23:2 5|49:2 6|39:2 7|24:2 8|49:2 9|91:2 10|69:3 1|64:3 2|94:3 3|46:3 4|77:3 5|31:3 6|71:3 7|42:3 8|89:3 9|59:3 10|20:4 1|54:4 2|73:4 3|28:4 4|48:4 5|63:4 6|50:4 7|44:4 8|16:4 9|25:4 10|24:5 1|21:5 2|72:5 3|36:5 4|98:5 5|82:5 6|22:5 7|34:5 8|88:5 9|27:5 10|31:6 1|76:6 2|51:6 3|2:6 4|92:6 5|89:6 6|16:6 7|84:6 8|17:6 9|91:6 10|79:7 1|17:7 2|79:7 3|60:7 4|67:7 5|97:7 6|36:7 7|21:7 8|88:7 9|90:7 10|35:8 1|4:8 2|73:8 3|16:8 4|61:8 5|55:8 6|18:8 7|85:8 8|80:8 9|15:8 10|60:9 1|77:9 2|92:9 3|75:9 4|59:9 5|20:9 6|22:9 7|36:9 8|82:9 9|63:9 10|13:10 1|63:10 2|50:10 3|88:10 4|37:10 5|16:10 6|98:10 7|41:10 8|67:10 9|64:10 10</relation>
    <relation name="R206" arity="2" nbTuples="100" semantics="soft" defaultCost="infinity">20:1 1|47:1 2|19:1 3|86:1 4|6:1 5|97:1 6|82:1 7|17:1 8|82:1 9|78:1 10|76:2 1|88:2 2|20:2 3|78:2 4|24:2 5|67:2 6|82:2 7|50:2 8|36:2 9|1:2 10|38:3 1|4:3 2|59:3 3|40:3 4|75:3 5|67:3 6|69:3 7|18:3 8|55:3 9|14:3 10|43:4 1|35:4 2|76:4 3|70:4 4|59:4 5|95:4 6|18:4 7|54:4 8|86:4 9|63:4 10|7:5 1|18:5 2|73:5 3|58:5 4|7:5 5|34:5 6|47:5 7|56:5 8|39:5 9|72:5 10|7:6 1|42:6 2|5:6 3|90:6 4|62:6 5|89:6 6|92:6 7|70:6 8|18:6 9|14:6 10|99:7 1|50:7 2|6:7 3|29:7 4|66:7 5|50:7 6|63:7 7|76:7 8|8:7 9|82:7 10|45:8 1|80:8 2|81:8 3|55:8 4|97:8 5|77:8 6|29:8 7|65:8 8|38:8 9|87:8 10|82:9 1|54:9 2|28:9 3|63:9 4|66:9 5|21:9 6|77:9 7|34:9 8|16:9 9|36:9 10|99:10 1|48:10 2|70:10 3|91:10 4|85:10 5|27:10 6|89:10 7|70:10 8|59:10 9|92:10 10</relation>
    <relation name="R207" arity="2" nbTuples="100" semantics="soft" defaultCost="infinity">99:1 1|62:1 2|12:1 3|78:1 4|76:1 5|44:1 6|52:1 7|3:1 8|90:1 9|50:1 10|95:2 1|91:2 2|21:2 3|16:2 4|21:2 5|24:2 6|95:2 7|11:2 8|72:2 9|50:2 10|65:3 1|44:3 2|12:3 3|44:3 4|21:3 5|39:3 6|70:3 7|50:3 8|78:3 9|88:3 10|24:4 1|62:4 2|79:4 3|69:4 4|97:4 5|3:4 6|96:4 7|81:4 8|49:4 9|95:4 10|36:5 1|83:5 2|25:5 3|45:5 4|74:5 5|26:5 6|79:5 7|89:5 8|12:5 9|7:5 10|27:6 1|90:6 2|19:6 3|69:6 4|92:6 5|95:6 6|83:6 7|34:6 8|12:6 9|30:6 10|57:7 1|36:7 2|34:7 3|15:7 4|70:7 5|8:7 6|77:7 7|74:7 8|45:7 9|60:7 10|65:8 1|19:8 2|27:8 3|72:8 4|55:8 5|66:8 6|46:8 7|17:8 8|31:8 9|97:8 10|60:9 1|36:9 2|46:9 3|26:9 4|8:9 5|50:9 6|81:9 7|99:9 8|45:9 9|50:9 10|48:10 1|21:10 2|35:10 3|56:10 4|43:10 5|71:10 6|14:10 7|70:10 8|21:10 9|39:10 10</relation>
    <relation name="R208" arity="2" nbTuples="100" semantics="soft" defaultCost="infinity">26:1 1|65:1 2|29:1 3|87:1 4|34:1 5|43:1 6|68:1 7|25:1 8|24:1 9|27:1 10|31:2 1|51:2 2|12:2 3|72:2 4|5:2 5|27:2 6|9:2 7|91:2 8|22:2 9|2:2 10|68:3 1|30:3 2|49:3 3|24:3 4|13:3 5|51:3 6|85:3 7|47:3 8|93:3 9|14:3 10|51:4 1|57:4 2|54:4 3|78:4 4|31:4 5|23:4 6|66:4 7|89:4 8|67:4 9|91:4 10|11:5 1|68:5 2|75:5 3|41:5 4|95:5 5|37:5 6|18:5 7|50:5 8|87:5 9|85:5 10|82:6 1|74:6 2|18:6 3|29:6 4|94:6 5|39:6 6|28:6 7|65:6 8|100:6 9|91:6 10|72:7 1|77:7 2|22:7 3|17:7 4|4:7 5|13:7 6|50:7 7|46:7 8|13:7 9|26:7 10|59:8 1|91:8 2|70:8 3|18:8 4|39:8 5|86:8 6|50:8 7|16:8 8|27:8 9|68:8 10|47:9 1|61:9 2|98:9 3|13:9 4|28:9 5|98:9 6|73:9 7|46:9 8|14:9 9|89:9 10|91:10 1|34:10 2|62:10 3|3:10 4|21:10 5|60:10 6|83:10 7|81:10 8|22:10 9|87:10 10</relation>
    <relation name="R209" arity="2" nbTuples="100" semantics="soft" defaultCost="infinity">21:1 1|87:1 2|70:1 3|7:1 4|1:1 5|38:1 6|42:1 7|2:1 8|9:1 9|3:1 10|28:2 1|11:2 2|19:2 3|58:2 4|46:2 5|65:2 6|82:2 7|81:2 8|6:2 9|6:2 10|91:3 1|90:3 2|96:3 3|77:3 4|13:3 5|8:3 6|8:3 7|50:3 8|19:3 9|76:3 10|15:4 1|21:4 2|89:4 3|36:4 4|78:4 5|88:4 6|47:4 7|15:4 8|42:4 9|97:4 10|94:5 1|78:5 2|4:5 3|43:5 4|62:5 5|24:5 6|40:5 7|78:5 8|25:5 9|45:5 10|95:6 1|91:6 2|78:6 3|67:6 4|93:6 5|91:6 6|32:6 7|54:6 8|62:6 9|49:6 10|88:7 1|81:7 2|43:7 3|35:7 4|93:7 5|4:7 6|77:7 7|90:7 8|12:7 9|29:7 10|46:8 1|90:8 2|55:8 3|92:8 4|2:8 5|55:8 6|99:8 7|39:8 8|51:8 9|74:8 10|99:9 1|27:9 2|100:9 3|35:9 4|30:9 5|27:9 6|27:9 7|53:9 8|21:9 9|65:9 10|68:10 1|35:10 2|49:10 3|9:10 4|96:10 5|14:10 6|32:10 7|56:10 8|66:10 9|46:10 10</relation>
    <relation name="R210" arity="2" nbTuples="100" semantics="soft" defaultCost="infinity">20:1 1|43:1 2|51:1 3|56:1 4|16:1 5|95:1 6|21:1 7|91:1 8|74:1 9|64:1 10|55:2 1|53:2 2|4:2 3|17:2 4|34:2 5|14:2 6|4:2 7|96:2 8|64:2 9|1:2 10|47:3 1|54:3 2|19:3 3|28:3 4|23:3 5|63:3 6|3:3 7|52:3 8|1:3 9|79:3 10|57:4 1|52:4 2|83:4 3|26:4 4|9:4 5|90:4 6|59:4 7|81:4 8|32:4 9|92:4 10|31:5 1|14:5 2|4:5 3|13:5 4|82:5 5|53:5 6|91:5 7|50:5 8|47:5 9|43:5 10|65:6 1|14:6 2|33:6 3|84:6 4|49:6 5|57:6 6|83:6 7|20:6 8|13:6 9|91:6 10|92:7 1|95:7 2|12:7 3|85:7 4|9:7 5|87:7 6|17:7 7|8:7 8|24:7 9|54:7 10|19:8 1|69:8 2|26:8 3|58:8 4|20:8 5|5:8 6|28:8 7|53:8 8|95:8 9|35:8 10|7:9 1|39:9 2|93:9 3|22:9 4|71:9 5|52:9 6|85:9 7|39:9 8|73:9 9|45:9 10|2:10 1|83:10 2|12:10 3|6:10 4|9:10 5|44:10 6|22:10 7|52:10 8|35:10 9|60:10 10</relation>
    <relation name="R211" arity="2" nbTuples="100" semantics="soft" defaultCost="infinity">44:1 1|26:1 2|49:1 3|98:1 4|54:1 5|40:1 6|18:1 7|5:1 8|23:1 9|63:1 10|72:2 1|90:2 2|73:2 3|33:2 4|37:2 5|33:2 6|69:2 7|92:2 8|32:2 9|91:2 10|56:3 1|25:3 2|11:3 3|79:3 4|33:3 5|48:3 6|23:3 7|14:3 8|18:3 9|46:3 10|18:4 1|76:4 2|91:4 3|40:4 4|66:4 5|46:4 6|11:4 7|29:4 8|54:4 9|15:4 10|99:5 1|37:5 2|52:5 3|40:5 4|39:5 5|61:5 6|64:5 7|90:5 8|12:5 9|14:5 10|77:6 1|66:6 2|79:6 3|30:6 4|2:6 5|39:6 6|65:6 7|91:6 8|43:6 9|60:6 10|36:7 1|21:7 2|91:7 3|36:7 4|62:7 5|11:7 6|6:7 7|14:7 8|72:7 9|94:7 10|91:8 1|90:8 2|19:8 3|36:8 4|90:8 5|16:8 6|92:8 7|70:8 8|99:8 9|56:8 10|57:9 1|56:9 2|17:9 3|9:9 4|73:9 5|1:9 6|41:9 7|71:9 8|54:9 9|43:9 10|7:10 1|38:10 2|62:10 3|87:10 4|31:10 5|60:10 6|80:10 7|97:10 8|42:10 9|13:10 10</relation>
    <relation name="R212" arity="2" nbTuples="100" semantics="soft" defaultCost="infinity">100:1 1|100:1 2|2:1 3|83:1 4|91:1 5|54:1 6|19:1 7|86:1 8|24:1 9|80:1 10|27:2 1|18:2 2|50:2 3|72:2 4|17:2 5|42:2 6|66:2 7|57:2 8|9:2 9|96:2 10|3:3 1|100:3 2|59:3 3|41:3 4|55:3 5|91:3 6|86:3 7|32:3 8|22:3 9|98:3 10|53:4 1|56:4 2|79:4 3|31:4 4|83:4 5|25:4 6|1:4 7|74:4 8|24:4 9|7:4 10|73:5 1|59:5 2|18:5 3|16:5 4|65:5 5|37:5 6|92:5 7|76:5 8|36:5 9|36:5 10|33:6 1|31:6 2|21:6 3|99:6 4|47:6 5|59:6 6|97:6 7|97:6 8|13:6 9|42:6 10|75:7 1|74:7 2|13:7 3|84:7 4|69:7 5|42:7 6|8:7 7|24:7 8|75:7 9|40:7 10|36:8 1|3:8 2|82:8 3|26:8 4|84:8 5|4:8 6|71:8 7|80:8 8|9:8 9|45:8 10|74:9 1|54:9 2|49:9 3|4:9 4|98:9 5|16:9 6|22:9 7|76:9 8|68:9 9|16:9 10|44:10 1|51:10 2|15:10 3|89:10 4|16:10 5|12:10 6|91:10 7|31:10 8|94:10 9|90:10 10</relation>
    <relation name="R213" arity="2" nbTuples="100" semantics="soft" defaultCost="infinity">63:1 1|61:1 2|65:1 3|69:1 4|94:1 5|89:1 6|50:1 7|27:1 8|25:1 9|45:1 10|20:2 1|61:2 2|79:2 3|89:2 4|80:2 5|93:2 6|97:2 7|76:2 8|84:2 9|81:2 10|47:3 1|37:3 2|76:3 3|90:3 4|9:3 5|83:3 6|11:3 7|100:3 8|30:3 9|36:3 10|98:4 1|82:4 2|51:4 3|36:4 4|41:4 5|98:4 6|59:4 7|89:4 8|63:4 9|31:4 10|88:5 1|68:5 2|16:5 3|6:5 4|81:5 5|95:5 6|48:5 7|86:5 8|82:5 9|91:5 10|41:6 1|9:6 2|41:6 3|1:6 4|87:6 5|77:6 6|46:6 7|68:6 8|77:6 9|50:6 10|71:7 1|60:7 2|42:7 3|89:7 4|92:7 5|10:7 6|94:7 7|35:7 8|75:7 9|90:7 10|14:8 1|92:8 2|65:8 3|91:8 4|10:8 5|35:8 6|85:8 7|37:8 8|10:8 9|69:8 10|64:9 1|28:9 2|93:9 3|9:9 4|31:9 5|92:9 6|71:9 7|60:9 8|89:9 9|49:9 10|11:10 1|29:10 2|55:10 3|19:10 4|55:10 5|24:10 6|71:10 7|43:10 8|50:10 9|57:10 10</relation>
    <relation name="R214" arity="2" nbTuples="100" semantics="soft" defaultCost="infinity">52:1 1|74:1 2|96:1 3|73:1 4|73:1 5|91:1 6|39:1 7|13:1 8|39:1 9|50:1 10|10:2 1|40:2 2|74:2 3|97:2 4|49:2 5|35:2 6|54:2 7|54:2 8|11:2 9|88:2 10|58:3 1|65:3 2|49:3 3|16:3 4|59:3 5|16:3 6|45:3 7|53:3 8|89:3 9|20:3 10|57:4 1|72:4 2|100:4 3|81:4 4|76:4 5|5:4 6|33:4 7|41:4 8|99:4 9|74:4 10|26:5 1|28:5 2|70:5 3|47:5 4|58:5 5|61:5 6|58:5 7|58:5 8|95:5 9|31:5 10|61:6 1|1:6 2|28:6 3|65:6 4|9:6 5|72:6 6|8:6 7|38:6 8|97:6 9|46:6 10|72:7 1|71:7 2|36:7 3|50:7 4|42:7 5|55:7 6|100:7 7|94:7 8|85:7 9|87:7 10|96:8 1|8:8 2|93:8 3|36:8 4|93:8 5|47:8 6|5:8 7|81:8 8|79:8 9|11:8 10|24:9 1|39:9 2|66:9 3|54:9 4|64:9 5|1:9 6|57:9 7|42:9 8|100:9 9|84:9 10|92:10 1|46:10 2|6:10 3|28:10 4|49:10 5|77:10 6|52:10 7|28:10 8|22:10 9|52:10 10</relation>
    <relation name="R215" arity="2" nbTuples="100" semantics="soft" defaultCost="infinity">30:1 1|65:1 2|30:1 3|67:1 4|83:1 5|41:1 6|1:1 7|99:1 8|91:1 9|78:1 10|57:2 1|52:2 2|36:2 3|53:2 4|100:2 5|56:2 6|71:2 7|46:2 8|1:2 9|68:2 10|71:3 1|8:3 2|56:3 3|78:3 4|100:3 5|97:3 6|5:3 7|31:3 8|19:3 9|24:3 10|52:4 1|54:4 2|97:4 3|26:4 4|98:4 5|100:4 6|15:4 7|76:4 8|89:4 9|71:4 10|53:5 1|20:5 2|44:5 3|56:5 4|35:5 5|29:5 6|31:5 7|41:5 8|74:5 9|44:5 10|13:6 1|47:6 2|71:6 3|94:6 4|28:6 5|65:6 6|68:6 7|63:6 8|83:6 9|87:6 10|35:7 1|91:7 2|40:7 3|18:7 4|34:7 5|98:7 6|27:7 7|13:7 8|75:7 9|29:7 10|15:8 1|81:8 2|85:8 3|40:8 4|31:8 5|28:8 6|31:8 7|43:8 8|12:8 9|64:8 10|23:9 1|78:9 2|63:9 3|92:9 4|73:9 5|58:9 6|58:9 7|86:9 8|42:9 9|16:9 10|79:10 1|45:10 2|9:10 3|52:10 4|69:10 5|13:10 6|25:10 7|67:10 8|28:10 9|57:10 10</relation>
    <relation name="R216" arity="2" nbTuples="100" semantics="soft" defaultCost="infinity">34:1 1|48:1 2|1:1 3|60:1 4|64:1 5|70:1 6|13:1 7|50:1 8|66:1 9|61:1 10|95:2 1|14:2 2|21:2 3|64:2 4|97:2 5|39:2 6|9:2 7|67:2 8|28:2 9|45:2 10|4:3 1|99:3 2|80:3 3|81:3 4|6:3 5|86:3 6|94:3 7|89:3 8|30:3 9|85:3 10|78:4 1|30:4 2|93:4 3|82:4 4|75:4 5|38:4 6|94:4 7|13:4 8|72:4 9|39:4 10|66:5 1|27:5 2|71:5 3|66:5 4|78:5 5|76:5 6|24:5 7|61:5 8|19:5 9|90:5 10|97:6 1|74:6 2|50:6 3|91:6 4|67:6 5|28:6 6|7:6 7|34:6 8|85:6 9|32:6 10|54:7 1|6:7 2|23:7 3|17:7 4|55:7 5|38:7 6|23:7 7|55:7 8|84:7 9|23:7 10|92:8 1|44:8 2|18:8 3|86:8 4|34:8 5|42:8 6|91:8 7|84:8 8|34:8 9|21:8 10|41:9 1|72:9 2|75:9 3|59:9 4|73:9 5|4:9 6|37:9 7|78:9 8|1:9 9|28:9 10|8:10 1|51:10 2|37:10 3|40:10 4|10:10 5|51:10 6|19:10 7|73:10 8|76:10 9|4:10 10</relation>
    <relation name="R217" arity="2" nbTuples="100" semantics="soft" defaultCost="infinity">39:1 1|26:1 2|93:1 3|58:1 4|66:1 5|21:1 6|73:1 7|9:1 8|47:1 9|33:1 10|47:2 1|38:2 2|13:2 3|30:2 4|16:2 5|88:2 6|74:2 7|12:2 8|50:2 9|11:2 10|98:3 1|47:3 2|29:3 3|77:3 4|70:3 5|36:3 6|43:3 7|90:3 8|98:3 9|96:3 10|16:4 1|87:4 2|87:4 3|56:4 4|98:4 5|61:4 6|43:4 7|25:4 8|88:4 9|98:4 10|52:5 1|32:5 2|73:5 3|90:5 4|10:5 5|79:5 6|41:5 7|27:5 8|96:5 9|1:5 10|8:6 1|46:6 2|65:6 3|93:6 4|38:6 5|99:6 6|38:6 7|94:6 8|66:6 9|34:6 10|63:7 1|14:7 2|15:7 3|9:7 4|29:7 5|21:7 6|12:7 7|82:7 8|19:7 9|89:7 10|23:8 1|45:8 2|86:8 3|77:8 4|11:8 5|33:8 6|95:8 7|79:8 8|85:8 9|20:8 10|85:9 1|46:9 2|52:9 3|24:9 4|92:9 5|100:9 6|5:9 7|20:9 8|85:9 9|93:9 10|61:10 1|56:10 2|18:10 3|85:10 4|88:10 5|85:10 6|3:10 7|89:10 8|41:10 9|95:10 10</relation>
    <relation name="R218" arity="2" nbTuples="100" semantics="soft" defaultCost="infinity">74:1 1|21:1 2|41:1 3|64:1 4|81:1 5|97:1 6|63:1 7|46:1 8|6:1 9|10:1 10|64:2 1|13:2 2|78:2 3|14:2 4|87:2 5|4:2 6|79:2 7|63:2 8|53:2 9|37:2 10|6:3 1|53:3 2|86:3 3|62:3 4|86:3 5|10:3 6|78:3 7|81:3 8|94:3 9|6:3 10|26:4 1|30:4 2|5:4 3|89:4 4|6:4 5|37:4 6|24:4 7|22:4 8|81:4 9|7:4 10|61:5 1|70:5 2|78:5 3|8:5 4|8:5 5|89:5 6|27:5 7|99:5 8|50:5 9|91:5 10|68:6 1|47:6 2|65:6 3|15:6 4|29:6 5|76:6 6|37:6 7|39:6 8|68:6 9|75:6 10|44:7 1|34:7 2|2:7 3|19:7 4|49:7 5|90:7 6|100:7 7|35:7 8|90:7 9|80:7 10|32:8 1|88:8 2|91:8 3|97:8 4|25:8 5|32:8 6|42:8 7|25:8 8|78:8 9|22:8 10|88:9 1|88:9 2|15:9 3|80:9 4|35:9 5|50:9 6|86:9 7|48:9 8|28:9 9|10:9 10|12:10 1|47:10 2|11:10 3|12:10 4|90:10 5|54:10 6|30:10 7|37:10 8|66:10 9|61:10 10</relation>
    <relation name="R219" arity="2" nbTuples="100" semantics="soft" defaultCost="infinity">91:1 1|19:1 2|93:1 3|77:1 4|95:1 5|19:1 6|52:1 7|44:1 8|44:1 9|21:1 10|29:2 1|71:2 2|7:2 3|57:2 4|3:2 5|56:2 6|63:2 7|92:2 8|67:2 9|89:2 10|73:3 1|11:3 2|92:3 3|87:3 4|35:3 5|50:3 6|6:3 7|87:3 8|42:3 9|79:3 10|68:4 1|20:4 2|59:4 3|49:4 4|67:4 5|24:4 6|27:4 7|28:4 8|25:4 9|52:4 10|55:5 1|25:5 2|80:5 3|27:5 4|30:5 5|32:5 6|53:5 7|63:5 8|64:5 9|95:5 10|29:6 1|32:6 2|39:6 3|62:6 4|7:6 5|38:6 6|35:6 7|40:6 8|98:6 9|36:6 10|44:7 1|47:7 2|87:7 3|10:7 4|46:7 5|15:7 6|28:7 7|16:7 8|97:7 9|77:7 10|25:8 1|72:8 2|6:8 3|59:8 4|93:8 5|85:8 6|9:8 7|28:8 8|4:8 9|65:8 10|38:9 1|18:9 2|32:9 3|16:9 4|65:9 5|30:9 6|74:9 7|55:9 8|39:9 9|97:9 10|7:10 1|35:10 2|90:10 3|15:10 4|29:10 5|45:10 6|58:10 7|90:10 8|89:10 9|69:10 10</relation>
    <relation name="R220" arity="2" nbTuples="100" semantics="soft" defaultCost="infinity">8:1 1|6:1 2|68:1 3|96:1 4|54:1 5|69:1 6|63:1 7|6:1 8|61:1 9|27:1 10|43:2 1|35:2 2|9:2 3|30:2 4|14:2 5|93:2 6|5:2 7|63:2 8|70:2 9|93:2 10|23:3 1|20:3 2|57:3 3|93:3 4|78:3 5|97:3 6|71:3 7|97:3 8|6:3 9|99:3 10|94:4 1|56:4 2|10:4 3|87:4 4|54:4 5|96:4 6|40:4 7|8:4 8|16:4 9|95:4 10|34:5 1|79:5 2|51:5 3|9:5 4|93:5 5|47:5 6|2:5 7|67:5 8|1:5 9|52:5 10|85:6 1|21:6 2|89:6 3|86:6 4|62:6 5|88:6 6|24:6 7|60:6 8|22:6 9|61:6 10|83:7 1|61:7 2|35:7 3|50:7 4|84:7 5|1:7 6|34:7 7|47:7 8|77:7 9|30:7 10|41:8 1|7:8 2|89:8 3|31:8 4|88:8 5|69:8 6|88:8 7|85:8 8|43:8 9|47:8 10|76:9 1|17:9 2|8:9 3|58:9 4|63:9 5|60:9 6|68:9 7|81:9 8|67:9 9|71:9 10|13:10 1|56:10 2|73:10 3|62:10 4|99:10 5|96:10 6|48:10 7|33:10 8|12:10 9|78:10 10</relation>
    <relation name="R221" arity="2" nbTuples="100" semantics="soft" defaultCost="infinity">57:1 1|19:1 2|31:1 3|70:1 4|23:1 5|86:1 6|88:1 7|49:1 8|95:1 9|46:1 10|54:2 1|39:2 2|52:2 3|16:2 4|34:2 5|39:2 6|14:2 7|36:2 8|11:2 9|58:2 10|92:3 1|62:3 2|17:3 3|40:3 4|76:3 5|46:3 6|32:3 7|10:3 8|91:3 9|99:3 10|60:4 1|49:4 2|91:4 3|46:4 4|61:4 5|44:4 6|98:4 7|76:4 8|92:4 9|65:4 10|53:5 1|26:5 2|9:5 3|50:5 4|96:5 5|85:5 6|2:5 7|97:5 8|6:5 9|1:5 10|4:6 1|96:6 2|82:6 3|20:6 4|82:6 5|51:6 6|64:6 7|43:6 8|34:6 9|99:6 10|28:7 1|94:7 2|69:7 3|47:7 4|62:7 5|37:7 6|87:7 7|96:7 8|9:7 9|76:7 10|100:8 1|72:8 2|10:8 3|47:8 4|38:8 5|23:8 6|91:8 7|93:8 8|47:8 9|79:8 10|66:9 1|24:9 2|52:9 3|52:9 4|91:9 5|10:9 6|100:9 7|81:9 8|58:9 9|7:9 10|77:10 1|10:10 2|80:10 3|62:10 4|17:10 5|14:10 6|17:10 7|81:10 8|70:10 9|2:10 10</relation>
    <relation name="R222" arity="2" nbTuples="100" semantics="soft" defaultCost="infinity">74:1 1|24:1 2|44:1 3|48:1 4|13:1 5|13:1 6|66:1 7|2:1 8|28:1 9|37:1 10|88:2 1|85:2 2|88:2 3|71:2 4|85:2 5|80:2 6|52:2 7|12:2 8|97:2 9|69:2 10|35:3 1|90:3 2|48:3 3|100:3 4|90:3 5|99:3 6|67:3 7|96:3 8|76:3 9|55:3 10|26:4 1|78:4 2|44:4 3|83:4 4|96:4 5|95:4 6|26:4 7|97:4 8|59:4 9|6:4 10|29:5 1|42:5 2|38:5 3|27:5 4|50:5 5|40:5 6|23:5 7|71:5 8|94:5 9|90:5 10|46:6 1|17:6 2|55:6 3|37:6 4|17:6 5|33:6 6|43:6 7|74:6 8|88:6 9|20:6 10|64:7 1|74:7 2|99:7 3|34:7 4|40:7 5|18:7 6|90:7 7|77:7 8|67:7 9|47:7 10|12:8 1|51:8 2|87:8 3|8:8 4|34:8 5|19:8 6|65:8 7|34:8 8|61:8 9|22:8 10|100:9 1|84:9 2|7:9 3|36:9 4|16:9 5|6:9 6|29:9 7|5:9 8|34:9 9|79:9 10|100:10 1|90:10 2|73:10 3|70:10 4|63:10 5|48:10 6|24:10 7|99:10 8|81:10 9|68:10 10</relation>
    <relation name="R223" arity="2" nbTuples="100" semantics="soft" defaultCost="infinity">82:1 1|18:1 2|53:1 3|72:1 4|39:1 5|61:1 6|97:1 7|89:1 8|52:1 9|39:1 10|79:2 1|19:2 2|77:2 3|30:2 4|96:2 5|13:2 6|29:2 7|15:2 8|23:2 9|86:2 10|42:3 1|1:3 2|47:3 3|17:3 4|49:3 5|92:3 6|42:3 7|71:3 8|78:3 9|35:3 10|15:4 1|43:4 2|30:4 3|31:4 4|68:4 5|95:4 6|62:4 7|49:4 8|17:4 9|18:4 10|35:5 1|49:5 2|85:5 3|61:5 4|64:5 5|98:5 6|69:5 7|7:5 8|31:5 9|8:5 10|77:6 1|97:6 2|43:6 3|21:6 4|92:6 5|66:6 6|1:6 7|34:6 8|63:6 9|59:6 10|24:7 1|27:7 2|37:7 3|77:7 4|100:7 5|56:7 6|65:7 7|9:7 8|87:7 9|44:7 10|60:8 1|98:8 2|65:8 3|96:8 4|70:8 5|97:8 6|51:8 7|62:8 8|40:8 9|69:8 10|3:9 1|55:9 2|72:9 3|4:9 4|37:9 5|38:9 6|38:9 7|32:9 8|34:9 9|84:9 10|29:10 1|21:10 2|60:10 3|45:10 4|18:10 5|78:10 6|58:10 7|18:10 8|50:10 9|86:10 10</relation>
    <relation name="R224" arity="2" nbTuples="100" semantics="soft" defaultCost="infinity">49:1 1|83:1 2|3:1 3|26:1 4|69:1 5|19:1 6|97:1 7|92:1 8|32:1 9|92:1 10|23:2 1|80:2 2|32:2 3|73:2 4|89:2 5|39:2 6|11:2 7|18:2 8|74:2 9|38:2 10|13:3 1|6:3 2|19:3 3|99:3 4|21:3 5|36:3 6|3:3 7|46:3 8|8:3 9|32:3 10|31:4 1|8:4 2|55:4 3|29:4 4|91:4 5|12:4 6|20:4 7|54:4 8|15:4 9|17:4 10|84:5 1|70:5 2|92:5 3|27:5 4|89:5 5|66:5 6|23:5 7|52:5 8|16:5 9|66:5 10|48:6 1|66:6 2|46:6 3|36:6 4|11:6 5|73:6 6|74:6 7|54:6 8|94:6 9|52:6 10|84:7 1|63:7 2|53:7 3|32:7 4|78:7 5|54:7 6|23:7 7|18:7 8|39:7 9|46:7 10|95:8 1|65:8 2|63:8 3|33:8 4|76:8 5|93:8 6|27:8 7|1:8 8|31:8 9|75:8 10|75:9 1|26:9 2|62:9 3|100:9 4|95:9 5|10:9 6|31:9 7|85:9 8|23:9 9|12:9 10|49:10 1|44:10 2|70:10 3|1:10 4|51:10 5|69:10 6|76:10 7|54:10 8|59:10 9|19:10 10</relation>
    <relation name="R225" arity="2" nbTuples="100" semantics="soft" defaultCost="infinity">14:1 1|86:1 2|89:1 3|94:1 4|34:1 5|42:1 6|68:1 7|74:1 8|19:1 9|98:1 10|95:2 1|29:2 2|19:2 3|4:2 4|93:2 5|5:2 6|12:2 7|18:2 8|31:2 9|100:2 10|55:3 1|65:3 2|10:3 3|80:3 4|39:3 5|80:3 6|28:3 7|100:3 8|39:3 9|82:3 10|55:4 1|96:4 2|47:4 3|82:4 4|20:4 5|91:4 6|20:4 7|72:4 8|73:4 9|27:4 10|3:5 1|57:5 2|20:5 3|36:5 4|39:5 5|15:5 6|38:5 7|27:5 8|95:5 9|80:5 10|83:6 1|73:6 2|98:6 3|13:6 4|57:6 5|84:6 6|17:6 7|100:6 8|68:6 9|4:6 10|56:7 1|11:7 2|18:7 3|42:7 4|33:7 5|40:7 6|92:7 7|60:7 8|76:7 9|29:7 10|65:8 1|38:8 2|70:8 3|99:8 4|48:8 5|73:8 6|71:8 7|61:8 8|89:8 9|16:8 10|81:9 1|46:9 2|7:9 3|63:9 4|11:9 5|31:9 6|83:9 7|24:9 8|81:9 9|94:9 10|58:10 1|22:10 2|12:10 3|19:10 4|97:10 5|3:10 6|51:10 7|84:10 8|29:10 9|43:10 10</relation>
    <relation name="R226" arity="2" nbTuples="100" semantics="soft" defaultCost="infinity">96:1 1|95:1 2|82:1 3|14:1 4|60:1 5|35:1 6|2:1 7|40:1 8|3:1 9|24:1 10|25:2 1|80:2 2|49:2 3|23:2 4|21:2 5|55:2 6|100:2 7|22:2 8|99:2 9|26:2 10|69:3 1|4:3 2|50:3 3|39:3 4|5:3 5|99:3 6|83:3 7|39:3 8|89:3 9|94:3 10|34:4 1|57:4 2|30:4 3|93:4 4|39:4 5|2:4 6|97:4 7|66:4 8|55:4 9|60:4 10|6:5 1|92:5 2|36:5 3|56:5 4|59:5 5|27:5 6|10:5 7|15:5 8|53:5 9|1:5 10|58:6 1|96:6 2|27:6 3|92:6 4|38:6 5|95:6 6|95:6 7|96:6 8|49:6 9|14:6 10|94:7 1|68:7 2|78:7 3|62:7 4|43:7 5|79:7 6|68:7 7|34:7 8|36:7 9|1:7 10|25:8 1|98:8 2|93:8 3|9:8 4|67:8 5|11:8 6|10:8 7|62:8 8|32:8 9|67:8 10|2:9 1|97:9 2|13:9 3|84:9 4|70:9 5|75:9 6|65:9 7|17:9 8|67:9 9|72:9 10|7:10 1|7:10 2|40:10 3|14:10 4|9:10 5|49:10 6|88:10 7|61:10 8|83:10 9|97:10 10</relation>
    <relation name="R227" arity="2" nbTuples="100" semantics="soft" defaultCost="infinity">53:1 1|2:1 2|88:1 3|10:1 4|98:1 5|47:1 6|91:1 7|69:1 8|29:1 9|17:1 10|38:2 1|100:2 2|19:2 3|82:2 4|88:2 5|61:2 6|78:2 7|79:2 8|53:2 9|83:2 10|32:3 1|83:3 2|90:3 3|50:3 4|32:3 5|60:3 6|93:3 7|58:3 8|2:3 9|41:3 10|71:4 1|23:4 2|36:4 3|54:4 4|26:4 5|15:4 6|87:4 7|5:4 8|5:4 9|61:4 10|76:5 1|97:5 2|22:5 3|90:5 4|20:5 5|28:5 6|85:5 7|27:5 8|11:5 9|24:5 10|58:6 1|2:6 2|44:6 3|99:6 4|63:6 5|89:6 6|22:6 7|99:6 8|74:6 9|18:6 10|42:7 1|80:7 2|5:7 3|13:7 4|25:7 5|64:7 6|91:7 7|90:7 8|88:7 9|30:7 10|50:8 1|97:8 2|86:8 3|72:8 4|98:8 5|60:8 6|8:8 7|86:8 8|8:8 9|41:8 10|49:9 1|29:9 2|53:9 3|26:9 4|42:9 5|36:9 6|55:9 7|74:9 8|64:9 9|49:9 10|57:10 1|13:10 2|26:10 3|94:10 4|86:10 5|74:10 6|58:10 7|75:10 8|100:10 9|95:10 10</relation>
    <relation name="R228" arity="2" nbTuples="100" semantics="soft" defaultCost="infinity">46:1 1|69:1 2|57:1 3|68:1 4|20:1 5|54:1 6|95:1 7|53:1 8|39:1 9|89:1 10|21:2 1|80:2 2|60:2 3|52:2 4|32:2 5|82:2 6|26:2 7|15:2 8|19:2 9|70:2 10|78:3 1|43:3 2|27:3 3|72:3 4|15:3 5|69:3 6|6:3 7|96:3 8|58:3 9|20:3 10|56:4 1|16:4 2|11:4 3|44:4 4|22:4 5|74:4 6|61:4 7|2:4 8|85:4 9|37:4 10|4:5 1|86:5 2|19:5 3|17:5 4|93:5 5|39:5 6|38:5 7|36:5 8|45:5 9|53:5 10|14:6 1|96:6 2|56:6 3|42:6 4|80:6 5|86:6 6|12:6 7|1:6 8|40:6 9|40:6 10|27:7 1|82:7 2|86:7 3|42:7 4|39:7 5|43:7 6|97:7 7|68:7 8|16:7 9|41:7 10|29:8 1|36:8 2|48:8 3|91:8 4|33:8 5|31:8 6|92:8 7|14:8 8|25:8 9|72:8 10|20:9 1|71:9 2|17:9 3|86:9 4|81:9 5|79:9 6|88:9 7|46:9 8|88:9 9|69:9 10|59:10 1|57:10 2|84:10 3|100:10 4|10:10 5|57:10 6|27:10 7|52:10 8|13:10 9|37:10 10</relation>
    <relation name="R229" arity="2" nbTuples="100" semantics="soft" defaultCost="infinity">54:1 1|24:1 2|55:1 3|78:1 4|5:1 5|68:1 6|60:1 7|33:1 8|36:1 9|82:1 10|30:2 1|5:2 2|90:2 3|30:2 4|52:2 5|77:2 6|75:2 7|16:2 8|84:2 9|13:2 10|30:3 1|24:3 2|72:3 3|36:3 4|15:3 5|81:3 6|38:3 7|65:3 8|70:3 9|98:3 10|28:4 1|97:4 2|66:4 3|98:4 4|55:4 5|76:4 6|63:4 7|33:4 8|11:4 9|30:4 10|12:5 1|66:5 2|87:5 3|16:5 4|78:5 5|92:5 6|53:5 7|24:5 8|71:5 9|40:5 10|73:6 1|5:6 2|23:6 3|4:6 4|87:6 5|68:6 6|52:6 7|51:6 8|84:6 9|37:6 10|45:7 1|26:7 2|98:7 3|24:7 4|54:7 5|15:7 6|10:7 7|32:7 8|52:7 9|84:7 10|91:8 1|99:8 2|98:8 3|61:8 4|51:8 5|7:8 6|87:8 7|8:8 8|44:8 9|34:8 10|11:9 1|72:9 2|73:9 3|13:9 4|47:9 5|82:9 6|7:9 7|45:9 8|77:9 9|21:9 10|10:10 1|81:10 2|13:10 3|94:10 4|69:10 5|97:10 6|33:10 7|52:10 8|37:10 9|64:10 10</relation>
    <relation name="R230" arity="2" nbTuples="100" semantics="soft" defaultCost="infinity">57:1 1|59:1 2|2:1 3|97:1 4|88:1 5|19:1 6|59:1 7|92:1 8|22:1 9|26:1 10|51:2 1|29:2 2|72:2 3|8:2 4|74:2 5|47:2 6|1:2 7|27:2 8|40:2 9|73:2 10|51:3 1|87:3 2|95:3 3|40:3 4|56:3 5|1:3 6|4:3 7|80:3 8|74:3 9|66:3 10|67:4 1|61:4 2|56:4 3|8:4 4|69:4 5|93:4 6|27:4 7|59:4 8|7:4 9|100:4 10|31:5 1|30:5 2|33:5 3|37:5 4|9:5 5|85:5 6|22:5 7|92:5 8|59:5 9|1:5 10|39:6 1|21:6 2|72:6 3|47:6 4|27:6 5|15:6 6|31:6 7|30:6 8|24:6 9|17:6 10|62:7 1|69:7 2|45:7 3|56:7 4|85:7 5|7:7 6|91:7 7|21:7 8|79:7 9|95:7 10|54:8 1|15:8 2|78:8 3|99:8 4|44:8 5|1:8 6|31:8 7|68:8 8|37:8 9|7:8 10|41:9 1|74:9 2|72:9 3|85:9 4|45:9 5|47:9 6|23:9 7|12:9 8|56:9 9|27:9 10|85:10 1|59:10 2|79:10 3|32:10 4|48:10 5|37:10 6|26:10 7|83:10 8|24:10 9|66:10 10</relation>
    <relation name="R231" arity="2" nbTuples="100" semantics="soft" defaultCost="infinity">22:1 1|97:1 2|59:1 3|30:1 4|33:1 5|94:1 6|13:1 7|18:1 8|96:1 9|63:1 10|45:2 1|40:2 2|17:2 3|67:2 4|6:2 5|87:2 6|96:2 7|53:2 8|70:2 9|10:2 10|13:3 1|96:3 2|66:3 3|16:3 4|16:3 5|9:3 6|40:3 7|70:3 8|18:3 9|68:3 10|78:4 1|65:4 2|59:4 3|75:4 4|29:4 5|38:4 6|97:4 7|68:4 8|53:4 9|3:4 10|38:5 1|60:5 2|41:5 3|62:5 4|32:5 5|20:5 6|24:5 7|92:5 8|95:5 9|43:5 10|93:6 1|63:6 2|80:6 3|25:6 4|100:6 5|28:6 6|9:6 7|90:6 8|46:6 9|51:6 10|99:7 1|81:7 2|44:7 3|43:7 4|65:7 5|84:7 6|6:7 7|34:7 8|44:7 9|4:7 10|100:8 1|73:8 2|9:8 3|94:8 4|77:8 5|41:8 6|57:8 7|82:8 8|68:8 9|47:8 10|11:9 1|32:9 2|50:9 3|20:9 4|94:9 5|31:9 6|12:9 7|68:9 8|97:9 9|77:9 10|49:10 1|89:10 2|67:10 3|32:10 4|52:10 5|68:10 6|49:10 7|58:10 8|69:10 9|57:10 10</relation>
    <relation name="R232" arity="2" nbTuples="100" semantics="soft" defaultCost="infinity">90:1 1|74:1 2|63:1 3|62:1 4|58:1 5|35:1 6|73:1 7|29:1 8|63:1 9|31:1 10|97:2 1|58:2 2|91:2 3|15:2 4|47:2 5|72:2 6|25:2 7|37:2 8|95:2 9|68:2 10|11:3 1|87:3 2|13:3 3|8:3 4|67:3 5|51:3 6|44:3 7|29:3 8|48:3 9|69:3 10|63:4 1|43:4 2|89:4 3|27:4 4|17:4 5|61:4 6|24:4 7|3:4 8|55:4 9|75:4 10|25:5 1|15:5 2|87:5 3|79:5 4|67:5 5|37:5 6|86:5 7|24:5 8|89:5 9|69:5 10|4:6 1|64:6 2|80:6 3|78:6 4|39:6 5|71:6 6|10:6 7|45:6 8|76:6 9|49:6 10|44:7 1|9:7 2|60:7 3|14:7 4|52:7 5|97:7 6|2:7 7|74:7 8|60:7 9|5:7 10|12:8 1|72:8 2|46:8 3|17:8 4|34:8 5|32:8 6|79:8 7|87:8 8|26:8 9|91:8 10|79:9 1|81:9 2|77:9 3|78:9 4|69:9 5|98:9 6|32:9 7|38:9 8|4:9 9|75:9 10|50:10 1|9:10 2|2:10 3|98:10 4|34:10 5|85:10 6|91:10 7|42:10 8|66:10 9|13:10 10</relation>
    <relation name="R233" arity="2" nbTuples="100" semantics="soft" defaultCost="infinity">81:1 1|3:1 2|91:1 3|17:1 4|9:1 5|53:1 6|4:1 7|47:1 8|35:1 9|24:1 10|85:2 1|22:2 2|19:2 3|99:2 4|83:2 5|13:2 6|37:2 7|67:2 8|3:2 9|43:2 10|24:3 1|63:3 2|61:3 3|11:3 4|40:3 5|16:3 6|71:3 7|100:3 8|89:3 9|4:3 10|18:4 1|4:4 2|40:4 3|99:4 4|1:4 5|4:4 6|50:4 7|84:4 8|94:4 9|41:4 10|88:5 1|16:5 2|49:5 3|44:5 4|51:5 5|3:5 6|92:5 7|81:5 8|25:5 9|75:5 10|96:6 1|96:6 2|96:6 3|20:6 4|78:6 5|53:6 6|20:6 7|62:6 8|97:6 9|89:6 10|98:7 1|94:7 2|12:7 3|32:7 4|19:7 5|51:7 6|54:7 7|42:7 8|64:7 9|60:7 10|19:8 1|99:8 2|37:8 3|13:8 4|20:8 5|39:8 6|39:8 7|15:8 8|72:8 9|50:8 10|65:9 1|9:9 2|32:9 3|12:9 4|11:9 5|3:9 6|44:9 7|42:9 8|64:9 9|39:9 10|33:10 1|57:10 2|52:10 3|7:10 4|59:10 5|94:10 6|56:10 7|12:10 8|27:10 9|92:10 10</relation>
    <relation name="R234" arity="2" nbTuples="100" semantics="soft" defaultCost="infinity">25:1 1|88:1 2|33:1 3|3:1 4|60:1 5|45:1 6|85:1 7|34:1 8|100:1 9|31:1 10|8:2 1|23:2 2|15:2 3|3:2 4|89:2 5|64:2 6|67:2 7|91:2 8|7:2 9|19:2 10|94:3 1|57:3 2|77:3 3|87:3 4|18:3 5|51:3 6|57:3 7|95:3 8|94:3 9|96:3 10|47:4 1|33:4 2|41:4 3|24:4 4|64:4 5|70:4 6|66:4 7|38:4 8|7:4 9|31:4 10|65:5 1|66:5 2|51:5 3|35:5 4|20:5 5|21:5 6|96:5 7|61:5 8|26:5 9|96:5 10|68:6 1|19:6 2|1:6 3|70:6 4|11:6 5|82:6 6|59:6 7|16:6 8|50:6 9|58:6 10|51:7 1|64:7 2|2:7 3|56:7 4|29:7 5|89:7 6|82:7 7|24:7 8|76:7 9|62:7 10|41:8 1|45:8 2|58:8 3|28:8 4|87:8 5|79:8 6|94:8 7|52:8 8|62:8 9|55:8 10|9:9 1|86:9 2|62:9 3|54:9 4|35:9 5|31:9 6|28:9 7|18:9 8|37:9 9|52:9 10|17:10 1|60:10 2|18:10 3|39:10 4|83:10 5|76:10 6|17:10 7|13:10 8|87:10 9|88:10 10</relation>
    <relation name="R235" arity="2" nbTuples="100" semantics="soft" defaultCost="infinity">24:1 1|100:1 2|83:1 3|85:1 4|5:1 5|17:1 6|34:1 7|57:1 8|36:1 9|38:1 10|22:2 1|60:2 2|5:2 3|43:2 4|58:2 5|14:2 6|22:2 7|77:2 8|90:2 9|32:2 10|25:3 1|88:3 2|73:3 3|96:3 4|83:3 5|47:3 6|38:3 7|75:3 8|64:3 9|2:3 10|25:4 1|4:4 2|88:4 3|46:4 4|31:4 5|45:4 6|65:4 7|46:4 8|66:4 9|53:4 10|61:5 1|29:5 2|11:5 3|17:5 4|11:5 5|44:5 6|89:5 7|2:5 8|5:5 9|37:5 10|7:6 1|31:6 2|56:6 3|62:6 4|7:6 5|66:6 6|79:6 7|80:6 8|66:6 9|68:6 10|19:7 1|30:7 2|28:7 3|76:7 4|44:7 5|21:7 6|85:7 7|26:7 8|87:7 9|94:7 10|53:8 1|38:8 2|61:8 3|55:8 4|68:8 5|62:8 6|95:8 7|65:8 8|2:8 9|90:8 10|13:9 1|64:9 2|46:9 3|24:9 4|92:9 5|84:9 6|40:9 7|88:9 8|54:9 9|83:9 10|25:10 1|92:10 2|93:10 3|54:10 4|77:10 5|39:10 6|42:10 7|23:10 8|59:10 9|87:10 10</relation>
    <relation name="R236" arity="2" nbTuples="100" semantics="soft" defaultCost="infinity">91:1 1|76:1 2|37:1 3|86:1 4|92:1 5|33:1 6|55:1 7|35:1 8|85:1 9|7:1 10|35:2 1|1:2 2|46:2 3|93:2 4|56:2 5|85:2 6|16:2 7|25:2 8|10:2 9|35:2 10|72:3 1|73:3 2|69:3 3|21:3 4|58:3 5|61:3 6|95:3 7|54:3 8|17:3 9|95:3 10|29:4 1|14:4 2|81:4 3|43:4 4|28:4 5|35:4 6|82:4 7|87:4 8|10:4 9|8:4 10|79:5 1|57:5 2|24:5 3|13:5 4|1:5 5|23:5 6|29:5 7|38:5 8|55:5 9|22:5 10|78:6 1|100:6 2|35:6 3|74:6 4|11:6 5|11:6 6|77:6 7|31:6 8|61:6 9|25:6 10|10:7 1|21:7 2|96:7 3|17:7 4|69:7 5|4:7 6|22:7 7|54:7 8|67:7 9|7:7 10|17:8 1|36:8 2|92:8 3|63:8 4|25:8 5|91:8 6|5:8 7|27:8 8|77:8 9|60:8 10|23:9 1|20:9 2|63:9 3|80:9 4|29:9 5|83:9 6|10:9 7|62:9 8|51:9 9|33:9 10|46:10 1|44:10 2|26:10 3|46:10 4|85:10 5|54:10 6|36:10 7|78:10 8|51:10 9|47:10 10</relation>
    <relation name="R237" arity="2" nbTuples="100" semantics="soft" defaultCost="infinity">51:1 1|20:1 2|10:1 3|35:1 4|7:1 5|41:1 6|69:1 7|47:1 8|87:1 9|84:1 10|40:2 1|24:2 2|91:2 3|28:2 4|2:2 5|90:2 6|99:2 7|57:2 8|80:2 9|8:2 10|98:3 1|38:3 2|86:3 3|60:3 4|15:3 5|21:3 6|57:3 7|74:3 8|17:3 9|64:3 10|52:4 1|75:4 2|94:4 3|93:4 4|96:4 5|88:4 6|76:4 7|6:4 8|41:4 9|15:4 10|65:5 1|36:5 2|14:5 3|51:5 4|81:5 5|9:5 6|30:5 7|2:5 8|44:5 9|31:5 10|31:6 1|37:6 2|53:6 3|65:6 4|63:6 5|71:6 6|70:6 7|74:6 8|58:6 9|93:6 10|3:7 1|40:7 2|63:7 3|10:7 4|18:7 5|63:7 6|1:7 7|72:7 8|22:7 9|22:7 10|77:8 1|64:8 2|67:8 3|72:8 4|8:8 5|1:8 6|86:8 7|89:8 8|95:8 9|7:8 10|43:9 1|55:9 2|27:9 3|27:9 4|92:9 5|46:9 6|28:9 7|46:9 8|62:9 9|8:9 10|82:10 1|91:10 2|75:10 3|89:10 4|46:10 5|8:10 6|45:10 7|82:10 8|51:10 9|10:10 10</relation>
    <relation name="R238" arity="2" nbTuples="100" semantics="soft" defaultCost="infinity">88:1 1|88:1 2|98:1 3|22:1 4|70:1 5|35:1 6|25:1 7|77:1 8|17:1 9|94:1 10|83:2 1|100:2 2|1:2 3|56:2 4|77:2 5|16:2 6|84:2 7|21:2 8|35:2 9|66:2 10|92:3 1|17:3 2|66:3 3|30:3 4|63:3 5|45:3 6|31:3 7|9:3 8|55:3 9|2:3 10|64:4 1|48:4 2|91:4 3|36:4 4|60:4 5|41:4 6|67:4 7|56:4 8|67:4 9|63:4 10|67:5 1|10:5 2|86:5 3|97:5 4|23:5 5|33:5 6|42:5 7|88:5 8|69:5 9|50:5 10|7:6 1|96:6 2|67:6 3|31:6 4|10:6 5|3:6 6|25:6 7|67:6 8|88:6 9|61:6 10|75:7 1|70:7 2|79:7 3|65:7 4|15:7 5|69:7 6|27:7 7|71:7 8|58:7 9|12:7 10|67:8 1|82:8 2|11:8 3|69:8 4|79:8 5|68:8 6|8:8 7|63:8 8|75:8 9|93:8 10|57:9 1|63:9 2|29:9 3|74:9 4|8:9 5|93:9 6|16:9 7|10:9 8|57:9 9|40:9 10|25:10 1|75:10 2|85:10 3|56:10 4|3:10 5|93:10 6|27:10 7|7:10 8|83:10 9|69:10 10</relation>
    <relation name="R239" arity="2" nbTuples="100" semantics="soft" defaultCost="infinity">67:1 1|7:1 2|40:1 3|80:1 4|24:1 5|61:1 6|30:1 7|3:1 8|76:1 9|49:1 10|81:2 1|86:2 2|52:2 3|20:2 4|61:2 5|34:2 6|79:2 7|48:2 8|61:2 9|47:2 10|23:3 1|93:3 2|6:3 3|92:3 4|57:3 5|8:3 6|88:3 7|75:3 8|10:3 9|74:3 10|48:4 1|32:4 2|83:4 3|82:4 4|69:4 5|37:4 6|23:4 7|71:4 8|37:4 9|100:4 10|15:5 1|76:5 2|8:5 3|92:5 4|7:5 5|7:5 6|77:5 7|50:5 8|37:5 9|66:5 10|85:6 1|36:6 2|13:6 3|54:6 4|99:6 5|92:6 6|12:6 7|24:6 8|27:6 9|42:6 10|27:7 1|98:7 2|40:7 3|51:7 4|28:7 5|47:7 6|8:7 7|2:7 8|43:7 9|37:7 10|81:8 1|73:8 2|52:8 3|7:8 4|51:8 5|99:8 6|96:8 7|53:8 8|31:8 9|100:8 10|15:9 1|85:9 2|12:9 3|66:9 4|25:9 5|19:9 6|49:9 7|11:9 8|8:9 9|59:9 10|80:10 1|15:10 2|15:10 3|44:10 4|49:10 5|94:10 6|48:10 7|40:10 8|14:10 9|48:10 10</relation>
    <relation name="R240" arity="2" nbTuples="100" semantics="soft" defaultCost="infinity">22:1 1|39:1 2|18:1 3|95:1 4|52:1 5|93:1 6|97:1 7|70:1 8|17:1 9|71:1 10|47:2 1|67:2 2|25:2 3|87:2 4|94:2 5|67:2 6|74:2 7|54:2 8|70:2 9|97:2 10|47:3 1|45:3 2|24:3 3|36:3 4|90:3 5|67:3 6|36:3 7|9:3 8|27:3 9|5:3 10|98:4 1|63:4 2|31:4 3|6:4 4|77:4 5|58:4 6|40:4 7|13:4 8|82:4 9|88:4 10|19:5 1|27:5 2|33:5 3|51:5 4|86:5 5|86:5 6|76:5 7|10:5 8|20:5 9|14:5 10|68:6 1|82:6 2|15:6 3|48:6 4|26:6 5|20:6 6|95:6 7|90:6 8|67:6 9|61:6 10|32:7 1|10:7 2|12:7 3|53:7 4|12:7 5|58:7 6|2:7 7|59:7 8|51:7 9|38:7 10|79:8 1|17:8 2|49:8 3|31:8 4|24:8 5|17:8 6|77:8 7|55:8 8|91:8 9|24:8 10|28:9 1|96:9 2|89:9 3|85:9 4|38:9 5|43:9 6|43:9 7|30:9 8|52:9 9|15:9 10|59:10 1|84:10 2|76:10 3|68:10 4|52:10 5|83:10 6|48:10 7|63:10 8|10:10 9|18:10 10</relation>
    <relation name="R241" arity="2" nbTuples="100" semantics="soft" defaultCost="infinity">99:1 1|23:1 2|10:1 3|99:1 4|32:1 5|56:1 6|41:1 7|64:1 8|21:1 9|67:1 10|79:2 1|45:2 2|51:2 3|10:2 4|89:2 5|32:2 6|68:2 7|17:2 8|47:2 9|87:2 10|63:3 1|45:3 2|64:3 3|63:3 4|15:3 5|5:3 6|86:3 7|29:3 8|62:3 9|23:3 10|69:4 1|7:4 2|77:4 3|16:4 4|83:4 5|63:4 6|70:4 7|77:4 8|88:4 9|16:4 10|83:5 1|67:5 2|28:5 3|89:5 4|34:5 5|78:5 6|29:5 7|12:5 8|96:5 9|91:5 10|72:6 1|91:6 2|11:6 3|45:6 4|63:6 5|41:6 6|58:6 7|35:6 8|12:6 9|70:6 10|31:7 1|86:7 2|13:7 3|24:7 4|81:7 5|2:7 6|53:7 7|69:7 8|67:7 9|41:7 10|62:8 1|44:8 2|3:8 3|70:8 4|41:8 5|48:8 6|49:8 7|59:8 8|98:8 9|48:8 10|82:9 1|76:9 2|90:9 3|79:9 4|8:9 5|17:9 6|4:9 7|51:9 8|12:9 9|74:9 10|40:10 1|92:10 2|35:10 3|82:10 4|71:10 5|68:10 6|54:10 7|64:10 8|10:10 9|77:10 10</relation>
    <relation name="R242" arity="2" nbTuples="100" semantics="soft" defaultCost="infinity">81:1 1|59:1 2|94:1 3|5:1 4|47:1 5|74:1 6|34:1 7|12:1 8|50:1 9|95:1 10|56:2 1|98:2 2|23:2 3|52:2 4|12:2 5|2:2 6|55:2 7|11:2 8|44:2 9|72:2 10|49:3 1|70:3 2|95:3 3|26:3 4|24:3 5|84:3 6|31:3 7|63:3 8|64:3 9|73:3 10|88:4 1|30:4 2|100:4 3|23:4 4|14:4 5|19:4 6|89:4 7|14:4 8|48:4 9|17:4 10|57:5 1|86:5 2|10:5 3|82:5 4|31:5 5|61:5 6|7:5 7|28:5 8|27:5 9|46:5 10|34:6 1|9:6 2|95:6 3|60:6 4|48:6 5|5:6 6|14:6 7|95:6 8|17:6 9|86:6 10|96:7 1|3:7 2|8:7 3|75:7 4|44:7 5|47:7 6|44:7 7|55:7 8|13:7 9|28:7 10|99:8 1|14:8 2|63:8 3|90:8 4|8:8 5|29:8 6|45:8 7|41:8 8|59:8 9|70:8 10|91:9 1|74:9 2|18:9 3|99:9 4|49:9 5|55:9 6|71:9 7|50:9 8|7:9 9|57:9 10|3:10 1|38:10 2|79:10 3|70:10 4|32:10 5|5:10 6|87:10 7|37:10 8|7:10 9|52:10 10</relation>
    <relation name="R243" arity="2" nbTuples="100" semantics="soft" defaultCost="infinity">44:1 1|52:1 2|39:1 3|70:1 4|63:1 5|41:1 6|59:1 7|56:1 8|70:1 9|78:1 10|33:2 1|39:2 2|45:2 3|51:2 4|61:2 5|48:2 6|25:2 7|48:2 8|22:2 9|77:2 10|32:3 1|87:3 2|46:3 3|25:3 4|31:3 5|95:3 6|55:3 7|20:3 8|12:3 9|81:3 10|73:4 1|67:4 2|98:4 3|43:4 4|53:4 5|88:4 6|15:4 7|7:4 8|78:4 9|63:4 10|33:5 1|77:5 2|82:5 3|22:5 4|75:5 5|51:5 6|1:5 7|77:5 8|14:5 9|44:5 10|42:6 1|36:6 2|20:6 3|41:6 4|40:6 5|74:6 6|35:6 7|95:6 8|16:6 9|21:6 10|86:7 1|66:7 2|18:7 3|37:7 4|66:7 5|20:7 6|75:7 7|52:7 8|21:7 9|53:7 10|63:8 1|62:8 2|70:8 3|67:8 4|64:8 5|88:8 6|52:8 7|88:8 8|28:8 9|16:8 10|79:9 1|23:9 2|97:9 3|67:9 4|97:9 5|98:9 6|7:9 7|71:9 8|34:9 9|94:9 10|34:10 1|25:10 2|57:10 3|23:10 4|20:10 5|79:10 6|15:10 7|40:10 8|36:10 9|3:10 10</relation>
    <relation name="R244" arity="2" nbTuples="100" semantics="soft" defaultCost="infinity">33:1 1|47:1 2|85:1 3|28:1 4|36:1 5|30:1 6|99:1 7|13:1 8|37:1 9|74:1 10|85:2 1|97:2 2|74:2 3|16:2 4|21:2 5|84:2 6|100:2 7|70:2 8|99:2 9|21:2 10|53:3 1|66:3 2|69:3 3|5:3 4|87:3 5|92:3 6|70:3 7|6:3 8|17:3 9|91:3 10|25:4 1|32:4 2|86:4 3|80:4 4|13:4 5|69:4 6|41:4 7|48:4 8|35:4 9|33:4 10|26:5 1|100:5 2|96:5 3|97:5 4|79:5 5|20:5 6|7:5 7|87:5 8|24:5 9|40:5 10|38:6 1|37:6 2|51:6 3|98:6 4|11:6 5|57:6 6|95:6 7|14:6 8|13:6 9|69:6 10|4:7 1|9:7 2|86:7 3|7:7 4|56:7 5|18:7 6|59:7 7|32:7 8|8:7 9|82:7 10|55:8 1|27:8 2|10:8 3|38:8 4|18:8 5|88:8 6|72:8 7|26:8 8|7:8 9|95:8 10|96:9 1|22:9 2|68:9 3|53:9 4|89:9 5|76:9 6|91:9 7|90:9 8|41:9 9|51:9 10|12:10 1|29:10 2|47:10 3|30:10 4|37:10 5|13:10 6|40:10 7|70:10 8|46:10 9|22:10 10</relation>
    <relation name="R245" arity="2" nbTuples="100" semantics="soft" defaultCost="infinity">61:1 1|74:1 2|98:1 3|12:1 4|63:1 5|72:1 6|19:1 7|19:1 8|17:1 9|79:1 10|63:2 1|7:2 2|62:2 3|46:2 4|44:2 5|62:2 6|30:2 7|3:2 8|15:2 9|41:2 10|19:3 1|23:3 2|40:3 3|52:3 4|59:3 5|54:3 6|11:3 7|31:3 8|64:3 9|91:3 10|12:4 1|59:4 2|35:4 3|74:4 4|5:4 5|81:4 6|58:4 7|55:4 8|80:4 9|23:4 10|84:5 1|61:5 2|65:5 3|83:5 4|12:5 5|73:5 6|37:5 7|77:5 8|62:5 9|39:5 10|32:6 1|17:6 2|88:6 3|83:6 4|95:6 5|23:6 6|25:6 7|46:6 8|23:6 9|30:6 10|17:7 1|4:7 2|23:7 3|48:7 4|7:7 5|90:7 6|100:7 7|47:7 8|3:7 9|85:7 10|22:8 1|50:8 2|88:8 3|97:8 4|31:8 5|56:8 6|20:8 7|27:8 8|72:8 9|19:8 10|46:9 1|60:9 2|13:9 3|61:9 4|22:9 5|3:9 6|34:9 7|93:9 8|55:9 9|51:9 10|67:10 1|91:10 2|5:10 3|49:10 4|23:10 5|79:10 6|64:10 7|65:10 8|85:10 9|28:10 10</relation>
    <relation name="R246" arity="2" nbTuples="100" semantics="soft" defaultCost="infinity">6:1 1|11:1 2|62:1 3|20:1 4|54:1 5|90:1 6|8:1 7|68:1 8|21:1 9|56:1 10|82:2 1|31:2 2|87:2 3|51:2 4|72:2 5|40:2 6|84:2 7|91:2 8|49:2 9|47:2 10|66:3 1|45:3 2|31:3 3|55:3 4|36:3 5|57:3 6|7:3 7|56:3 8|80:3 9|79:3 10|64:4 1|48:4 2|61:4 3|65:4 4|83:4 5|8:4 6|13:4 7|80:4 8|9:4 9|25:4 10|97:5 1|21:5 2|95:5 3|15:5 4|34:5 5|19:5 6|93:5 7|64:5 8|30:5 9|40:5 10|46:6 1|100:6 2|81:6 3|100:6 4|41:6 5|93:6 6|24:6 7|45:6 8|13:6 9|45:6 10|31:7 1|78:7 2|95:7 3|61:7 4|65:7 5|14:7 6|45:7 7|46:7 8|16:7 9|23:7 10|67:8 1|88:8 2|4:8 3|6:8 4|40:8 5|93:8 6|99:8 7|35:8 8|98:8 9|25:8 10|30:9 1|88:9 2|67:9 3|13:9 4|61:9 5|83:9 6|28:9 7|3:9 8|25:9 9|46:9 10|46:10 1|46:10 2|32:10 3|21:10 4|62:10 5|14:10 6|54:10 7|41:10 8|7:10 9|58:10 10</relation>
    <relation name="R247" arity="2" nbTuples="100" semantics="soft" defaultCost="infinity">73:1 1|100:1 2|10:1 3|73:1 4|10:1 5|51:1 6|83:1 7|96:1 8|11:1 9|93:1 10|35:2 1|65:2 2|26:2 3|14:2 4|25:2 5|36:2 6|61:2 7|75:2 8|23:2 9|33:2 10|90:3 1|52:3 2|22:3 3|99:3 4|91:3 5|59:3 6|76:3 7|14:3 8|64:3 9|51:3 10|79:4 1|17:4 2|24:4 3|55:4 4|75:4 5|97:4 6|72:4 7|19:4 8|86:4 9|77:4 10|82:5 1|2:5 2|84:5 3|60:5 4|100:5 5|54:5 6|75:5 7|82:5 8|4:5 9|19:5 10|75:6 1|28:6 2|51:6 3|88:6 4|43:6 5|5:6 6|100:6 7|40:6 8|97:6 9|39:6 10|27:7 1|96:7 2|4:7 3|22:7 4|29:7 5|44:7 6|32:7 7|27:7 8|23:7 9|75:7 10|88:8 1|48:8 2|10:8 3|1:8 4|98:8 5|46:8 6|80:8 7|43:8 8|96:8 9|15:8 10|88:9 1|85:9 2|90:9 3|2:9 4|26:9 5|16:9 6|89:9 7|77:9 8|41:9 9|29:9 10|86:10 1|65:10 2|75:10 3|37:10 4|56:10 5|9:10 6|84:10 7|27:10 8|44:10 9|71:10 10</relation>
    <relation name="R248" arity="2" nbTuples="100" semantics="soft" defaultCost="infinity">96:1 1|3:1 2|16:1 3|42:1 4|97:1 5|97:1 6|64:1 7|51:1 8|67:1 9|86:1 10|15:2 1|74:2 2|17:2 3|69:2 4|6:2 5|34:2 6|50:2 7|49:2 8|41:2 9|16:2 10|27:3 1|65:3 2|79:3 3|15:3 4|85:3 5|18:3 6|71:3 7|77:3 8|60:3 9|69:3 10|45:4 1|85:4 2|71:4 3|38:4 4|17:4 5|1:4 6|3:4 7|30:4 8|90:4 9|65:4 10|79:5 1|44:5 2|40:5 3|11:5 4|50:5 5|17:5 6|79:5 7|91:5 8|35:5 9|10:5 10|28:6 1|9:6 2|55:6 3|34:6 4|84:6 5|43:6 6|40:6 7|74:6 8|95:6 9|50:6 10|75:7 1|77:7 2|44:7 3|8:7 4|37:7 5|31:7 6|20:7 7|91:7 8|12:7 9|59:7 10|16:8 1|29:8 2|36:8 3|55:8 4|25:8 5|65:8 6|84:8 7|60:8 8|6:8 9|74:8 10|51:9 1|98:9 2|97:9 3|56:9 4|97:9 5|75:9 6|6:9 7|32:9 8|19:9 9|58:9 10|67:10 1|57:10 2|82:10 3|56:10 4|60:10 5|22:10 6|94:10 7|30:10 8|13:10 9|34:10 10</relation>
    <relation name="R249" arity="2" nbTuples="100" semantics="soft" defaultCost="infinity">34:1 1|81:1 2|51:1 3|52:1 4|52:1 5|78:1 6|66:1 7|55:1 8|57:1 9|97:1 10|67:2 1|90:2 2|31:2 3|89:2 4|10:2 5|22:2 6|6:2 7|2:2 8|99:2 9|27:2 10|5:3 1|98:3 2|16:3 3|34:3 4|85:3 5|91:3 6|77:3 7|35:3 8|70:3 9|95:3 10|61:4 1|78:4 2|26:4 3|68:4 4|36:4 5|51:4 6|68:4 7|56:4 8|11:4 9|95:4 10|75:5 1|79:5 2|91:5 3|51:5 4|7:5 5|61:5 6|64:5 7|5:5 8|56:5 9|58:5 10|37:6 1|84:6 2|32:6 3|77:6 4|92:6 5|62:6 6|83:6 7|60:6 8|18:6 9|92:6 10|62:7 1|32:7 2|31:7 3|76:7 4|42:7 5|28:7 6|30:7 7|18:7 8|98:7 9|12:7 10|99:8 1|44:8 2|70:8 3|39:8 4|52:8 5|93:8 6|63:8 7|40:8 8|37:8 9|45:8 10|98:9 1|93:9 2|17:9 3|51:9 4|42:9 5|37:9 6|17:9 7|17:9 8|33:9 9|58:9 10|59:10 1|7:10 2|14:10 3|57:10 4|57:10 5|7:10 6|2:10 7|1:10 8|20:10 9|8:10 10</relation>
    <relation name="R250" arity="2" nbTuples="100" semantics="soft" defaultCost="infinity">9:1 1|63:1 2|30:1 3|68:1 4|75:1 5|31:1 6|84:1 7|26:1 8|21:1 9|75:1 10|63:2 1|43:2 2|46:2 3|62:2 4|77:2 5|71:2 6|73:2 7|6:2 8|64:2 9|56:2 10|46:3 1|66:3 2|56:3 3|28:3 4|3:3 5|77:3 6|19:3 7|8:3 8|94:3 9|66:3 10|61:4 1|57:4 2|17:4 3|65:4 4|49:4 5|40:4 6|30:4 7|2:4 8|27:4 9|4:4 10|47:5 1|37:5 2|23:5 3|13:5 4|91:5 5|55:5 6|54:5 7|8:5 8|78:5 9|60:5 10|58:6 1|22:6 2|100:6 3|23:6 4|99:6 5|14:6 6|63:6 7|6:6 8|55:6 9|40:6 10|92:7 1|86:7 2|37:7 3|22:7 4|19:7 5|80:7 6|67:7 7|55:7 8|12:7 9|89:7 10|92:8 1|21:8 2|79:8 3|39:8 4|70:8 5|57:8 6|31:8 7|47:8 8|49:8 9|2:8 10|59:9 1|94:9 2|1:9 3|73:9 4|81:9 5|43:9 6|95:9 7|50:9 8|30:9 9|97:9 10|93:10 1|71:10 2|9:10 3|67:10 4|46:10 5|46:10 6|36:10 7|66:10 8|94:10 9|76:10 10</relation>
    <relation name="R251" arity="2" nbTuples="100" semantics="soft" defaultCost="infinity">86:1 1|38:1 2|58:1 3|35:1 4|91:1 5|91:1 6|71:1 7|67:1 8|34:1 9|75:1 10|35:2 1|48:2 2|29:2 3|33:2 4|31:2 5|43:2 6|55:2 7|40:2 8|73:2 9|80:2 10|9:3 1|7:3 2|11:3 3|94:3 4|66:3 5|52:3 6|13:3 7|51:3 8|99:3 9|96:3 10|11:4 1|1:4 2|87:4 3|48:4 4|87:4 5|15:4 6|71:4 7|67:4 8|83:4 9|45:4 10|24:5 1|40:5 2|75:5 3|99:5 4|5:5 5|61:5 6|93:5 7|19:5 8|52:5 9|92:5 10|13:6 1|66:6 2|73:6 3|79:6 4|18:6 5|63:6 6|91:6 7|33:6 8|27:6 9|50:6 10|39:7 1|2:7 2|56:7 3|58:7 4|22:7 5|47:7 6|68:7 7|12:7 8|28:7 9|9:7 10|49:8 1|58:8 2|88:8 3|33:8 4|74:8 5|90:8 6|19:8 7|73:8 8|45:8 9|48:8 10|87:9 1|23:9 2|5:9 3|71:9 4|75:9 5|56:9 6|66:9 7|51:9 8|41:9 9|88:9 10|4:10 1|94:10 2|20:10 3|38:10 4|38:10 5|23:10 6|99:10 7|79:10 8|84:10 9|56:10 10</relation>
    <relation name="R252" arity="2" nbTuples="100" semantics="soft" defaultCost="infinity">25:1 1|45:1 2|12:1 3|13:1 4|16:1 5|87:1 6|53:1 7|99:1 8|56:1 9|56:1 10|85:2 1|73:2 2|1:2 3|7:2 4|25:2 5|72:2 6|3:2 7|16:2 8|82:2 9|46:2 10|51:3 1|48:3 2|70:3 3|28:3 4|90:3 5|77:3 6|80:3 7|66:3 8|84:3 9|33:3 10|7:4 1|79:4 2|37:4 3|42:4 4|72:4 5|53:4 6|56:4 7|55:4 8|49:4 9|17:4 10|17:5 1|96:5 2|2:5 3|82:5 4|28:5 5|4:5 6|45:5 7|93:5 8|39:5 9|33:5 10|28:6 1|55:6 2|7:6 3|87:6 4|77:6 5|92:6 6|53:6 7|23:6 8|83:6 9|16:6 10|76:7 1|82:7 2|15:7 3|60:7 4|31:7 5|78:7 6|48:7 7|87:7 8|4:7 9|8:7 10|38:8 1|58:8 2|8:8 3|5:8 4|54:8 5|95:8 6|85:8 7|19:8 8|60:8 9|62:8 10|63:9 1|64:9 2|81:9 3|48:9 4|40:9 5|33:9 6|37:9 7|31:9 8|70:9 9|60:9 10|14:10 1|60:10 2|13:10 3|55:10 4|36:10 5|99:10 6|76:10 7|40:10 8|78:10 9|35:10 10</relation>
    <relation name="R253" arity="2" nbTuples="100" semantics="soft" defaultCost="infinity">12:1 1|65:1 2|84:1 3|83:1 4|57:1 5|77:1 6|72:1 7|69:1 8|88:1 9|82:1 10|46:2 1|100:2 2|65:2 3|58:2 4|46:2 5|18:2 6|55:2 7|9:2 8|87:2 9|35:2 10|91:3 1|13:3 2|22:3 3|57:3 4|1:3 5|35:3 6|13:3 7|13:3 8|73:3 9|49:3 10|43:4 1|8:4 2|22:4 3|46:4 4|15:4 5|55:4 6|44:4 7|67:4 8|85:4 9|26:4 10|95:5 1|57:5 2|40:5 3|25:5 4|95:5 5|92:5 6|88:5 7|67:5 8|75:5 9|97:5 10|71:6 1|8:6 2|97:6 3|44:6 4|82:6 5|84:6 6|68:6 7|78:6 8|3:6 9|58:6 10|11:7 1|6:7 2|8:7 3|6:7 4|29:7 5|42:7 6|23:7 7|16:7 8|72:7 9|96:7 10|76:8 1|15:8 2|73:8 3|76:8 4|43:8 5|93:8 6|29:8 7|36:8 8|91:8 9|23:8 10|11:9 1|27:9 2|56:9 3|58:9 4|83:9 5|66:9 6|51:9 7|5:9 8|42:9 9|56:9 10|87:10 1|76:10 2|54:10 3|68:10 4|94:10 5|41:10 6|64:10 7|24:10 8|83:10 9|91:10 10</relation>
    <relation name="R254" arity="2" nbTuples="100" semantics="soft" defaultCost="infinity">54:1 1|84:1 2|53:1 3|89:1 4|89:1 5|96:1 6|57:1 7|51:1 8|67:1 9|35:1 10|41:2 1|74:2 2|67:2 3|90:2 4|67:2 5|10:2 6|56:2 7|90:2 8|67:2 9|64:2 10|56:3 1|30:3 2|21:3 3|68:3 4|41:3 5|47:3 6|79:3 7|92:3 8|6:3 9|67:3 10|10:4 1|19:4 2|21:4 3|99:4 4|60:4 5|14:4 6|25:4 7|82:4 8|32:4 9|26:4 10|50:5 1|20:5 2|34:5 3|29:5 4|55:5 5|82:5 6|51:5 7|51:5 8|62:5 9|89:5 10|60:6 1|6:6 2|77:6 3|45:6 4|99:6 5|89:6 6|25:6 7|29:6 8|14:6 9|75:6 10|15:7 1|99:7 2|28:7 3|99:7 4|70:7 5|41:7 6|98:7 7|98:7 8|21:7 9|15:7 10|53:8 1|33:8 2|4:8 3|48:8 4|13:8 5|13:8 6|50:8 7|60:8 8|58:8 9|91:8 10|32:9 1|90:9 2|89:9 3|17:9 4|60:9 5|52:9 6|47:9 7|71:9 8|25:9 9|28:9 10|70:10 1|46:10 2|95:10 3|81:10 4|70:10 5|76:10 6|16:10 7|44:10 8|78:10 9|49:10 10</relation>
    <relation name="R255" arity="2" nbTuples="100" semantics="soft" defaultCost="infinity">41:1 1|22:1 2|44:1 3|8:1 4|14:1 5|58:1 6|22:1 7|70:1 8|57:1 9|39:1 10|60:2 1|59:2 2|68:2 3|94:2 4|14:2 5|97:2 6|27:2 7|49:2 8|44:2 9|71:2 10|14:3 1|57:3 2|11:3 3|27:3 4|78:3 5|9:3 6|4:3 7|40:3 8|90:3 9|9:3 10|2:4 1|56:4 2|64:4 3|42:4 4|97:4 5|71:4 6|13:4 7|60:4 8|93:4 9|9:4 10|10:5 1|1:5 2|84:5 3|12:5 4|32:5 5|15:5 6|79:5 7|50:5 8|69:5 9|54:5 10|60:6 1|41:6 2|17:6 3|27:6 4|92:6 5|50:6 6|34:6 7|38:6 8|81:6 9|55:6 10|49:7 1|56:7 2|63:7 3|94:7 4|3:7 5|99:7 6|30:7 7|5:7 8|7:7 9|46:7 10|56:8 1|60:8 2|99:8 3|37:8 4|74:8 5|84:8 6|82:8 7|49:8 8|32:8 9|8:8 10|79:9 1|3:9 2|28:9 3|26:9 4|53:9 5|69:9 6|72:9 7|43:9 8|6:9 9|34:9 10|10:10 1|11:10 2|10:10 3|7:10 4|73:10 5|59:10 6|44:10 7|17:10 8|63:10 9|74:10 10</relation>
    <relation name="R256" arity="2" nbTuples="100" semantics="soft" defaultCost="infinity">14:1 1|26:1 2|68:1 3|67:1 4|10:1 5|9:1 6|79:1 7|44:1 8|16:1 9|67:1 10|61:2 1|67:2 2|2:2 3|65:2 4|36:2 5|86:2 6|85:2 7|85:2 8|72:2 9|19:2 10|70:3 1|54:3 2|58:3 3|6:3 4|22:3 5|85:3 6|13:3 7|20:3 8|12:3 9|50:3 10|31:4 1|46:4 2|39:4 3|86:4 4|74:4 5|98:4 6|7:4 7|42:4 8|63:4 9|92:4 10|51:5 1|31:5 2|63:5 3|64:5 4|18:5 5|93:5 6|46:5 7|44:5 8|7:5 9|20:5 10|34:6 1|7:6 2|23:6 3|43:6 4|70:6 5|45:6 6|47:6 7|51:6 8|16:6 9|3:6 10|65:7 1|39:7 2|8:7 3|65:7 4|64:7 5|80:7 6|93:7 7|80:7 8|22:7 9|35:7 10|43:8 1|72:8 2|23:8 3|36:8 4|29:8 5|66:8 6|41:8 7|89:8 8|33:8 9|56:8 10|47:9 1|61:9 2|29:9 3|1:9 4|90:9 5|64:9 6|26:9 7|71:9 8|76:9 9|52:9 10|63:10 1|95:10 2|8:10 3|98:10 4|65:10 5|24:10 6|73:10 7|34:10 8|23:10 9|67:10 10</relation>
    <relation name="R257" arity="2" nbTuples="100" semantics="soft" defaultCost="infinity">80:1 1|2:1 2|51:1 3|13:1 4|15:1 5|79:1 6|64:1 7|91:1 8|53:1 9|4:1 10|59:2 1|7:2 2|2:2 3|60:2 4|67:2 5|36:2 6|59:2 7|49:2 8|8:2 9|18:2 10|70:3 1|8:3 2|16:3 3|81:3 4|36:3 5|20:3 6|50:3 7|82:3 8|91:3 9|88:3 10|76:4 1|25:4 2|51:4 3|36:4 4|22:4 5|96:4 6|5:4 7|50:4 8|24:4 9|50:4 10|55:5 1|56:5 2|61:5 3|39:5 4|95:5 5|85:5 6|52:5 7|87:5 8|46:5 9|74:5 10|3:6 1|85:6 2|17:6 3|8:6 4|67:6 5|91:6 6|2:6 7|8:6 8|96:6 9|97:6 10|57:7 1|55:7 2|40:7 3|43:7 4|14:7 5|99:7 6|2:7 7|43:7 8|41:7 9|49:7 10|81:8 1|17:8 2|46:8 3|75:8 4|74:8 5|90:8 6|53:8 7|89:8 8|48:8 9|92:8 10|74:9 1|64:9 2|28:9 3|46:9 4|28:9 5|47:9 6|15:9 7|91:9 8|3:9 9|38:9 10|48:10 1|83:10 2|17:10 3|3:10 4|55:10 5|73:10 6|66:10 7|33:10 8|87:10 9|36:10 10</relation>
    <relation name="R258" arity="2" nbTuples="100" semantics="soft" defaultCost="infinity">47:1 1|29:1 2|13:1 3|23:1 4|30:1 5|75:1 6|67:1 7|71:1 8|22:1 9|11:1 10|78:2 1|7:2 2|88:2 3|15:2 4|76:2 5|75:2 6|45:2 7|81:2 8|72:2 9|82:2 10|5:3 1|37:3 2|20:3 3|97:3 4|46:3 5|75:3 6|31:3 7|91:3 8|34:3 9|2:3 10|89:4 1|53:4 2|43:4 3|65:4 4|23:4 5|75:4 6|40:4 7|50:4 8|20:4 9|62:4 10|91:5 1|2:5 2|43:5 3|76:5 4|88:5 5|50:5 6|93:5 7|97:5 8|81:5 9|98:5 10|88:6 1|37:6 2|75:6 3|93:6 4|77:6 5|48:6 6|88:6 7|16:6 8|73:6 9|88:6 10|29:7 1|57:7 2|13:7 3|36:7 4|100:7 5|40:7 6|70:7 7|98:7 8|97:7 9|91:7 10|9:8 1|33:8 2|54:8 3|70:8 4|71:8 5|37:8 6|89:8 7|93:8 8|77:8 9|69:8 10|82:9 1|35:9 2|3:9 3|52:9 4|54:9 5|88:9 6|38:9 7|29:9 8|33:9 9|39:9 10|47:10 1|76:10 2|18:10 3|22:10 4|79:10 5|83:10 6|14:10 7|72:10 8|43:10 9|6:10 10</relation>
    <relation name="R259" arity="2" nbTuples="100" semantics="soft" defaultCost="infinity">86:1 1|35:1 2|29:1 3|94:1 4|92:1 5|53:1 6|84:1 7|39:1 8|7:1 9|73:1 10|1:2 1|83:2 2|20:2 3|98:2 4|25:2 5|33:2 6|49:2 7|55:2 8|9:2 9|81:2 10|3:3 1|10:3 2|58:3 3|32:3 4|19:3 5|10:3 6|52:3 7|64:3 8|9:3 9|47:3 10|47:4 1|97:4 2|61:4 3|32:4 4|35:4 5|61:4 6|77:4 7|22:4 8|99:4 9|1:4 10|71:5 1|47:5 2|64:5 3|95:5 4|100:5 5|22:5 6|33:5 7|96:5 8|43:5 9|64:5 10|37:6 1|73:6 2|79:6 3|57:6 4|63:6 5|58:6 6|29:6 7|62:6 8|8:6 9|56:6 10|58:7 1|92:7 2|17:7 3|66:7 4|74:7 5|46:7 6|11:7 7|59:7 8|6:7 9|100:7 10|46:8 1|80:8 2|55:8 3|56:8 4|65:8 5|74:8 6|4:8 7|48:8 8|4:8 9|5:8 10|44:9 1|24:9 2|90:9 3|16:9 4|41:9 5|11:9 6|3:9 7|67:9 8|66:9 9|11:9 10|17:10 1|17:10 2|40:10 3|66:10 4|59:10 5|57:10 6|27:10 7|68:10 8|62:10 9|41:10 10</relation>
    <relation name="R260" arity="2" nbTuples="100" semantics="soft" defaultCost="infinity">61:1 1|13:1 2|15:1 3|76:1 4|40:1 5|97:1 6|99:1 7|87:1 8|50:1 9|31:1 10|66:2 1|22:2 2|46:2 3|21:2 4|66:2 5|92:2 6|39:2 7|62:2 8|59:2 9|1:2 10|44:3 1|72:3 2|60:3 3|71:3 4|12:3 5|75:3 6|17:3 7|23:3 8|56:3 9|67:3 10|34:4 1|36:4 2|86:4 3|61:4 4|26:4 5|52:4 6|99:4 7|31:4 8|89:4 9|94:4 10|84:5 1|66:5 2|75:5 3|94:5 4|25:5 5|74:5 6|17:5 7|19:5 8|89:5 9|47:5 10|40:6 1|61:6 2|71:6 3|54:6 4|58:6 5|25:6 6|9:6 7|17:6 8|60:6 9|29:6 10|30:7 1|59:7 2|53:7 3|20:7 4|96:7 5|22:7 6|28:7 7|90:7 8|7:7 9|1:7 10|25:8 1|85:8 2|89:8 3|46:8 4|16:8 5|56:8 6|51:8 7|20:8 8|14:8 9|30:8 10|90:9 1|61:9 2|90:9 3|75:9 4|75:9 5|2:9 6|44:9 7|12:9 8|75:9 9|50:9 10|97:10 1|65:10 2|82:10 3|100:10 4|1:10 5|13:10 6|11:10 7|67:10 8|19:10 9|62:10 10</relation>
    <relation name="R261" arity="2" nbTuples="100" semantics="soft" defaultCost="infinity">76:1 1|94:1 2|48:1 3|27:1 4|29:1 5|39:1 6|33:1 7|62:1 8|33:1 9|16:1 10|19:2 1|88:2 2|70:2 3|94:2 4|22:2 5|84:2 6|44:2 7|59:2 8|40:2 9|53:2 10|8:3 1|80:3 2|20:3 3|88:3 4|62:3 5|11:3 6|98:3 7|2:3 8|11:3 9|19:3 10|91:4 1|31:4 2|18:4 3|7:4 4|44:4 5|43:4 6|8:4 7|96:4 8|81:4 9|45:4 10|85:5 1|81:5 2|93:5 3|18:5 4|58:5 5|90:5 6|75:5 7|56:5 8|7:5 9|56:5 10|75:6 1|51:6 2|40:6 3|83:6 4|64:6 5|98:6 6|19:6 7|20:6 8|30:6 9|89:6 10|19:7 1|16:7 2|2:7 3|78:7 4|25:7 5|57:7 6|68:7 7|18:7 8|60:7 9|78:7 10|1:8 1|92:8 2|13:8 3|44:8 4|30:8 5|63:8 6|74:8 7|34:8 8|100:8 9|21:8 10|24:9 1|25:9 2|19:9 3|4:9 4|35:9 5|44:9 6|2:9 7|27:9 8|1:9 9|31:9 10|86:10 1|59:10 2|9:10 3|17:10 4|72:10 5|48:10 6|85:10 7|4:10 8|95:10 9|25:10 10</relation>
    <relation name="R262" arity="2" nbTuples="100" semantics="soft" defaultCost="infinity">62:1 1|11:1 2|24:1 3|58:1 4|40:1 5|36:1 6|9:1 7|76:1 8|51:1 9|64:1 10|66:2 1|34:2 2|17:2 3|42:2 4|48:2 5|47:2 6|18:2 7|26:2 8|58:2 9|57:2 10|86:3 1|26:3 2|29:3 3|80:3 4|36:3 5|23:3 6|4:3 7|30:3 8|13:3 9|3:3 10|97:4 1|79:4 2|73:4 3|67:4 4|1:4 5|92:4 6|41:4 7|91:4 8|75:4 9|21:4 10|81:5 1|6:5 2|99:5 3|66:5 4|11:5 5|85:5 6|25:5 7|21:5 8|23:5 9|62:5 10|46:6 1|68:6 2|38:6 3|76:6 4|90:6 5|25:6 6|94:6 7|25:6 8|33:6 9|53:6 10|12:7 1|80:7 2|35:7 3|15:7 4|96:7 5|70:7 6|51:7 7|94:7 8|9:7 9|83:7 10|45:8 1|16:8 2|82:8 3|33:8 4|32:8 5|13:8 6|9:8 7|29:8 8|19:8 9|55:8 10|70:9 1|73:9 2|35:9 3|2:9 4|80:9 5|96:9 6|80:9 7|19:9 8|99:9 9|79:9 10|91:10 1|13:10 2|62:10 3|34:10 4|91:10 5|91:10 6|69:10 7|23:10 8|41:10 9|97:10 10</relation>
    <relation name="R263" arity="2" nbTuples="100" semantics="soft" defaultCost="infinity">51:1 1|81:1 2|39:1 3|86:1 4|94:1 5|58:1 6|98:1 7|33:1 8|92:1 9|57:1 10|35:2 1|93:2 2|67:2 3|7:2 4|39:2 5|61:2 6|6:2 7|7:2 8|40:2 9|8:2 10|95:3 1|1:3 2|11:3 3|24:3 4|24:3 5|68:3 6|13:3 7|17:3 8|74:3 9|62:3 10|88:4 1|77:4 2|3:4 3|36:4 4|36:4 5|49:4 6|98:4 7|36:4 8|33:4 9|12:4 10|38:5 1|98:5 2|82:5 3|24:5 4|32:5 5|10:5 6|36:5 7|23:5 8|3:5 9|39:5 10|8:6 1|60:6 2|88:6 3|96:6 4|41:6 5|91:6 6|80:6 7|31:6 8|89:6 9|6:6 10|81:7 1|41:7 2|87:7 3|77:7 4|69:7 5|85:7 6|53:7 7|27:7 8|63:7 9|5:7 10|11:8 1|51:8 2|73:8 3|96:8 4|56:8 5|57:8 6|50:8 7|18:8 8|100:8 9|88:8 10|8:9 1|46:9 2|6:9 3|86:9 4|100:9 5|2:9 6|95:9 7|11:9 8|92:9 9|6:9 10|49:10 1|56:10 2|7:10 3|32:10 4|61:10 5|69:10 6|89:10 7|83:10 8|51:10 9|80:10 10</relation>
    <relation name="R264" arity="2" nbTuples="100" semantics="soft" defaultCost="infinity">11:1 1|48:1 2|1:1 3|76:1 4|40:1 5|95:1 6|50:1 7|3:1 8|42:1 9|72:1 10|74:2 1|45:2 2|90:2 3|51:2 4|67:2 5|84:2 6|53:2 7|68:2 8|21:2 9|99:2 10|86:3 1|3:3 2|89:3 3|51:3 4|6:3 5|55:3 6|41:3 7|33:3 8|33:3 9|68:3 10|67:4 1|64:4 2|17:4 3|77:4 4|57:4 5|76:4 6|2:4 7|54:4 8|97:4 9|99:4 10|74:5 1|62:5 2|54:5 3|67:5 4|47:5 5|22:5 6|71:5 7|14:5 8|78:5 9|45:5 10|1:6 1|36:6 2|65:6 3|88:6 4|16:6 5|87:6 6|82:6 7|36:6 8|70:6 9|64:6 10|13:7 1|35:7 2|67:7 3|19:7 4|24:7 5|42:7 6|18:7 7|68:7 8|60:7 9|85:7 10|26:8 1|43:8 2|74:8 3|93:8 4|8:8 5|30:8 6|40:8 7|62:8 8|16:8 9|96:8 10|43:9 1|19:9 2|69:9 3|46:9 4|41:9 5|38:9 6|30:9 7|31:9 8|27:9 9|84:9 10|24:10 1|4:10 2|27:10 3|51:10 4|31:10 5|72:10 6|90:10 7|73:10 8|47:10 9|85:10 10</relation>
    <relation name="R265" arity="2" nbTuples="100" semantics="soft" defaultCost="infinity">2:1 1|22:1 2|54:1 3|61:1 4|89:1 5|79:1 6|12:1 7|55:1 8|48:1 9|32:1 10|11:2 1|28:2 2|13:2 3|51:2 4|56:2 5|97:2 6|98:2 7|14:2 8|14:2 9|93:2 10|88:3 1|97:3 2|73:3 3|98:3 4|27:3 5|81:3 6|51:3 7|80:3 8|58:3 9|35:3 10|90:4 1|84:4 2|78:4 3|5:4 4|91:4 5|100:4 6|59:4 7|59:4 8|19:4 9|79:4 10|42:5 1|96:5 2|95:5 3|36:5 4|32:5 5|58:5 6|67:5 7|22:5 8|74:5 9|63:5 10|67:6 1|33:6 2|48:6 3|90:6 4|50:6 5|72:6 6|8:6 7|54:6 8|71:6 9|82:6 10|49:7 1|17:7 2|58:7 3|88:7 4|95:7 5|95:7 6|83:7 7|40:7 8|18:7 9|40:7 10|48:8 1|48:8 2|94:8 3|90:8 4|76:8 5|44:8 6|28:8 7|5:8 8|71:8 9|73:8 10|76:9 1|47:9 2|48:9 3|88:9 4|46:9 5|54:9 6|59:9 7|47:9 8|23:9 9|40:9 10|34:10 1|86:10 2|83:10 3|43:10 4|33:10 5|46:10 6|40:10 7|16:10 8|72:10 9|39:10 10</relation>
    <relation name="R266" arity="2" nbTuples="100" semantics="soft" defaultCost="infinity">19:1 1|64:1 2|95:1 3|36:1 4|2:1 5|19:1 6|5:1 7|74:1 8|50:1 9|34:1 10|25:2 1|95:2 2|11:2 3|92:2 4|52:2 5|27:2 6|14:2 7|31:2 8|3:2 9|62:2 10|31:3 1|59:3 2|70:3 3|82:3 4|22:3 5|8:3 6|9:3 7|23:3 8|32:3 9|15:3 10|81:4 1|95:4 2|87:4 3|1:4 4|78:4 5|88:4 6|49:4 7|78:4 8|64:4 9|65:4 10|17:5 1|6:5 2|20:5 3|25:5 4|47:5 5|65:5 6|9:5 7|26:5 8|37:5 9|20:5 10|31:6 1|35:6 2|56:6 3|15:6 4|93:6 5|70:6 6|42:6 7|38:6 8|43:6 9|11:6 10|86:7 1|57:7 2|28:7 3|38:7 4|91:7 5|62:7 6|100:7 7|92:7 8|74:7 9|95:7 10|87:8 1|20:8 2|8:8 3|83:8 4|53:8 5|18:8 6|2:8 7|79:8 8|9:8 9|73:8 10|47:9 1|10:9 2|21:9 3|45:9 4|83:9 5|55:9 6|41:9 7|26:9 8|27:9 9|75:9 10|44:10 1|65:10 2|21:10 3|32:10 4|62:10 5|46:10 6|51:10 7|50:10 8|38:10 9|67:10 10</relation>
    <relation name="R267" arity="2" nbTuples="100" semantics="soft" defaultCost="infinity">87:1 1|4:1 2|1:1 3|81:1 4|66:1 5|19:1 6|21:1 7|98:1 8|48:1 9|13:1 10|51:2 1|96:2 2|30:2 3|29:2 4|78:2 5|33:2 6|72:2 7|48:2 8|26:2 9|81:2 10|86:3 1|94:3 2|79:3 3|71:3 4|76:3 5|99:3 6|25:3 7|87:3 8|57:3 9|18:3 10|59:4 1|88:4 2|86:4 3|38:4 4|97:4 5|23:4 6|29:4 7|89:4 8|45:4 9|31:4 10|52:5 1|73:5 2|15:5 3|17:5 4|70:5 5|31:5 6|67:5 7|42:5 8|3:5 9|96:5 10|13:6 1|34:6 2|100:6 3|30:6 4|8:6 5|28:6 6|58:6 7|50:6 8|38:6 9|81:6 10|26:7 1|67:7 2|61:7 3|26:7 4|22:7 5|52:7 6|19:7 7|76:7 8|90:7 9|33:7 10|12:8 1|28:8 2|33:8 3|58:8 4|66:8 5|31:8 6|9:8 7|95:8 8|59:8 9|64:8 10|40:9 1|67:9 2|31:9 3|84:9 4|93:9 5|47:9 6|40:9 7|61:9 8|18:9 9|98:9 10|13:10 1|96:10 2|72:10 3|62:10 4|36:10 5|17:10 6|68:10 7|66:10 8|87:10 9|75:10 10</relation>
    <relation name="R268" arity="2" nbTuples="100" semantics="soft" defaultCost="infinity">75:1 1|32:1 2|52:1 3|65:1 4|47:1 5|70:1 6|75:1 7|4:1 8|36:1 9|56:1 10|13:2 1|29:2 2|20:2 3|52:2 4|100:2 5|92:2 6|24:2 7|19:2 8|22:2 9|64:2 10|48:3 1|88:3 2|92:3 3|58:3 4|14:3 5|74:3 6|59:3 7|58:3 8|33:3 9|37:3 10|36:4 1|27:4 2|55:4 3|7:4 4|28:4 5|41:4 6|100:4 7|39:4 8|69:4 9|9:4 10|2:5 1|60:5 2|76:5 3|6:5 4|76:5 5|48:5 6|87:5 7|65:5 8|6:5 9|43:5 10|42:6 1|56:6 2|100:6 3|44:6 4|7:6 5|96:6 6|93:6 7|46:6 8|7:6 9|25:6 10|83:7 1|53:7 2|83:7 3|14:7 4|74:7 5|41:7 6|63:7 7|45:7 8|81:7 9|69:7 10|4:8 1|73:8 2|56:8 3|48:8 4|14:8 5|37:8 6|72:8 7|65:8 8|87:8 9|62:8 10|54:9 1|77:9 2|66:9 3|72:9 4|39:9 5|26:9 6|64:9 7|5:9 8|32:9 9|87:9 10|94:10 1|17:10 2|97:10 3|56:10 4|28:10 5|10:10 6|9:10 7|29:10 8|82:10 9|61:10 10</relation>
    <relation name="R269" arity="2" nbTuples="100" semantics="soft" defaultCost="infinity">22:1 1|24:1 2|68:1 3|58:1 4|9:1 5|53:1 6|59:1 7|94:1 8|74:1 9|60:1 10|28:2 1|34:2 2|51:2 3|96:2 4|96:2 5|76:2 6|13:2 7|21:2 8|61:2 9|41:2 10|5:3 1|90:3 2|42:3 3|22:3 4|49:3 5|83:3 6|61:3 7|30:3 8|50:3 9|51:3 10|84:4 1|91:4 2|86:4 3|20:4 4|1:4 5|62:4 6|25:4 7|35:4 8|89:4 9|58:4 10|40:5 1|95:5 2|3:5 3|80:5 4|47:5 5|82:5 6|55:5 7|97:5 8|51:5 9|61:5 10|20:6 1|29:6 2|41:6 3|72:6 4|64:6 5|15:6 6|11:6 7|41:6 8|15:6 9|2:6 10|9:7 1|68:7 2|41:7 3|7:7 4|73:7 5|61:7 6|48:7 7|54:7 8|31:7 9|36:7 10|34:8 1|26:8 2|34:8 3|22:8 4|23:8 5|29:8 6|74:8 7|35:8 8|91:8 9|93:8 10|84:9 1|56:9 2|51:9 3|13:9 4|49:9 5|42:9 6|84:9 7|75:9 8|77:9 9|1:9 10|27:10 1|63:10 2|50:10 3|52:10 4|13:10 5|24:10 6|60:10 7|82:10 8|31:10 9|15:10 10</relation>
    <relation name="R270" arity="2" nbTuples="100" semantics="soft" defaultCost="infinity">56:1 1|57:1 2|98:1 3|45:1 4|72:1 5|84:1 6|1:1 7|58:1 8|93:1 9|7:1 10|17:2 1|36:2 2|98:2 3|62:2 4|38:2 5|14:2 6|71:2 7|95:2 8|75:2 9|29:2 10|24:3 1|16:3 2|35:3 3|83:3 4|48:3 5|26:3 6|3:3 7|1:3 8|57:3 9|31:3 10|48:4 1|30:4 2|96:4 3|64:4 4|13:4 5|63:4 6|87:4 7|56:4 8|55:4 9|17:4 10|64:5 1|64:5 2|64:5 3|29:5 4|100:5 5|70:5 6|51:5 7|25:5 8|55:5 9|27:5 10|24:6 1|19:6 2|87:6 3|70:6 4|94:6 5|11:6 6|71:6 7|44:6 8|21:6 9|67:6 10|95:7 1|71:7 2|100:7 3|80:7 4|2:7 5|19:7 6|19:7 7|17:7 8|17:7 9|99:7 10|38:8 1|93:8 2|39:8 3|72:8 4|71:8 5|38:8 6|21:8 7|19:8 8|82:8 9|26:8 10|55:9 1|78:9 2|23:9 3|100:9 4|64:9 5|46:9 6|20:9 7|43:9 8|86:9 9|89:9 10|81:10 1|69:10 2|35:10 3|3:10 4|37:10 5|77:10 6|91:10 7|33:10 8|62:10 9|33:10 10</relation>
    <relation name="R271" arity="2" nbTuples="100" semantics="soft" defaultCost="infinity">26:1 1|41:1 2|96:1 3|97:1 4|82:1 5|9:1 6|85:1 7|61:1 8|38:1 9|37:1 10|8:2 1|23:2 2|62:2 3|1:2 4|81:2 5|56:2 6|47:2 7|22:2 8|60:2 9|28:2 10|92:3 1|92:3 2|27:3 3|50:3 4|4:3 5|20:3 6|35:3 7|15:3 8|87:3 9|47:3 10|27:4 1|62:4 2|45:4 3|91:4 4|49:4 5|66:4 6|17:4 7|99:4 8|5:4 9|10:4 10|17:5 1|2:5 2|79:5 3|16:5 4|50:5 5|51:5 6|69:5 7|42:5 8|69:5 9|92:5 10|81:6 1|81:6 2|76:6 3|85:6 4|73:6 5|46:6 6|55:6 7|84:6 8|94:6 9|46:6 10|83:7 1|36:7 2|85:7 3|35:7 4|35:7 5|63:7 6|91:7 7|6:7 8|91:7 9|74:7 10|32:8 1|27:8 2|93:8 3|33:8 4|26:8 5|88:8 6|55:8 7|5:8 8|80:8 9|58:8 10|94:9 1|10:9 2|90:9 3|34:9 4|98:9 5|73:9 6|79:9 7|12:9 8|51:9 9|26:9 10|62:10 1|89:10 2|33:10 3|40:10 4|74:10 5|42:10 6|83:10 7|45:10 8|27:10 9|44:10 10</relation>
    <relation name="R272" arity="2" nbTuples="100" semantics="soft" defaultCost="infinity">75:1 1|63:1 2|57:1 3|18:1 4|62:1 5|6:1 6|2:1 7|24:1 8|71:1 9|4:1 10|22:2 1|39:2 2|10:2 3|62:2 4|78:2 5|8:2 6|94:2 7|34:2 8|46:2 9|75:2 10|79:3 1|74:3 2|86:3 3|53:3 4|58:3 5|16:3 6|100:3 7|42:3 8|14:3 9|71:3 10|27:4 1|20:4 2|80:4 3|97:4 4|68:4 5|22:4 6|6:4 7|89:4 8|40:4 9|45:4 10|85:5 1|19:5 2|30:5 3|74:5 4|65:5 5|61:5 6|87:5 7|10:5 8|10:5 9|38:5 10|33:6 1|4:6 2|78:6 3|5:6 4|83:6 5|91:6 6|90:6 7|21:6 8|65:6 9|91:6 10|38:7 1|36:7 2|4:7 3|87:7 4|4:7 5|49:7 6|87:7 7|92:7 8|43:7 9|12:7 10|43:8 1|81:8 2|16:8 3|42:8 4|10:8 5|52:8 6|21:8 7|68:8 8|3:8 9|54:8 10|62:9 1|1:9 2|11:9 3|14:9 4|9:9 5|20:9 6|43:9 7|79:9 8|36:9 9|17:9 10|17:10 1|3:10 2|10:10 3|28:10 4|21:10 5|57:10 6|98:10 7|95:10 8|23:10 9|11:10 10</relation>
    <relation name="R273" arity="2" nbTuples="100" semantics="soft" defaultCost="infinity">95:1 1|48:1 2|95:1 3|57:1 4|3:1 5|10:1 6|1:1 7|29:1 8|27:1 9|35:1 10|76:2 1|9:2 2|13:2 3|56:2 4|27:2 5|91:2 6|33:2 7|47:2 8|54:2 9|23:2 10|63:3 1|95:3 2|34:3 3|24:3 4|26:3 5|81:3 6|24:3 7|49:3 8|66:3 9|100:3 10|61:4 1|27:4 2|87:4 3|35:4 4|95:4 5|12:4 6|95:4 7|37:4 8|65:4 9|22:4 10|30:5 1|76:5 2|59:5 3|69:5 4|84:5 5|51:5 6|4:5 7|39:5 8|22:5 9|68:5 10|44:6 1|78:6 2|12:6 3|38:6 4|18:6 5|46:6 6|41:6 7|65:6 8|93:6 9|82:6 10|78:7 1|27:7 2|69:7 3|21:7 4|75:7 5|12:7 6|24:7 7|37:7 8|86:7 9|92:7 10|4:8 1|28:8 2|99:8 3|68:8 4|80:8 5|54:8 6|85:8 7|74:8 8|61:8 9|59:8 10|97:9 1|67:9 2|65:9 3|12:9 4|39:9 5|96:9 6|28:9 7|35:9 8|4:9 9|90:9 10|25:10 1|79:10 2|21:10 3|75:10 4|28:10 5|89:10 6|86:10 7|81:10 8|27:10 9|41:10 10</relation>
    <relation name="R274" arity="2" nbTuples="100" semantics="soft" defaultCost="infinity">58:1 1|81:1 2|98:1 3|70:1 4|83:1 5|61:1 6|33:1 7|25:1 8|69:1 9|100:1 10|61:2 1|46:2 2|88:2 3|14:2 4|85:2 5|76:2 6|74:2 7|90:2 8|31:2 9|85:2 10|31:3 1|38:3 2|42:3 3|7:3 4|64:3 5|39:3 6|98:3 7|55:3 8|96:3 9|100:3 10|28:4 1|45:4 2|63:4 3|74:4 4|69:4 5|62:4 6|87:4 7|34:4 8|98:4 9|41:4 10|21:5 1|67:5 2|78:5 3|15:5 4|16:5 5|58:5 6|18:5 7|11:5 8|15:5 9|45:5 10|80:6 1|4:6 2|92:6 3|22:6 4|16:6 5|29:6 6|57:6 7|98:6 8|95:6 9|14:6 10|26:7 1|96:7 2|65:7 3|92:7 4|22:7 5|40:7 6|75:7 7|5:7 8|77:7 9|58:7 10|80:8 1|20:8 2|59:8 3|71:8 4|98:8 5|52:8 6|7:8 7|62:8 8|66:8 9|75:8 10|37:9 1|42:9 2|14:9 3|18:9 4|31:9 5|72:9 6|30:9 7|97:9 8|45:9 9|22:9 10|3:10 1|87:10 2|65:10 3|1:10 4|52:10 5|93:10 6|49:10 7|17:10 8|21:10 9|6:10 10</relation>
    <relation name="R275" arity="2" nbTuples="100" semantics="soft" defaultCost="infinity">8:1 1|94:1 2|83:1 3|46:1 4|68:1 5|92:1 6|38:1 7|88:1 8|24:1 9|47:1 10|1:2 1|98:2 2|31:2 3|100:2 4|89:2 5|99:2 6|5:2 7|38:2 8|54:2 9|53:2 10|17:3 1|14:3 2|7:3 3|16:3 4|17:3 5|21:3 6|67:3 7|92:3 8|3:3 9|5:3 10|1:4 1|22:4 2|81:4 3|16:4 4|98:4 5|82:4 6|59:4 7|42:4 8|90:4 9|2:4 10|32:5 1|73:5 2|61:5 3|58:5 4|69:5 5|80:5 6|28:5 7|30:5 8|52:5 9|24:5 10|55:6 1|72:6 2|76:6 3|64:6 4|53:6 5|69:6 6|75:6 7|23:6 8|62:6 9|51:6 10|66:7 1|83:7 2|60:7 3|27:7 4|19:7 5|50:7 6|23:7 7|24:7 8|47:7 9|40:7 10|98:8 1|40:8 2|78:8 3|43:8 4|74:8 5|85:8 6|91:8 7|13:8 8|100:8 9|78:8 10|81:9 1|50:9 2|23:9 3|13:9 4|28:9 5|40:9 6|27:9 7|86:9 8|19:9 9|47:9 10|4:10 1|75:10 2|39:10 3|50:10 4|90:10 5|8:10 6|72:10 7|52:10 8|5:10 9|71:10 10</relation>
    <relation name="R276" arity="2" nbTuples="100" semantics="soft" defaultCost="infinity">64:1 1|6:1 2|47:1 3|71:1 4|2:1 5|22:1 6|5:1 7|90:1 8|19:1 9|57:1 10|19:2 1|4:2 2|90:2 3|30:2 4|32:2 5|10:2 6|10:2 7|100:2 8|72:2 9|33:2 10|36:3 1|50:3 2|29:3 3|45:3 4|75:3 5|93:3 6|39:3 7|84:3 8|46:3 9|98:3 10|12:4 1|17:4 2|85:4 3|90:4 4|89:4 5|59:4 6|76:4 7|95:4 8|37:4 9|16:4 10|95:5 1|77:5 2|76:5 3|93:5 4|7:5 5|81:5 6|14:5 7|78:5 8|28:5 9|22:5 10|12:6 1|98:6 2|70:6 3|66:6 4|36:6 5|88:6 6|22:6 7|79:6 8|53:6 9|47:6 10|57:7 1|5:7 2|21:7 3|81:7 4|89:7 5|18:7 6|91:7 7|65:7 8|62:7 9|44:7 10|64:8 1|21:8 2|46:8 3|49:8 4|91:8 5|12:8 6|56:8 7|58:8 8|70:8 9|50:8 10|28:9 1|70:9 2|19:9 3|95:9 4|98:9 5|96:9 6|98:9 7|64:9 8|5:9 9|74:9 10|41:10 1|34:10 2|11:10 3|79:10 4|37:10 5|50:10 6|40:10 7|63:10 8|98:10 9|71:10 10</relation>
    <relation name="R277" arity="2" nbTuples="100" semantics="soft" defaultCost="infinity">96:1 1|44:1 2|18:1 3|74:1 4|68:1 5|86:1 6|86:1 7|92:1 8|49:1 9|12:1 10|99:2 1|33:2 2|93:2 3|81:2 4|91:2 5|9:2 6|18:2 7|24:2 8|93:2 9|87:2 10|24:3 1|83:3 2|66:3 3|18:3 4|6:3 5|85:3 6|41:3 7|49:3 8|95:3 9|51:3 10|38:4 1|28:4 2|100:4 3|96:4 4|19:4 5|91:4 6|47:4 7|3:4 8|91:4 9|30:4 10|4:5 1|67:5 2|51:5 3|95:5 4|62:5 5|71:5 6|64:5 7|55:5 8|84:5 9|53:5 10|74:6 1|61:6 2|79:6 3|18:6 4|59:6 5|31:6 6|61:6 7|39:6 8|50:6 9|41:6 10|33:7 1|74:7 2|39:7 3|35:7 4|16:7 5|74:7 6|45:7 7|83:7 8|87:7 9|83:7 10|71:8 1|26:8 2|82:8 3|38:8 4|12:8 5|76:8 6|71:8 7|75:8 8|44:8 9|67:8 10|43:9 1|74:9 2|50:9 3|47:9 4|25:9 5|92:9 6|57:9 7|3:9 8|74:9 9|31:9 10|19:10 1|48:10 2|16:10 3|49:10 4|76:10 5|39:10 6|69:10 7|4:10 8|39:10 9|34:10 10</relation>
    <relation name="R278" arity="2" nbTuples="100" semantics="soft" defaultCost="infinity">84:1 1|96:1 2|80:1 3|33:1 4|58:1 5|54:1 6|6:1 7|18:1 8|27:1 9|6:1 10|66:2 1|7:2 2|16:2 3|49:2 4|98:2 5|56:2 6|43:2 7|33:2 8|72:2 9|33:2 10|96:3 1|72:3 2|49:3 3|100:3 4|70:3 5|85:3 6|40:3 7|56:3 8|48:3 9|66:3 10|25:4 1|8:4 2|6:4 3|16:4 4|35:4 5|46:4 6|12:4 7|21:4 8|28:4 9|27:4 10|1:5 1|44:5 2|79:5 3|8:5 4|90:5 5|31:5 6|5:5 7|62:5 8|44:5 9|29:5 10|77:6 1|85:6 2|37:6 3|61:6 4|41:6 5|1:6 6|92:6 7|81:6 8|37:6 9|24:6 10|19:7 1|19:7 2|64:7 3|75:7 4|13:7 5|85:7 6|19:7 7|1:7 8|42:7 9|7:7 10|97:8 1|59:8 2|48:8 3|42:8 4|52:8 5|34:8 6|44:8 7|98:8 8|23:8 9|43:8 10|93:9 1|93:9 2|24:9 3|4:9 4|96:9 5|83:9 6|54:9 7|34:9 8|79:9 9|57:9 10|11:10 1|77:10 2|60:10 3|54:10 4|24:10 5|64:10 6|91:10 7|88:10 8|11:10 9|12:10 10</relation>
    <relation name="R279" arity="2" nbTuples="100" semantics="soft" defaultCost="infinity">10:1 1|44:1 2|38:1 3|27:1 4|50:1 5|68:1 6|12:1 7|66:1 8|95:1 9|23:1 10|60:2 1|49:2 2|63:2 3|60:2 4|83:2 5|59:2 6|13:2 7|26:2 8|6:2 9|76:2 10|91:3 1|92:3 2|84:3 3|49:3 4|22:3 5|69:3 6|80:3 7|42:3 8|14:3 9|60:3 10|38:4 1|22:4 2|5:4 3|65:4 4|90:4 5|35:4 6|88:4 7|61:4 8|97:4 9|16:4 10|72:5 1|57:5 2|93:5 3|89:5 4|6:5 5|98:5 6|4:5 7|15:5 8|50:5 9|33:5 10|87:6 1|49:6 2|29:6 3|7:6 4|32:6 5|92:6 6|11:6 7|74:6 8|43:6 9|15:6 10|40:7 1|14:7 2|49:7 3|91:7 4|38:7 5|60:7 6|30:7 7|41:7 8|35:7 9|21:7 10|44:8 1|68:8 2|14:8 3|47:8 4|98:8 5|50:8 6|59:8 7|53:8 8|13:8 9|25:8 10|93:9 1|64:9 2|3:9 3|92:9 4|43:9 5|57:9 6|81:9 7|31:9 8|2:9 9|12:9 10|100:10 1|60:10 2|15:10 3|99:10 4|21:10 5|96:10 6|54:10 7|62:10 8|37:10 9|38:10 10</relation>
    <relation name="R280" arity="2" nbTuples="100" semantics="soft" defaultCost="infinity">76:1 1|14:1 2|97:1 3|33:1 4|89:1 5|74:1 6|22:1 7|36:1 8|64:1 9|19:1 10|20:2 1|50:2 2|84:2 3|98:2 4|48:2 5|55:2 6|64:2 7|58:2 8|25:2 9|41:2 10|73:3 1|18:3 2|98:3 3|76:3 4|19:3 5|74:3 6|87:3 7|66:3 8|76:3 9|50:3 10|65:4 1|65:4 2|53:4 3|18:4 4|39:4 5|44:4 6|48:4 7|18:4 8|60:4 9|35:4 10|28:5 1|26:5 2|66:5 3|100:5 4|72:5 5|51:5 6|91:5 7|24:5 8|63:5 9|34:5 10|76:6 1|40:6 2|64:6 3|89:6 4|38:6 5|63:6 6|23:6 7|18:6 8|84:6 9|37:6 10|75:7 1|87:7 2|54:7 3|41:7 4|36:7 5|73:7 6|53:7 7|65:7 8|94:7 9|45:7 10|73:8 1|9:8 2|87:8 3|58:8 4|82:8 5|8:8 6|92:8 7|20:8 8|98:8 9|67:8 10|30:9 1|91:9 2|34:9 3|20:9 4|63:9 5|91:9 6|98:9 7|22:9 8|84:9 9|60:9 10|34:10 1|33:10 2|54:10 3|74:10 4|57:10 5|24:10 6|12:10 7|75:10 8|2:10 9|28:10 10</relation>
    <relation name="R281" arity="2" nbTuples="100" semantics="soft" defaultCost="infinity">79:1 1|24:1 2|23:1 3|9:1 4|17:1 5|100:1 6|81:1 7|17:1 8|71:1 9|56:1 10|73:2 1|4:2 2|84:2 3|18:2 4|79:2 5|95:2 6|19:2 7|79:2 8|89:2 9|89:2 10|51:3 1|29:3 2|47:3 3|74:3 4|70:3 5|36:3 6|97:3 7|99:3 8|13:3 9|84:3 10|44:4 1|99:4 2|28:4 3|65:4 4|34:4 5|16:4 6|55:4 7|97:4 8|75:4 9|6:4 10|57:5 1|58:5 2|29:5 3|8:5 4|1:5 5|4:5 6|2:5 7|79:5 8|70:5 9|58:5 10|22:6 1|84:6 2|12:6 3|37:6 4|46:6 5|7:6 6|74:6 7|25:6 8|49:6 9|80:6 10|53:7 1|58:7 2|58:7 3|61:7 4|87:7 5|82:7 6|80:7 7|8:7 8|51:7 9|56:7 10|12:8 1|28:8 2|71:8 3|94:8 4|79:8 5|24:8 6|79:8 7|93:8 8|38:8 9|79:8 10|13:9 1|50:9 2|10:9 3|90:9 4|48:9 5|86:9 6|20:9 7|60:9 8|77:9 9|60:9 10|42:10 1|54:10 2|4:10 3|21:10 4|9:10 5|30:10 6|98:10 7|84:10 8|97:10 9|51:10 10</relation>
    <relation name="R282" arity="2" nbTuples="100" semantics="soft" defaultCost="infinity">43:1 1|53:1 2|42:1 3|83:1 4|87:1 5|46:1 6|51:1 7|15:1 8|10:1 9|56:1 10|51:2 1|28:2 2|82:2 3|2:2 4|95:2 5|58:2 6|29:2 7|93:2 8|2:2 9|27:2 10|43:3 1|79:3 2|93:3 3|32:3 4|84:3 5|39:3 6|29:3 7|92:3 8|89:3 9|87:3 10|17:4 1|11:4 2|60:4 3|85:4 4|8:4 5|8:4 6|36:4 7|79:4 8|39:4 9|38:4 10|96:5 1|87:5 2|18:5 3|31:5 4|61:5 5|11:5 6|93:5 7|30:5 8|24:5 9|47:5 10|74:6 1|70:6 2|3:6 3|25:6 4|61:6 5|38:6 6|84:6 7|40:6 8|24:6 9|65:6 10|8:7 1|56:7 2|35:7 3|98:7 4|44:7 5|30:7 6|59:7 7|100:7 8|37:7 9|40:7 10|64:8 1|38:8 2|75:8 3|29:8 4|59:8 5|40:8 6|17:8 7|76:8 8|72:8 9|2:8 10|39:9 1|89:9 2|88:9 3|55:9 4|99:9 5|52:9 6|27:9 7|18:9 8|6:9 9|44:9 10|12:10 1|85:10 2|60:10 3|66:10 4|91:10 5|34:10 6|7:10 7|44:10 8|92:10 9|58:10 10</relation>
    <relation name="R283" arity="2" nbTuples="100" semantics="soft" defaultCost="infinity">47:1 1|75:1 2|68:1 3|71:1 4|81:1 5|22:1 6|78:1 7|56:1 8|64:1 9|71:1 10|48:2 1|91:2 2|81:2 3|17:2 4|26:2 5|5:2 6|51:2 7|61:2 8|2:2 9|75:2 10|36:3 1|30:3 2|79:3 3|23:3 4|86:3 5|94:3 6|84:3 7|36:3 8|100:3 9|74:3 10|14:4 1|49:4 2|42:4 3|77:4 4|37:4 5|48:4 6|27:4 7|76:4 8|38:4 9|51:4 10|46:5 1|53:5 2|12:5 3|47:5 4|48:5 5|17:5 6|70:5 7|83:5 8|43:5 9|53:5 10|55:6 1|24:6 2|38:6 3|14:6 4|61:6 5|18:6 6|62:6 7|32:6 8|9:6 9|39:6 10|18:7 1|4:7 2|36:7 3|7:7 4|23:7 5|53:7 6|37:7 7|13:7 8|9:7 9|70:7 10|54:8 1|24:8 2|47:8 3|84:8 4|77:8 5|75:8 6|39:8 7|13:8 8|10:8 9|98:8 10|46:9 1|16:9 2|69:9 3|84:9 4|76:9 5|68:9 6|56:9 7|44:9 8|14:9 9|25:9 10|16:10 1|36:10 2|26:10 3|22:10 4|85:10 5|49:10 6|42:10 7|24:10 8|88:10 9|34:10 10</relation>
    <relation name="R284" arity="2" nbTuples="100" semantics="soft" defaultCost="infinity">41:1 1|76:1 2|14:1 3|69:1 4|28:1 5|84:1 6|56:1 7|93:1 8|97:1 9|51:1 10|71:2 1|34:2 2|59:2 3|33:2 4|22:2 5|80:2 6|52:2 7|50:2 8|57:2 9|91:2 10|75:3 1|38:3 2|3:3 3|38:3 4|9:3 5|9:3 6|44:3 7|19:3 8|56:3 9|41:3 10|55:4 1|30:4 2|11:4 3|5:4 4|29:4 5|79:4 6|84:4 7|8:4 8|55:4 9|7:4 10|66:5 1|4:5 2|62:5 3|11:5 4|69:5 5|11:5 6|94:5 7|84:5 8|84:5 9|70:5 10|10:6 1|87:6 2|52:6 3|42:6 4|21:6 5|71:6 6|45:6 7|61:6 8|18:6 9|56:6 10|9:7 1|33:7 2|63:7 3|13:7 4|61:7 5|84:7 6|100:7 7|70:7 8|32:7 9|48:7 10|6:8 1|17:8 2|87:8 3|100:8 4|57:8 5|63:8 6|50:8 7|43:8 8|94:8 9|69:8 10|95:9 1|72:9 2|96:9 3|25:9 4|24:9 5|29:9 6|14:9 7|90:9 8|13:9 9|26:9 10|25:10 1|90:10 2|34:10 3|78:10 4|46:10 5|65:10 6|100:10 7|54:10 8|18:10 9|33:10 10</relation>
    <relation name="R285" arity="2" nbTuples="100" semantics="soft" defaultCost="infinity">22:1 1|58:1 2|7:1 3|40:1 4|5:1 5|76:1 6|94:1 7|46:1 8|76:1 9|90:1 10|21:2 1|95:2 2|33:2 3|47:2 4|43:2 5|35:2 6|69:2 7|54:2 8|82:2 9|17:2 10|11:3 1|76:3 2|7:3 3|61:3 4|81:3 5|95:3 6|10:3 7|28:3 8|29:3 9|91:3 10|82:4 1|7:4 2|69:4 3|6:4 4|4:4 5|71:4 6|11:4 7|60:4 8|5:4 9|68:4 10|62:5 1|85:5 2|37:5 3|24:5 4|19:5 5|69:5 6|59:5 7|66:5 8|6:5 9|94:5 10|64:6 1|10:6 2|11:6 3|97:6 4|74:6 5|58:6 6|73:6 7|68:6 8|29:6 9|36:6 10|4:7 1|56:7 2|45:7 3|79:7 4|16:7 5|53:7 6|86:7 7|54:7 8|2:7 9|76:7 10|70:8 1|44:8 2|34:8 3|73:8 4|82:8 5|43:8 6|13:8 7|56:8 8|87:8 9|100:8 10|72:9 1|43:9 2|56:9 3|52:9 4|36:9 5|7:9 6|68:9 7|94:9 8|84:9 9|89:9 10|61:10 1|53:10 2|13:10 3|69:10 4|89:10 5|10:10 6|18:10 7|53:10 8|10:10 9|91:10 10</relation>
    <relation name="R286" arity="2" nbTuples="100" semantics="soft" defaultCost="infinity">75:1 1|72:1 2|90:1 3|81:1 4|15:1 5|64:1 6|94:1 7|37:1 8|10:1 9|54:1 10|94:2 1|90:2 2|18:2 3|21:2 4|39:2 5|69:2 6|58:2 7|96:2 8|51:2 9|98:2 10|42:3 1|32:3 2|93:3 3|48:3 4|90:3 5|8:3 6|17:3 7|86:3 8|53:3 9|79:3 10|51:4 1|65:4 2|35:4 3|73:4 4|91:4 5|85:4 6|47:4 7|15:4 8|74:4 9|61:4 10|61:5 1|52:5 2|76:5 3|22:5 4|33:5 5|16:5 6|50:5 7|66:5 8|24:5 9|98:5 10|22:6 1|31:6 2|61:6 3|42:6 4|8:6 5|95:6 6|38:6 7|31:6 8|77:6 9|91:6 10|56:7 1|75:7 2|77:7 3|97:7 4|35:7 5|67:7 6|55:7 7|85:7 8|28:7 9|42:7 10|61:8 1|60:8 2|16:8 3|15:8 4|94:8 5|3:8 6|88:8 7|49:8 8|63:8 9|99:8 10|10:9 1|79:9 2|56:9 3|33:9 4|93:9 5|62:9 6|77:9 7|89:9 8|94:9 9|24:9 10|6:10 1|8:10 2|81:10 3|33:10 4|46:10 5|22:10 6|40:10 7|3:10 8|68:10 9|97:10 10</relation>
    <relation name="R287" arity="2" nbTuples="100" semantics="soft" defaultCost="infinity">82:1 1|51:1 2|40:1 3|94:1 4|92:1 5|46:1 6|30:1 7|74:1 8|14:1 9|59:1 10|2:2 1|60:2 2|93:2 3|55:2 4|69:2 5|92:2 6|5:2 7|74:2 8|81:2 9|100:2 10|8:3 1|78:3 2|4:3 3|45:3 4|84:3 5|95:3 6|34:3 7|95:3 8|17:3 9|27:3 10|98:4 1|4:4 2|48:4 3|94:4 4|70:4 5|7:4 6|73:4 7|70:4 8|74:4 9|47:4 10|98:5 1|22:5 2|79:5 3|95:5 4|55:5 5|37:5 6|9:5 7|34:5 8|88:5 9|73:5 10|48:6 1|37:6 2|50:6 3|84:6 4|27:6 5|84:6 6|35:6 7|80:6 8|78:6 9|15:6 10|43:7 1|30:7 2|1:7 3|58:7 4|98:7 5|54:7 6|43:7 7|2:7 8|24:7 9|51:7 10|30:8 1|68:8 2|3:8 3|88:8 4|55:8 5|48:8 6|7:8 7|95:8 8|70:8 9|47:8 10|80:9 1|58:9 2|28:9 3|52:9 4|41:9 5|58:9 6|11:9 7|55:9 8|55:9 9|33:9 10|59:10 1|83:10 2|50:10 3|34:10 4|43:10 5|16:10 6|79:10 7|55:10 8|63:10 9|57:10 10</relation>
    <relation name="R288" arity="2" nbTuples="100" semantics="soft" defaultCost="infinity">37:1 1|21:1 2|51:1 3|4:1 4|18:1 5|43:1 6|26:1 7|19:1 8|41:1 9|51:1 10|30:2 1|22:2 2|27:2 3|58:2 4|80:2 5|59:2 6|14:2 7|90:2 8|15:2 9|40:2 10|71:3 1|7:3 2|94:3 3|75:3 4|84:3 5|92:3 6|57:3 7|94:3 8|77:3 9|89:3 10|50:4 1|60:4 2|5:4 3|43:4 4|96:4 5|55:4 6|32:4 7|2:4 8|38:4 9|63:4 10|3:5 1|100:5 2|20:5 3|20:5 4|56:5 5|70:5 6|92:5 7|81:5 8|91:5 9|15:5 10|96:6 1|94:6 2|6:6 3|58:6 4|63:6 5|52:6 6|95:6 7|23:6 8|19:6 9|50:6 10|11:7 1|79:7 2|72:7 3|61:7 4|9:7 5|2:7 6|18:7 7|93:7 8|30:7 9|22:7 10|18:8 1|100:8 2|100:8 3|45:8 4|12:8 5|70:8 6|80:8 7|38:8 8|28:8 9|21:8 10|96:9 1|15:9 2|2:9 3|97:9 4|87:9 5|76:9 6|60:9 7|80:9 8|48:9 9|61:9 10|49:10 1|88:10 2|48:10 3|61:10 4|2:10 5|66:10 6|44:10 7|8:10 8|67:10 9|25:10 10</relation>
    <relation name="R289" arity="2" nbTuples="100" semantics="soft" defaultCost="infinity">15:1 1|40:1 2|43:1 3|59:1 4|18:1 5|72:1 6|32:1 7|87:1 8|31:1 9|41:1 10|90:2 1|61:2 2|82:2 3|42:2 4|96:2 5|28:2 6|81:2 7|36:2 8|63:2 9|90:2 10|67:3 1|38:3 2|42:3 3|93:3 4|45:3 5|90:3 6|96:3 7|39:3 8|63:3 9|39:3 10|28:4 1|80:4 2|57:4 3|37:4 4|20:4 5|42:4 6|81:4 7|37:4 8|3:4 9|12:4 10|8:5 1|18:5 2|14:5 3|84:5 4|90:5 5|64:5 6|98:5 7|69:5 8|56:5 9|74:5 10|39:6 1|53:6 2|92:6 3|89:6 4|15:6 5|82:6 6|17:6 7|74:6 8|1:6 9|42:6 10|40:7 1|97:7 2|77:7 3|20:7 4|68:7 5|29:7 6|4:7 7|16:7 8|19:7 9|86:7 10|10:8 1|87:8 2|63:8 3|13:8 4|88:8 5|17:8 6|31:8 7|39:8 8|62:8 9|22:8 10|63:9 1|89:9 2|62:9 3|85:9 4|71:9 5|81:9 6|90:9 7|91:9 8|26:9 9|33:9 10|81:10 1|89:10 2|76:10 3|99:10 4|68:10 5|79:10 6|93:10 7|81:10 8|29:10 9|25:10 10</relation>
    <relation name="R290" arity="2" nbTuples="100" semantics="soft" defaultCost="infinity">75:1 1|94:1 2|86:1 3|41:1 4|98:1 5|41:1 6|96:1 7|10:1 8|94:1 9|17:1 10|67:2 1|68:2 2|52:2 3|70:2 4|69:2 5|72:2 6|72:2 7|68:2 8|94:2 9|77:2 10|97:3 1|81:3 2|81:3 3|35:3 4|6:3 5|81:3 6|36:3 7|26:3 8|42:3 9|42:3 10|75:4 1|38:4 2|29:4 3|39:4 4|32:4 5|17:4 6|99:4 7|90:4 8|83:4 9|26:4 10|78:5 1|60:5 2|41:5 3|37:5 4|100:5 5|46:5 6|28:5 7|28:5 8|24:5 9|69:5 10|83:6 1|52:6 2|64:6 3|31:6 4|97:6 5|85:6 6|55:6 7|42:6 8|36:6 9|53:6 10|28:7 1|17:7 2|51:7 3|6:7 4|47:7 5|85:7 6|52:7 7|11:7 8|87:7 9|37:7 10|52:8 1|68:8 2|47:8 3|92:8 4|5:8 5|9:8 6|79:8 7|65:8 8|41:8 9|68:8 10|74:9 1|77:9 2|3:9 3|38:9 4|31:9 5|35:9 6|90:9 7|25:9 8|100:9 9|100:9 10|2:10 1|84:10 2|49:10 3|47:10 4|7:10 5|61:10 6|58:10 7|8:10 8|23:10 9|42:10 10</relation>
    <relation name="R291" arity="2" nbTuples="100" semantics="soft" defaultCost="infinity">98:1 1|94:1 2|79:1 3|21:1 4|16:1 5|70:1 6|49:1 7|40:1 8|34:1 9|95:1 10|69:2 1|16:2 2|85:2 3|85:2 4|58:2 5|51:2 6|69:2 7|35:2 8|14:2 9|85:2 10|67:3 1|80:3 2|26:3 3|18:3 4|79:3 5|32:3 6|76:3 7|25:3 8|57:3 9|33:3 10|80:4 1|45:4 2|90:4 3|79:4 4|58:4 5|31:4 6|53:4 7|88:4 8|21:4 9|11:4 10|99:5 1|48:5 2|79:5 3|30:5 4|40:5 5|41:5 6|20:5 7|100:5 8|27:5 9|49:5 10|68:6 1|21:6 2|52:6 3|22:6 4|69:6 5|88:6 6|94:6 7|62:6 8|28:6 9|55:6 10|29:7 1|3:7 2|36:7 3|93:7 4|65:7 5|12:7 6|66:7 7|94:7 8|17:7 9|96:7 10|54:8 1|3:8 2|28:8 3|37:8 4|18:8 5|56:8 6|86:8 7|31:8 8|51:8 9|30:8 10|77:9 1|78:9 2|84:9 3|29:9 4|64:9 5|22:9 6|97:9 7|49:9 8|17:9 9|89:9 10|62:10 1|7:10 2|97:10 3|70:10 4|18:10 5|37:10 6|31:10 7|35:10 8|62:10 9|85:10 10</relation>
    <relation name="R292" arity="2" nbTuples="100" semantics="soft" defaultCost="infinity">9:1 1|49:1 2|10:1 3|99:1 4|60:1 5|48:1 6|15:1 7|7:1 8|96:1 9|79:1 10|59:2 1|67:2 2|79:2 3|41:2 4|24:2 5|73:2 6|94:2 7|90:2 8|36:2 9|92:2 10|95:3 1|9:3 2|17:3 3|27:3 4|5:3 5|15:3 6|32:3 7|75:3 8|75:3 9|56:3 10|97:4 1|100:4 2|59:4 3|82:4 4|51:4 5|6:4 6|97:4 7|42:4 8|2:4 9|67:4 10|56:5 1|82:5 2|72:5 3|5:5 4|75:5 5|30:5 6|17:5 7|48:5 8|11:5 9|35:5 10|57:6 1|79:6 2|93:6 3|82:6 4|9:6 5|66:6 6|12:6 7|88:6 8|56:6 9|49:6 10|70:7 1|23:7 2|66:7 3|29:7 4|32:7 5|8:7 6|36:7 7|10:7 8|23:7 9|84:7 10|67:8 1|15:8 2|80:8 3|60:8 4|46:8 5|15:8 6|1:8 7|94:8 8|12:8 9|66:8 10|84:9 1|79:9 2|88:9 3|10:9 4|19:9 5|65:9 6|90:9 7|22:9 8|22:9 9|75:9 10|53:10 1|64:10 2|3:10 3|14:10 4|69:10 5|56:10 6|58:10 7|41:10 8|41:10 9|44:10 10</relation>
    <relation name="R293" arity="2" nbTuples="100" semantics="soft" defaultCost="infinity">32:1 1|95:1 2|27:1 3|83:1 4|50:1 5|40:1 6|86:1 7|67:1 8|34:1 9|48:1 10|59:2 1|62:2 2|20:2 3|91:2 4|42:2 5|6:2 6|70:2 7|85:2 8|38:2 9|6:2 10|32:3 1|93:3 2|11:3 3|25:3 4|30:3 5|62:3 6|5:3 7|78:3 8|92:3 9|45:3 10|8:4 1|95:4 2|92:4 3|25:4 4|23:4 5|33:4 6|73:4 7|56:4 8|2:4 9|98:4 10|52:5 1|4:5 2|14:5 3|30:5 4|40:5 5|48:5 6|78:5 7|24:5 8|7:5 9|17:5 10|68:6 1|30:6 2|10:6 3|3:6 4|6:6 5|15:6 6|53:6 7|100:6 8|96:6 9|51:6 10|94:7 1|8:7 2|11:7 3|25:7 4|31:7 5|57:7 6|52:7 7|59:7 8|79:7 9|84:7 10|87:8 1|84:8 2|33:8 3|31:8 4|71:8 5|84:8 6|70:8 7|23:8 8|87:8 9|93:8 10|50:9 1|9:9 2|69:9 3|25:9 4|97:9 5|58:9 6|96:9 7|83:9 8|25:9 9|27:9 10|21:10 1|67:10 2|35:10 3|39:10 4|58:10 5|22:10 6|43:10 7|35:10 8|11:10 9|14:10 10</relation>
    <relation name="R294" arity="2" nbTuples="100" semantics="soft" defaultCost="infinity">24:1 1|93:1 2|17:1 3|52:1 4|64:1 5|36:1 6|16:1 7|41:1 8|63:1 9|93:1 10|99:2 1|79:2 2|3:2 3|14:2 4|65:2 5|84:2 6|29:2 7|65:2 8|34:2 9|64:2 10|82:3 1|10:3 2|92:3 3|44:3 4|36:3 5|93:3 6|9:3 7|75:3 8|27:3 9|13:3 10|72:4 1|68:4 2|36:4 3|26:4 4|81:4 5|6:4 6|90:4 7|73:4 8|7:4 9|28:4 10|41:5 1|79:5 2|14:5 3|71:5 4|100:5 5|56:5 6|1:5 7|22:5 8|89:5 9|79:5 10|7:6 1|25:6 2|91:6 3|99:6 4|42:6 5|55:6 6|14:6 7|20:6 8|21:6 9|77:6 10|46:7 1|34:7 2|83:7 3|82:7 4|77:7 5|7:7 6|30:7 7|92:7 8|72:7 9|76:7 10|83:8 1|22:8 2|68:8 3|1:8 4|66:8 5|94:8 6|80:8 7|20:8 8|58:8 9|71:8 10|88:9 1|21:9 2|3:9 3|31:9 4|33:9 5|76:9 6|47:9 7|69:9 8|75:9 9|36:9 10|22:10 1|45:10 2|14:10 3|28:10 4|90:10 5|12:10 6|28:10 7|64:10 8|60:10 9|68:10 10</relation>
    <relation name="R295" arity="2" nbTuples="100" semantics="soft" defaultCost="infinity">88:1 1|16:1 2|91:1 3|5:1 4|40:1 5|72:1 6|2:1 7|46:1 8|82:1 9|66:1 10|87:2 1|93:2 2|59:2 3|22:2 4|97:2 5|40:2 6|9:2 7|23:2 8|64:2 9|26:2 10|15:3 1|25:3 2|8:3 3|73:3 4|3:3 5|44:3 6|90:3 7|38:3 8|5:3 9|94:3 10|9:4 1|21:4 2|41:4 3|85:4 4|42:4 5|50:4 6|11:4 7|2:4 8|93:4 9|62:4 10|70:5 1|69:5 2|72:5 3|25:5 4|84:5 5|84:5 6|71:5 7|22:5 8|62:5 9|17:5 10|5:6 1|36:6 2|52:6 3|58:6 4|59:6 5|7:6 6|79:6 7|97:6 8|100:6 9|18:6 10|98:7 1|34:7 2|85:7 3|92:7 4|6:7 5|2:7 6|96:7 7|31:7 8|29:7 9|37:7 10|68:8 1|98:8 2|79:8 3|79:8 4|15:8 5|40:8 6|51:8 7|81:8 8|52:8 9|3:8 10|38:9 1|54:9 2|25:9 3|95:9 4|87:9 5|47:9 6|92:9 7|46:9 8|66:9 9|48:9 10|62:10 1|63:10 2|32:10 3|69:10 4|23:10 5|33:10 6|94:10 7|51:10 8|59:10 9|55:10 10</relation>
    <relation name="R296" arity="2" nbTuples="100" semantics="soft" defaultCost="infinity">16:1 1|21:1 2|72:1 3|50:1 4|91:1 5|15:1 6|51:1 7|40:1 8|21:1 9|68:1 10|75:2 1|33:2 2|63:2 3|92:2 4|43:2 5|37:2 6|82:2 7|14:2 8|24:2 9|63:2 10|26:3 1|2:3 2|62:3 3|46:3 4|58:3 5|62:3 6|58:3 7|91:3 8|44:3 9|30:3 10|22:4 1|27:4 2|54:4 3|81:4 4|48:4 5|86:4 6|29:4 7|78:4 8|82:4 9|71:4 10|36:5 1|30:5 2|74:5 3|81:5 4|43:5 5|20:5 6|85:5 7|6:5 8|70:5 9|92:5 10|78:6 1|62:6 2|73:6 3|39:6 4|85:6 5|22:6 6|63:6 7|9:6 8|28:6 9|12:6 10|40:7 1|43:7 2|12:7 3|27:7 4|7:7 5|36:7 6|49:7 7|10:7 8|79:7 9|88:7 10|42:8 1|65:8 2|41:8 3|45:8 4|100:8 5|53:8 6|100:8 7|55:8 8|50:8 9|50:8 10|85:9 1|48:9 2|96:9 3|46:9 4|6:9 5|62:9 6|83:9 7|89:9 8|14:9 9|19:9 10|3:10 1|72:10 2|53:10 3|3:10 4|75:10 5|25:10 6|70:10 7|36:10 8|69:10 9|51:10 10</relation>
    <relation name="R297" arity="2" nbTuples="100" semantics="soft" defaultCost="infinity">44:1 1|51:1 2|79:1 3|5:1 4|37:1 5|77:1 6|56:1 7|37:1 8|18:1 9|65:1 10|4:2 1|43:2 2|21:2 3|31:2 4|89:2 5|22:2 6|71:2 7|75:2 8|80:2 9|62:2 10|14:3 1|18:3 2|38:3 3|37:3 4|3:3 5|65:3 6|79:3 7|15:3 8|32:3 9|24:3 10|5:4 1|73:4 2|10:4 3|47:4 4|71:4 5|13:4 6|55:4 7|95:4 8|66:4 9|69:4 10|32:5 1|8:5 2|100:5 3|36:5 4|14:5 5|45:5 6|7:5 7|22:5 8|45:5 9|87:5 10|92:6 1|79:6 2|97:6 3|76:6 4|47:6 5|39:6 6|60:6 7|86:6 8|44:6 9|71:6 10|75:7 1|17:7 2|34:7 3|17:7 4|46:7 5|41:7 6|62:7 7|72:7 8|57:7 9|13:7 10|61:8 1|30:8 2|20:8 3|9:8 4|19:8 5|25:8 6|46:8 7|50:8 8|36:8 9|59:8 10|47:9 1|34:9 2|79:9 3|24:9 4|38:9 5|70:9 6|9:9 7|87:9 8|50:9 9|6:9 10|4:10 1|35:10 2|92:10 3|21:10 4|31:10 5|59:10 6|31:10 7|29:10 8|21:10 9|61:10 10</relation>
    <relation name="R298" arity="2" nbTuples="100" semantics="soft" defaultCost="infinity">66:1 1|61:1 2|99:1 3|64:1 4|44:1 5|51:1 6|37:1 7|49:1 8|81:1 9|83:1 10|19:2 1|95:2 2|73:2 3|33:2 4|19:2 5|88:2 6|91:2 7|53:2 8|94:2 9|96:2 10|2:3 1|57:3 2|80:3 3|25:3 4|33:3 5|67:3 6|94:3 7|100:3 8|92:3 9|96:3 10|34:4 1|22:4 2|10:4 3|71:4 4|99:4 5|22:4 6|94:4 7|97:4 8|23:4 9|13:4 10|23:5 1|8:5 2|3:5 3|48:5 4|56:5 5|60:5 6|7:5 7|38:5 8|54:5 9|68:5 10|14:6 1|43:6 2|16:6 3|96:6 4|87:6 5|69:6 6|72:6 7|70:6 8|9:6 9|78:6 10|89:7 1|8:7 2|11:7 3|54:7 4|2:7 5|2:7 6|12:7 7|28:7 8|74:7 9|38:7 10|50:8 1|35:8 2|91:8 3|89:8 4|6:8 5|10:8 6|50:8 7|51:8 8|77:8 9|30:8 10|57:9 1|73:9 2|3:9 3|50:9 4|50:9 5|61:9 6|71:9 7|66:9 8|5:9 9|17:9 10|30:10 1|4:10 2|2:10 3|26:10 4|24:10 5|22:10 6|43:10 7|75:10 8|7:10 9|77:10 10</relation>
    <relation name="R299" arity="2" nbTuples="100" semantics="soft" defaultCost="infinity">1:1 1|57:1 2|45:1 3|16:1 4|35:1 5|88:1 6|21:1 7|4:1 8|45:1 9|27:1 10|56:2 1|30:2 2|74:2 3|97:2 4|19:2 5|89:2 6|39:2 7|58:2 8|54:2 9|70:2 10|66:3 1|77:3 2|89:3 3|29:3 4|60:3 5|44:3 6|71:3 7|6:3 8|42:3 9|46:3 10|86:4 1|53:4 2|39:4 3|31:4 4|50:4 5|39:4 6|62:4 7|90:4 8|28:4 9|54:4 10|97:5 1|45:5 2|34:5 3|69:5 4|65:5 5|19:5 6|70:5 7|15:5 8|36:5 9|63:5 10|25:6 1|97:6 2|74:6 3|38:6 4|30:6 5|28:6 6|86:6 7|55:6 8|61:6 9|62:6 10|71:7 1|94:7 2|26:7 3|68:7 4|48:7 5|48:7 6|23:7 7|88:7 8|96:7 9|49:7 10|48:8 1|88:8 2|90:8 3|81:8 4|66:8 5|24:8 6|35:8 7|73:8 8|67:8 9|20:8 10|80:9 1|61:9 2|38:9 3|64:9 4|4:9 5|64:9 6|66:9 7|12:9 8|72:9 9|38:9 10|25:10 1|10:10 2|42:10 3|42:10 4|43:10 5|40:10 6|66:10 7|51:10 8|49:10 9|1:10 10</relation>
    <relation name="R300" arity="2" nbTuples="100" semantics="soft" defaultCost="infinity">58:1 1|65:1 2|10:1 3|62:1 4|21:1 5|22:1 6|96:1 7|17:1 8|23:1 9|81:1 10|3:2 1|15:2 2|85:2 3|1:2 4|46:2 5|45:2 6|78:2 7|89:2 8|66:2 9|69:2 10|75:3 1|75:3 2|56:3 3|57:3 4|3:3 5|96:3 6|80:3 7|77:3 8|14:3 9|14:3 10|88:4 1|35:4 2|78:4 3|80:4 4|47:4 5|9:4 6|12:4 7|2:4 8|3:4 9|46:4 10|20:5 1|1:5 2|52:5 3|39:5 4|59:5 5|76:5 6|56:5 7|56:5 8|86:5 9|21:5 10|60:6 1|23:6 2|40:6 3|86:6 4|66:6 5|32:6 6|68:6 7|14:6 8|26:6 9|4:6 10|21:7 1|31:7 2|39:7 3|68:7 4|18:7 5|2:7 6|20:7 7|18:7 8|45:7 9|46:7 10|80:8 1|38:8 2|1:8 3|13:8 4|100:8 5|86:8 6|42:8 7|37:8 8|10:8 9|66:8 10|33:9 1|79:9 2|74:9 3|24:9 4|48:9 5|96:9 6|77:9 7|53:9 8|66:9 9|100:9 10|52:10 1|100:10 2|81:10 3|40:10 4|38:10 5|18:10 6|41:10 7|54:10 8|63:10 9|28:10 10</relation>
    <relation name="R301" arity="2" nbTuples="100" semantics="soft" defaultCost="infinity">18:1 1|52:1 2|33:1 3|27:1 4|93:1 5|23:1 6|96:1 7|65:1 8|76:1 9|22:1 10|90:2 1|29:2 2|4:2 3|57:2 4|92:2 5|59:2 6|89:2 7|27:2 8|33:2 9|19:2 10|18:3 1|16:3 2|78:3 3|73:3 4|31:3 5|70:3 6|71:3 7|90:3 8|81:3 9|48:3 10|51:4 1|59:4 2|36:4 3|89:4 4|100:4 5|55:4 6|62:4 7|89:4 8|30:4 9|79:4 10|95:5 1|15:5 2|48:5 3|47:5 4|64:5 5|10:5 6|33:5 7|93:5 8|59:5 9|4:5 10|32:6 1|26:6 2|38:6 3|31:6 4|64:6 5|49:6 6|58:6 7|5:6 8|19:6 9|53:6 10|60:7 1|80:7 2|2:7 3|58:7 4|18:7 5|29:7 6|6:7 7|5:7 8|25:7 9|78:7 10|33:8 1|33:8 2|43:8 3|29:8 4|62:8 5|50:8 6|72:8 7|60:8 8|65:8 9|26:8 10|83:9 1|3:9 2|93:9 3|5:9 4|58:9 5|82:9 6|21:9 7|95:9 8|21:9 9|86:9 10|28:10 1|28:10 2|15:10 3|61:10 4|93:10 5|78:10 6|33:10 7|90:10 8|36:10 9|49:10 10</relation>
    <relation name="R302" arity="2" nbTuples="100" semantics="soft" defaultCost="infinity">90:1 1|48:1 2|7:1 3|65:1 4|12:1 5|11:1 6|18:1 7|10:1 8|32:1 9|39:1 10|38:2 1|85:2 2|65:2 3|9:2 4|41:2 5|89:2 6|76:2 7|71:2 8|55:2 9|57:2 10|13:3 1|29:3 2|100:3 3|19:3 4|56:3 5|57:3 6|9:3 7|73:3 8|60:3 9|22:3 10|32:4 1|29:4 2|20:4 3|48:4 4|79:4 5|100:4 6|13:4 7|81:4 8|14:4 9|72:4 10|57:5 1|43:5 2|40:5 3|35:5 4|57:5 5|9:5 6|17:5 7|5:5 8|41:5 9|80:5 10|31:6 1|36:6 2|34:6 3|70:6 4|11:6 5|54:6 6|47:6 7|69:6 8|14:6 9|27:6 10|75:7 1|1:7 2|20:7 3|62:7 4|17:7 5|53:7 6|72:7 7|36:7 8|63:7 9|84:7 10|89:8 1|16:8 2|65:8 3|25:8 4|84:8 5|16:8 6|57:8 7|2:8 8|19:8 9|90:8 10|41:9 1|14:9 2|60:9 3|78:9 4|99:9 5|35:9 6|55:9 7|59:9 8|17:9 9|26:9 10|46:10 1|5:10 2|57:10 3|62:10 4|57:10 5|63:10 6|44:10 7|15:10 8|16:10 9|46:10 10</relation>
    <relation name="R303" arity="2" nbTuples="100" semantics="soft" defaultCost="infinity">5:1 1|76:1 2|83:1 3|38:1 4|2:1 5|100:1 6|14:1 7|9:1 8|38:1 9|44:1 10|57:2 1|29:2 2|42:2 3|67:2 4|19:2 5|91:2 6|65:2 7|37:2 8|10:2 9|55:2 10|88:3 1|15:3 2|40:3 3|22:3 4|29:3 5|45:3 6|7:3 7|4:3 8|53:3 9|45:3 10|69:4 1|11:4 2|48:4 3|33:4 4|14:4 5|65:4 6|81:4 7|86:4 8|41:4 9|18:4 10|86:5 1|6:5 2|50:5 3|22:5 4|28:5 5|16:5 6|85:5 7|93:5 8|84:5 9|96:5 10|35:6 1|80:6 2|35:6 3|24:6 4|71:6 5|51:6 6|12:6 7|76:6 8|42:6 9|87:6 10|57:7 1|15:7 2|71:7 3|77:7 4|34:7 5|79:7 6|84:7 7|83:7 8|58:7 9|61:7 10|99:8 1|88:8 2|81:8 3|68:8 4|26:8 5|77:8 6|85:8 7|38:8 8|7:8 9|79:8 10|84:9 1|82:9 2|86:9 3|36:9 4|65:9 5|18:9 6|30:9 7|41:9 8|17:9 9|66:9 10|61:10 1|52:10 2|11:10 3|91:10 4|23:10 5|35:10 6|29:10 7|50:10 8|12:10 9|2:10 10</relation>
    <relation name="R304" arity="2" nbTuples="100" semantics="soft" defaultCost="infinity">21:1 1|50:1 2|32:1 3|37:1 4|89:1 5|29:1 6|69:1 7|21:1 8|95:1 9|52:1 10|89:2 1|13:2 2|75:2 3|90:2 4|56:2 5|61:2 6|28:2 7|36:2 8|15:2 9|75:2 10|50:3 1|40:3 2|44:3 3|2:3 4|34:3 5|87:3 6|87:3 7|30:3 8|39:3 9|70:3 10|86:4 1|38:4 2|12:4 3|40:4 4|1:4 5|26:4 6|91:4 7|52:4 8|75:4 9|46:4 10|67:5 1|85:5 2|8:5 3|50:5 4|71:5 5|30:5 6|48:5 7|25:5 8|45:5 9|19:5 10|55:6 1|34:6 2|48:6 3|86:6 4|26:6 5|57:6 6|39:6 7|43:6 8|18:6 9|87:6 10|54:7 1|69:7 2|45:7 3|20:7 4|72:7 5|10:7 6|14:7 7|40:7 8|22:7 9|21:7 10|39:8 1|70:8 2|87:8 3|67:8 4|57:8 5|78:8 6|51:8 7|53:8 8|65:8 9|53:8 10|70:9 1|51:9 2|59:9 3|10:9 4|43:9 5|34:9 6|92:9 7|32:9 8|1:9 9|31:9 10|10:10 1|74:10 2|12:10 3|3:10 4|87:10 5|31:10 6|12:10 7|94:10 8|94:10 9|2:10 10</relation>
    <relation name="R305" arity="2" nbTuples="100" semantics="soft" defaultCost="infinity">54:1 1|35:1 2|71:1 3|32:1 4|92:1 5|45:1 6|4:1 7|89:1 8|35:1 9|92:1 10|31:2 1|73:2 2|67:2 3|41:2 4|79:2 5|20:2 6|42:2 7|54:2 8|7:2 9|42:2 10|44:3 1|85:3 2|78:3 3|77:3 4|90:3 5|24:3 6|95:3 7|61:3 8|2:3 9|72:3 10|53:4 1|14:4 2|84:4 3|20:4 4|27:4 5|4:4 6|71:4 7|29:4 8|85:4 9|68:4 10|88:5 1|33:5 2|29:5 3|84:5 4|21:5 5|12:5 6|15:5 7|64:5 8|41:5 9|90:5 10|63:6 1|27:6 2|55:6 3|56:6 4|60:6 5|14:6 6|23:6 7|54:6 8|97:6 9|96:6 10|99:7 1|73:7 2|5:7 3|16:7 4|65:7 5|71:7 6|76:7 7|33:7 8|94:7 9|55:7 10|21:8 1|17:8 2|51:8 3|14:8 4|75:8 5|59:8 6|67:8 7|35:8 8|31:8 9|95:8 10|60:9 1|2:9 2|50:9 3|9:9 4|24:9 5|92:9 6|42:9 7|57:9 8|45:9 9|99:9 10|43:10 1|22:10 2|83:10 3|17:10 4|1:10 5|74:10 6|48:10 7|13:10 8|85:10 9|10:10 10</relation>
    <relation name="R306" arity="2" nbTuples="100" semantics="soft" defaultCost="infinity">59:1 1|83:1 2|53:1 3|96:1 4|90:1 5|41:1 6|7:1 7|62:1 8|50:1 9|70:1 10|3:2 1|21:2 2|99:2 3|50:2 4|63:2 5|68:2 6|1:2 7|39:2 8|13:2 9|95:2 10|52:3 1|78:3 2|13:3 3|67:3 4|32:3 5|72:3 6|86:3 7|95:3 8|57:3 9|89:3 10|27:4 1|54:4 2|69:4 3|7:4 4|12:4 5|95:4 6|82:4 7|36:4 8|3:4 9|95:4 10|7:5 1|41:5 2|90:5 3|30:5 4|30:5 5|95:5 6|17:5 7|43:5 8|93:5 9|78:5 10|42:6 1|15:6 2|100:6 3|83:6 4|47:6 5|55:6 6|18:6 7|45:6 8|80:6 9|62:6 10|86:7 1|81:7 2|25:7 3|34:7 4|35:7 5|4:7 6|4:7 7|22:7 8|14:7 9|7:7 10|28:8 1|74:8 2|70:8 3|38:8 4|29:8 5|42:8 6|2:8 7|20:8 8|5:8 9|67:8 10|72:9 1|74:9 2|79:9 3|5:9 4|15:9 5|61:9 6|100:9 7|90:9 8|20:9 9|87:9 10|94:10 1|98:10 2|24:10 3|41:10 4|8:10 5|6:10 6|100:10 7|98:10 8|30:10 9|28:10 10</relation>
    <relation name="R307" arity="2" nbTuples="100" semantics="soft" defaultCost="infinity">12:1 1|41:1 2|97:1 3|23:1 4|4:1 5|34:1 6|58:1 7|80:1 8|79:1 9|88:1 10|66:2 1|12:2 2|13:2 3|55:2 4|83:2 5|88:2 6|38:2 7|22:2 8|21:2 9|72:2 10|74:3 1|35:3 2|55:3 3|53:3 4|100:3 5|61:3 6|1:3 7|81:3 8|90:3 9|50:3 10|23:4 1|47:4 2|98:4 3|29:4 4|72:4 5|96:4 6|61:4 7|42:4 8|61:4 9|73:4 10|99:5 1|16:5 2|88:5 3|74:5 4|61:5 5|24:5 6|77:5 7|76:5 8|91:5 9|72:5 10|64:6 1|21:6 2|43:6 3|67:6 4|71:6 5|16:6 6|57:6 7|58:6 8|35:6 9|13:6 10|89:7 1|83:7 2|12:7 3|66:7 4|68:7 5|8:7 6|79:7 7|25:7 8|59:7 9|81:7 10|40:8 1|82:8 2|59:8 3|78:8 4|28:8 5|71:8 6|17:8 7|80:8 8|20:8 9|55:8 10|68:9 1|72:9 2|11:9 3|48:9 4|8:9 5|94:9 6|12:9 7|56:9 8|49:9 9|92:9 10|84:10 1|19:10 2|42:10 3|14:10 4|16:10 5|20:10 6|93:10 7|32:10 8|48:10 9|91:10 10</relation>
    <relation name="R308" arity="2" nbTuples="100" semantics="soft" defaultCost="infinity">98:1 1|78:1 2|11:1 3|46:1 4|27:1 5|27:1 6|69:1 7|76:1 8|50:1 9|79:1 10|17:2 1|88:2 2|53:2 3|18:2 4|36:2 5|31:2 6|90:2 7|66:2 8|20:2 9|78:2 10|65:3 1|1:3 2|29:3 3|15:3 4|79:3 5|32:3 6|52:3 7|10:3 8|54:3 9|68:3 10|87:4 1|22:4 2|82:4 3|92:4 4|24:4 5|62:4 6|74:4 7|53:4 8|86:4 9|66:4 10|40:5 1|12:5 2|38:5 3|49:5 4|59:5 5|53:5 6|76:5 7|26:5 8|93:5 9|11:5 10|40:6 1|18:6 2|77:6 3|70:6 4|42:6 5|84:6 6|68:6 7|79:6 8|84:6 9|44:6 10|88:7 1|16:7 2|70:7 3|14:7 4|84:7 5|61:7 6|10:7 7|81:7 8|40:7 9|58:7 10|50:8 1|4:8 2|36:8 3|6:8 4|76:8 5|76:8 6|95:8 7|95:8 8|47:8 9|6:8 10|77:9 1|97:9 2|83:9 3|51:9 4|10:9 5|16:9 6|99:9 7|67:9 8|90:9 9|79:9 10|81:10 1|11:10 2|76:10 3|55:10 4|56:10 5|79:10 6|22:10 7|76:10 8|55:10 9|35:10 10</relation>
    <relation name="R309" arity="2" nbTuples="100" semantics="soft" defaultCost="infinity">11:1 1|53:1 2|52:1 3|38:1 4|49:1 5|62:1 6|25:1 7|54:1 8|61:1 9|1:1 10|64:2 1|15:2 2|49:2 3|13:2 4|6:2 5|29:2 6|42:2 7|3:2 8|16:2 9|79:2 10|35:3 1|70:3 2|8:3 3|72:3 4|39:3 5|11:3 6|35:3 7|16:3 8|72:3 9|80:3 10|90:4 1|88:4 2|37:4 3|91:4 4|51:4 5|33:4 6|61:4 7|1:4 8|78:4 9|25:4 10|59:5 1|43:5 2|5:5 3|56:5 4|84:5 5|86:5 6|21:5 7|45:5 8|27:5 9|85:5 10|13:6 1|48:6 2|39:6 3|78:6 4|45:6 5|78:6 6|71:6 7|57:6 8|92:6 9|7:6 10|96:7 1|92:7 2|17:7 3|10:7 4|63:7 5|14:7 6|48:7 7|22:7 8|67:7 9|51:7 10|58:8 1|12:8 2|39:8 3|22:8 4|89:8 5|98:8 6|70:8 7|13:8 8|33:8 9|21:8 10|42:9 1|65:9 2|100:9 3|82:9 4|23:9 5|7:9 6|21:9 7|16:9 8|94:9 9|30:9 10|3:10 1|43:10 2|99:10 3|53:10 4|55:10 5|76:10 6|91:10 7|34:10 8|87:10 9|86:10 10</relation>
    <relation name="R310" arity="2" nbTuples="100" semantics="soft" defaultCost="infinity">36:1 1|45:1 2|69:1 3|82:1 4|64:1 5|97:1 6|78:1 7|12:1 8|77:1 9|24:1 10|91:2 1|17:2 2|59:2 3|84:2 4|86:2 5|60:2 6|76:2 7|55:2 8|83:2 9|77:2 10|35:3 1|76:3 2|52:3 3|67:3 4|15:3 5|2:3 6|9:3 7|93:3 8|64:3 9|30:3 10|80:4 1|55:4 2|3:4 3|58:4 4|74:4 5|24:4 6|100:4 7|45:4 8|12:4 9|32:4 10|52:5 1|67:5 2|80:5 3|74:5 4|45:5 5|42:5 6|20:5 7|46:5 8|53:5 9|59:5 10|87:6 1|50:6 2|30:6 3|22:6 4|75:6 5|46:6 6|9:6 7|75:6 8|68:6 9|49:6 10|77:7 1|78:7 2|51:7 3|39:7 4|77:7 5|56:7 6|96:7 7|54:7 8|34:7 9|44:7 10|65:8 1|35:8 2|38:8 3|20:8 4|23:8 5|71:8 6|83:8 7|29:8 8|49:8 9|32:8 10|5:9 1|60:9 2|8:9 3|38:9 4|52:9 5|73:9 6|26:9 7|72:9 8|14:9 9|26:9 10|24:10 1|89:10 2|12:10 3|100:10 4|18:10 5|78:10 6|82:10 7|77:10 8|50:10 9|52:10 10</relation>
    <relation name="R311" arity="2" nbTuples="100" semantics="soft" defaultCost="infinity">17:1 1|77:1 2|20:1 3|55:1 4|20:1 5|26:1 6|19:1 7|19:1 8|18:1 9|94:1 10|8:2 1|2:2 2|22:2 3|96:2 4|84:2 5|8:2 6|68:2 7|27:2 8|70:2 9|78:2 10|84:3 1|76:3 2|21:3 3|14:3 4|98:3 5|43:3 6|86:3 7|22:3 8|23:3 9|40:3 10|90:4 1|12:4 2|27:4 3|71:4 4|81:4 5|14:4 6|94:4 7|55:4 8|100:4 9|66:4 10|35:5 1|34:5 2|30:5 3|23:5 4|17:5 5|21:5 6|80:5 7|54:5 8|18:5 9|26:5 10|6:6 1|90:6 2|78:6 3|91:6 4|26:6 5|6:6 6|99:6 7|81:6 8|76:6 9|35:6 10|71:7 1|67:7 2|86:7 3|27:7 4|64:7 5|50:7 6|99:7 7|84:7 8|60:7 9|89:7 10|14:8 1|41:8 2|52:8 3|4:8 4|85:8 5|63:8 6|22:8 7|44:8 8|76:8 9|94:8 10|15:9 1|25:9 2|4:9 3|98:9 4|70:9 5|74:9 6|21:9 7|81:9 8|18:9 9|40:9 10|70:10 1|22:10 2|75:10 3|47:10 4|35:10 5|93:10 6|62:10 7|22:10 8|31:10 9|70:10 10</relation>
    <relation name="R312" arity="2" nbTuples="100" semantics="soft" defaultCost="infinity">45:1 1|34:1 2|35:1 3|13:1 4|45:1 5|63:1 6|37:1 7|27:1 8|16:1 9|99:1 10|86:2 1|87:2 2|77:2 3|84:2 4|75:2 5|51:2 6|75:2 7|91:2 8|29:2 9|59:2 10|39:3 1|48:3 2|88:3 3|82:3 4|5:3 5|8:3 6|76:3 7|45:3 8|37:3 9|82:3 10|17:4 1|21:4 2|43:4 3|56:4 4|97:4 5|81:4 6|93:4 7|30:4 8|36:4 9|28:4 10|75:5 1|36:5 2|94:5 3|79:5 4|81:5 5|92:5 6|66:5 7|80:5 8|10:5 9|22:5 10|59:6 1|69:6 2|83:6 3|16:6 4|86:6 5|88:6 6|13:6 7|25:6 8|54:6 9|7:6 10|47:7 1|49:7 2|88:7 3|63:7 4|90:7 5|41:7 6|51:7 7|83:7 8|57:7 9|82:7 10|27:8 1|73:8 2|49:8 3|38:8 4|21:8 5|70:8 6|41:8 7|14:8 8|76:8 9|44:8 10|76:9 1|33:9 2|76:9 3|72:9 4|95:9 5|37:9 6|85:9 7|87:9 8|21:9 9|51:9 10|90:10 1|78:10 2|88:10 3|24:10 4|98:10 5|58:10 6|55:10 7|82:10 8|49:10 9|40:10 10</relation>
    <relation name="R313" arity="2" nbTuples="100" semantics="soft" defaultCost="infinity">69:1 1|61:1 2|89:1 3|84:1 4|59:1 5|65:1 6|14:1 7|9:1 8|13:1 9|56:1 10|100:2 1|7:2 2|66:2 3|71:2 4|97:2 5|8:2 6|55:2 7|12:2 8|10:2 9|33:2 10|34:3 1|69:3 2|86:3 3|36:3 4|8:3 5|68:3 6|76:3 7|91:3 8|59:3 9|90:3 10|55:4 1|10:4 2|63:4 3|16:4 4|94:4 5|32:4 6|30:4 7|20:4 8|62:4 9|11:4 10|23:5 1|63:5 2|96:5 3|25:5 4|92:5 5|93:5 6|15:5 7|79:5 8|11:5 9|6:5 10|76:6 1|34:6 2|81:6 3|74:6 4|52:6 5|70:6 6|49:6 7|17:6 8|6:6 9|76:6 10|23:7 1|29:7 2|76:7 3|82:7 4|17:7 5|67:7 6|95:7 7|10:7 8|34:7 9|40:7 10|35:8 1|3:8 2|22:8 3|42:8 4|79:8 5|81:8 6|49:8 7|13:8 8|41:8 9|40:8 10|40:9 1|18:9 2|79:9 3|35:9 4|74:9 5|77:9 6|59:9 7|38:9 8|16:9 9|9:9 10|40:10 1|94:10 2|36:10 3|79:10 4|21:10 5|89:10 6|29:10 7|95:10 8|38:10 9|16:10 10</relation>
    <relation name="R314" arity="2" nbTuples="100" semantics="soft" defaultCost="infinity">73:1 1|17:1 2|50:1 3|93:1 4|64:1 5|3:1 6|40:1 7|18:1 8|94:1 9|72:1 10|79:2 1|32:2 2|34:2 3|87:2 4|25:2 5|23:2 6|2:2 7|35:2 8|16:2 9|45:2 10|63:3 1|43:3 2|17:3 3|51:3 4|48:3 5|20:3 6|87:3 7|39:3 8|14:3 9|55:3 10|1:4 1|77:4 2|73:4 3|36:4 4|59:4 5|62:4 6|10:4 7|32:4 8|88:4 9|23:4 10|52:5 1|42:5 2|20:5 3|26:5 4|11:5 5|18:5 6|76:5 7|47:5 8|38:5 9|3:5 10|73:6 1|53:6 2|17:6 3|68:6 4|31:6 5|59:6 6|93:6 7|44:6 8|65:6 9|85:6 10|24:7 1|16:7 2|51:7 3|84:7 4|17:7 5|46:7 6|65:7 7|84:7 8|59:7 9|88:7 10|15:8 1|17:8 2|48:8 3|45:8 4|64:8 5|1:8 6|47:8 7|34:8 8|28:8 9|79:8 10|84:9 1|20:9 2|47:9 3|9:9 4|11:9 5|80:9 6|1:9 7|54:9 8|29:9 9|91:9 10|74:10 1|9:10 2|2:10 3|22:10 4|34:10 5|58:10 6|89:10 7|49:10 8|63:10 9|68:10 10</relation>
    <relation name="R315" arity="2" nbTuples="100" semantics="soft" defaultCost="infinity">100:1 1|18:1 2|95:1 3|79:1 4|69:1 5|3:1 6|65:1 7|45:1 8|41:1 9|52:1 10|6:2 1|89:2 2|29:2 3|9:2 4|77:2 5|3:2 6|58:2 7|65:2 8|82:2 9|21:2 10|12:3 1|10:3 2|23:3 3|34:3 4|47:3 5|86:3 6|88:3 7|43:3 8|55:3 9|21:3 10|4:4 1|32:4 2|90:4 3|7:4 4|99:4 5|92:4 6|39:4 7|14:4 8|5:4 9|77:4 10|95:5 1|83:5 2|93:5 3|50:5 4|40:5 5|6:5 6|99:5 7|50:5 8|38:5 9|52:5 10|97:6 1|60:6 2|90:6 3|45:6 4|90:6 5|65:6 6|18:6 7|3:6 8|76:6 9|21:6 10|63:7 1|49:7 2|85:7 3|89:7 4|62:7 5|50:7 6|38:7 7|18:7 8|32:7 9|46:7 10|86:8 1|100:8 2|29:8 3|63:8 4|74:8 5|64:8 6|74:8 7|19:8 8|48:8 9|95:8 10|16:9 1|95:9 2|86:9 3|67:9 4|19:9 5|46:9 6|33:9 7|46:9 8|54:9 9|86:9 10|51:10 1|54:10 2|65:10 3|4:10 4|63:10 5|73:10 6|49:10 7|39:10 8|29:10 9|91:10 10</relation>
    <relation name="R316" arity="2" nbTuples="100" semantics="soft" defaultCost="infinity">100:1 1|65:1 2|56:1 3|75:1 4|14:1 5|1:1 6|16:1 7|14:1 8|18:1 9|4:1 10|89:2 1|45:2 2|85:2 3|84:2 4|94:2 5|46:2 6|13:2 7|6:2 8|24:2 9|54:2 10|22:3 1|34:3 2|42:3 3|44:3 4|72:3 5|30:3 6|97:3 7|79:3 8|42:3 9|94:3 10|94:4 1|41:4 2|33:4 3|80:4 4|52:4 5|22:4 6|31:4 7|55:4 8|63:4 9|49:4 10|53:5 1|72:5 2|66:5 3|26:5 4|28:5 5|77:5 6|72:5 7|40:5 8|8:5 9|19:5 10|7:6 1|7:6 2|90:6 3|16:6 4|65:6 5|32:6 6|30:6 7|63:6 8|11:6 9|33:6 10|68:7 1|100:7 2|72:7 3|41:7 4|40:7 5|18:7 6|70:7 7|41:7 8|59:7 9|38:7 10|61:8 1|79:8 2|38:8 3|17:8 4|80:8 5|63:8 6|15:8 7|58:8 8|9:8 9|94:8 10|62:9 1|69:9 2|83:9 3|3:9 4|25:9 5|93:9 6|61:9 7|7:9 8|19:9 9|70:9 10|85:10 1|87:10 2|92:10 3|83:10 4|66:10 5|80:10 6|56:10 7|24:10 8|65:10 9|68:10 10</relation>
[truncated: 816,090 more chars]
