# Supplementary material for: A local cost simulation-based algorithm to solve distributed constraint optimization problems
Source: PeerJ Comput Sci. 2023 Mar 17;9:e1296. doi: 10.7717/peerj-cs.1296 (PMC10280401; doi:10.7717/peerj-cs.1296)
Supplement: Supplemental Information 1 [file peerj-cs-09-1296-s001.zip › code/DCOP_LCS/src/edu/cqu/here/prb/WGC_120_3_0/05/WEIGHTED_GRAPH_COLORING_120_3_density_0.05_m1_20_m2_3_2.xml]

<instance>
  <presentation name="instance14" type="DCOP" benchmark="RandomDCOP" model="Simple" constraintModel="TKC" format="XDisCSP 1.0" />
  <agents nbAgents="120">
    <agent name="A1" id="1" description="Agent 1" />
    <agent name="A2" id="2" description="Agent 2" />
    <agent name="A3" id="3" description="Agent 3" />
    <agent name="A4" id="4" description="Agent 4" />
    <agent name="A5" id="5" description="Agent 5" />
    <agent name="A6" id="6" description="Agent 6" />
    <agent name="A7" id="7" description="Agent 7" />
    <agent name="A8" id="8" description="Agent 8" />
    <agent name="A9" id="9" description="Agent 9" />
    <agent name="A10" id="10" description="Agent 10" />
    <agent name="A11" id="11" description="Agent 11" />
    <agent name="A12" id="12" description="Agent 12" />
    <agent name="A13" id="13" description="Agent 13" />
    <agent name="A14" id="14" description="Agent 14" />
    <agent name="A15" id="15" description="Agent 15" />
    <agent name="A16" id="16" description="Agent 16" />
    <agent name="A17" id="17" description="Agent 17" />
    <agent name="A18" id="18" description="Agent 18" />
    <agent name="A19" id="19" description="Agent 19" />
    <agent name="A20" id="20" description="Agent 20" />
    <agent name="A21" id="21" description="Agent 21" />
    <agent name="A22" id="22" description="Agent 22" />
    <agent name="A23" id="23" description="Agent 23" />
    <agent name="A24" id="24" description="Agent 24" />
    <agent name="A25" id="25" description="Agent 25" />
    <agent name="A26" id="26" description="Agent 26" />
    <agent name="A27" id="27" description="Agent 27" />
    <agent name="A28" id="28" description="Agent 28" />
    <agent name="A29" id="29" description="Agent 29" />
    <agent name="A30" id="30" description="Agent 30" />
    <agent name="A31" id="31" description="Agent 31" />
    <agent name="A32" id="32" description="Agent 32" />
    <agent name="A33" id="33" description="Agent 33" />
    <agent name="A34" id="34" description="Agent 34" />
    <agent name="A35" id="35" description="Agent 35" />
    <agent name="A36" id="36" description="Agent 36" />
    <agent name="A37" id="37" description="Agent 37" />
    <agent name="A38" id="38" description="Agent 38" />
    <agent name="A39" id="39" description="Agent 39" />
    <agent name="A40" id="40" description="Agent 40" />
    <agent name="A41" id="41" description="Agent 41" />
    <agent name="A42" id="42" description="Agent 42" />
    <agent name="A43" id="43" description="Agent 43" />
    <agent name="A44" id="44" description="Agent 44" />
    <agent name="A45" id="45" description="Agent 45" />
    <agent name="A46" id="46" description="Agent 46" />
    <agent name="A47" id="47" description="Agent 47" />
    <agent name="A48" id="48" description="Agent 48" />
    <agent name="A49" id="49" description="Agent 49" />
    <agent name="A50" id="50" description="Agent 50" />
    <agent name="A51" id="51" description="Agent 51" />
    <agent name="A52" id="52" description="Agent 52" />
    <agent name="A53" id="53" description="Agent 53" />
    <agent name="A54" id="54" description="Agent 54" />
    <agent name="A55" id="55" description="Agent 55" />
    <agent name="A56" id="56" description="Agent 56" />
    <agent name="A57" id="57" description="Agent 57" />
    <agent name="A58" id="58" description="Agent 58" />
    <agent name="A59" id="59" description="Agent 59" />
    <agent name="A60" id="60" description="Agent 60" />
    <agent name="A61" id="61" description="Agent 61" />
    <agent name="A62" id="62" description="Agent 62" />
    <agent name="A63" id="63" description="Agent 63" />
    <agent name="A64" id="64" description="Agent 64" />
    <agent name="A65" id="65" description="Agent 65" />
    <agent name="A66" id="66" description="Agent 66" />
    <agent name="A67" id="67" description="Agent 67" />
    <agent name="A68" id="68" description="Agent 68" />
    <agent name="A69" id="69" description="Agent 69" />
    <agent name="A70" id="70" description="Agent 70" />
    <agent name="A71" id="71" description="Agent 71" />
    <agent name="A72" id="72" description="Agent 72" />
    <agent name="A73" id="73" description="Agent 73" />
    <agent name="A74" id="74" description="Agent 74" />
    <agent name="A75" id="75" description="Agent 75" />
    <agent name="A76" id="76" description="Agent 76" />
    <agent name="A77" id="77" description="Agent 77" />
    <agent name="A78" id="78" description="Agent 78" />
    <agent name="A79" id="79" description="Agent 79" />
    <agent name="A80" id="80" description="Agent 80" />
    <agent name="A81" id="81" description="Agent 81" />
    <agent name="A82" id="82" description="Agent 82" />
    <agent name="A83" id="83" description="Agent 83" />
    <agent name="A84" id="84" description="Agent 84" />
    <agent name="A85" id="85" description="Agent 85" />
    <agent name="A86" id="86" description="Agent 86" />
    <agent name="A87" id="87" description="Agent 87" />
    <agent name="A88" id="88" description="Agent 88" />
    <agent name="A89" id="89" description="Agent 89" />
    <agent name="A90" id="90" description="Agent 90" />
    <agent name="A91" id="91" description="Agent 91" />
    <agent name="A92" id="92" description="Agent 92" />
    <agent name="A93" id="93" description="Agent 93" />
    <agent name="A94" id="94" description="Agent 94" />
    <agent name="A95" id="95" description="Agent 95" />
    <agent name="A96" id="96" description="Agent 96" />
    <agent name="A97" id="97" description="Agent 97" />
    <agent name="A98" id="98" description="Agent 98" />
    <agent name="A99" id="99" description="Agent 99" />
    <agent name="A100" id="100" description="Agent 100" />
    <agent name="A101" id="101" description="Agent 101" />
    <agent name="A102" id="102" description="Agent 102" />
    <agent name="A103" id="103" description="Agent 103" />
    <agent name="A104" id="104" description="Agent 104" />
    <agent name="A105" id="105" description="Agent 105" />
    <agent name="A106" id="106" description="Agent 106" />
    <agent name="A107" id="107" description="Agent 107" />
    <agent name="A108" id="108" description="Agent 108" />
    <agent name="A109" id="109" description="Agent 109" />
    <agent name="A110" id="110" description="Agent 110" />
    <agent name="A111" id="111" description="Agent 111" />
    <agent name="A112" id="112" description="Agent 112" />
    <agent name="A113" id="113" description="Agent 113" />
    <agent name="A114" id="114" description="Agent 114" />
    <agent name="A115" id="115" description="Agent 115" />
    <agent name="A116" id="116" description="Agent 116" />
    <agent name="A117" id="117" description="Agent 117" />
    <agent name="A118" id="118" description="Agent 118" />
    <agent name="A119" id="119" description="Agent 119" />
    <agent name="A120" id="120" description="Agent 120" />
  </agents>
  <domains nbDomains="1">
    <domain name="D1" nbValues="3">1..3</domain>
  </domains>
  <variables nbVariables="120">
    <variable agent="A1" name="X1.1" id="1" domain="D1" description="variable 1.1" />
    <variable agent="A2" name="X2.1" id="1" domain="D1" description="variable 2.1" />
    <variable agent="A3" name="X3.1" id="1" domain="D1" description="variable 3.1" />
    <variable agent="A4" name="X4.1" id="1" domain="D1" description="variable 4.1" />
    <variable agent="A5" name="X5.1" id="1" domain="D1" description="variable 5.1" />
    <variable agent="A6" name="X6.1" id="1" domain="D1" description="variable 6.1" />
    <variable agent="A7" name="X7.1" id="1" domain="D1" description="variable 7.1" />
    <variable agent="A8" name="X8.1" id="1" domain="D1" description="variable 8.1" />
    <variable agent="A9" name="X9.1" id="1" domain="D1" description="variable 9.1" />
    <variable agent="A10" name="X10.1" id="1" domain="D1" description="variable 10.1" />
    <variable agent="A11" name="X11.1" id="1" domain="D1" description="variable 11.1" />
    <variable agent="A12" name="X12.1" id="1" domain="D1" description="variable 12.1" />
    <variable agent="A13" name="X13.1" id="1" domain="D1" description="variable 13.1" />
    <variable agent="A14" name="X14.1" id="1" domain="D1" description="variable 14.1" />
    <variable agent="A15" name="X15.1" id="1" domain="D1" description="variable 15.1" />
    <variable agent="A16" name="X16.1" id="1" domain="D1" description="variable 16.1" />
    <variable agent="A17" name="X17.1" id="1" domain="D1" description="variable 17.1" />
    <variable agent="A18" name="X18.1" id="1" domain="D1" description="variable 18.1" />
    <variable agent="A19" name="X19.1" id="1" domain="D1" description="variable 19.1" />
    <variable agent="A20" name="X20.1" id="1" domain="D1" description="variable 20.1" />
    <variable agent="A21" name="X21.1" id="1" domain="D1" description="variable 21.1" />
    <variable agent="A22" name="X22.1" id="1" domain="D1" description="variable 22.1" />
    <variable agent="A23" name="X23.1" id="1" domain="D1" description="variable 23.1" />
    <variable agent="A24" name="X24.1" id="1" domain="D1" description="variable 24.1" />
    <variable agent="A25" name="X25.1" id="1" domain="D1" description="variable 25.1" />
    <variable agent="A26" name="X26.1" id="1" domain="D1" description="variable 26.1" />
    <variable agent="A27" name="X27.1" id="1" domain="D1" description="variable 27.1" />
    <variable agent="A28" name="X28.1" id="1" domain="D1" description="variable 28.1" />
    <variable agent="A29" name="X29.1" id="1" domain="D1" description="variable 29.1" />
    <variable agent="A30" name="X30.1" id="1" domain="D1" description="variable 30.1" />
    <variable agent="A31" name="X31.1" id="1" domain="D1" description="variable 31.1" />
    <variable agent="A32" name="X32.1" id="1" domain="D1" description="variable 32.1" />
    <variable agent="A33" name="X33.1" id="1" domain="D1" description="variable 33.1" />
    <variable agent="A34" name="X34.1" id="1" domain="D1" description="variable 34.1" />
    <variable agent="A35" name="X35.1" id="1" domain="D1" description="variable 35.1" />
    <variable agent="A36" name="X36.1" id="1" domain="D1" description="variable 36.1" />
    <variable agent="A37" name="X37.1" id="1" domain="D1" description="variable 37.1" />
    <variable agent="A38" name="X38.1" id="1" domain="D1" description="variable 38.1" />
    <variable agent="A39" name="X39.1" id="1" domain="D1" description="variable 39.1" />
    <variable agent="A40" name="X40.1" id="1" domain="D1" description="variable 40.1" />
    <variable agent="A41" name="X41.1" id="1" domain="D1" description="variable 41.1" />
    <variable agent="A42" name="X42.1" id="1" domain="D1" description="variable 42.1" />
    <variable agent="A43" name="X43.1" id="1" domain="D1" description="variable 43.1" />
    <variable agent="A44" name="X44.1" id="1" domain="D1" description="variable 44.1" />
    <variable agent="A45" name="X45.1" id="1" domain="D1" description="variable 45.1" />
    <variable agent="A46" name="X46.1" id="1" domain="D1" description="variable 46.1" />
    <variable agent="A47" name="X47.1" id="1" domain="D1" description="variable 47.1" />
    <variable agent="A48" name="X48.1" id="1" domain="D1" description="variable 48.1" />
    <variable agent="A49" name="X49.1" id="1" domain="D1" description="variable 49.1" />
    <variable agent="A50" name="X50.1" id="1" domain="D1" description="variable 50.1" />
    <variable agent="A51" name="X51.1" id="1" domain="D1" description="variable 51.1" />
    <variable agent="A52" name="X52.1" id="1" domain="D1" description="variable 52.1" />
    <variable agent="A53" name="X53.1" id="1" domain="D1" description="variable 53.1" />
    <variable agent="A54" name="X54.1" id="1" domain="D1" description="variable 54.1" />
    <variable agent="A55" name="X55.1" id="1" domain="D1" description="variable 55.1" />
    <variable agent="A56" name="X56.1" id="1" domain="D1" description="variable 56.1" />
    <variable agent="A57" name="X57.1" id="1" domain="D1" description="variable 57.1" />
    <variable agent="A58" name="X58.1" id="1" domain="D1" description="variable 58.1" />
    <variable agent="A59" name="X59.1" id="1" domain="D1" description="variable 59.1" />
    <variable agent="A60" name="X60.1" id="1" domain="D1" description="variable 60.1" />
    <variable agent="A61" name="X61.1" id="1" domain="D1" description="variable 61.1" />
    <variable agent="A62" name="X62.1" id="1" domain="D1" description="variable 62.1" />
    <variable agent="A63" name="X63.1" id="1" domain="D1" description="variable 63.1" />
    <variable agent="A64" name="X64.1" id="1" domain="D1" description="variable 64.1" />
    <variable agent="A65" name="X65.1" id="1" domain="D1" description="variable 65.1" />
    <variable agent="A66" name="X66.1" id="1" domain="D1" description="variable 66.1" />
    <variable agent="A67" name="X67.1" id="1" domain="D1" description="variable 67.1" />
    <variable agent="A68" name="X68.1" id="1" domain="D1" description="variable 68.1" />
    <variable agent="A69" name="X69.1" id="1" domain="D1" description="variable 69.1" />
    <variable agent="A70" name="X70.1" id="1" domain="D1" description="variable 70.1" />
    <variable agent="A71" name="X71.1" id="1" domain="D1" description="variable 71.1" />
    <variable agent="A72" name="X72.1" id="1" domain="D1" description="variable 72.1" />
    <variable agent="A73" name="X73.1" id="1" domain="D1" description="variable 73.1" />
    <variable agent="A74" name="X74.1" id="1" domain="D1" description="variable 74.1" />
    <variable agent="A75" name="X75.1" id="1" domain="D1" description="variable 75.1" />
    <variable agent="A76" name="X76.1" id="1" domain="D1" description="variable 76.1" />
    <variable agent="A77" name="X77.1" id="1" domain="D1" description="variable 77.1" />
    <variable agent="A78" name="X78.1" id="1" domain="D1" description="variable 78.1" />
    <variable agent="A79" name="X79.1" id="1" domain="D1" description="variable 79.1" />
    <variable agent="A80" name="X80.1" id="1" domain="D1" description="variable 80.1" />
    <variable agent="A81" name="X81.1" id="1" domain="D1" description="variable 81.1" />
    <variable agent="A82" name="X82.1" id="1" domain="D1" description="variable 82.1" />
    <variable agent="A83" name="X83.1" id="1" domain="D1" description="variable 83.1" />
    <variable agent="A84" name="X84.1" id="1" domain="D1" description="variable 84.1" />
    <variable agent="A85" name="X85.1" id="1" domain="D1" description="variable 85.1" />
    <variable agent="A86" name="X86.1" id="1" domain="D1" description="variable 86.1" />
    <variable agent="A87" name="X87.1" id="1" domain="D1" description="variable 87.1" />
    <variable agent="A88" name="X88.1" id="1" domain="D1" description="variable 88.1" />
    <variable agent="A89" name="X89.1" id="1" domain="D1" description="variable 89.1" />
    <variable agent="A90" name="X90.1" id="1" domain="D1" description="variable 90.1" />
    <variable agent="A91" name="X91.1" id="1" domain="D1" description="variable 91.1" />
    <variable agent="A92" name="X92.1" id="1" domain="D1" description="variable 92.1" />
    <variable agent="A93" name="X93.1" id="1" domain="D1" description="variable 93.1" />
    <variable agent="A94" name="X94.1" id="1" domain="D1" description="variable 94.1" />
    <variable agent="A95" name="X95.1" id="1" domain="D1" description="variable 95.1" />
    <variable agent="A96" name="X96.1" id="1" domain="D1" description="variable 96.1" />
    <variable agent="A97" name="X97.1" id="1" domain="D1" description="variable 97.1" />
    <variable agent="A98" name="X98.1" id="1" domain="D1" description="variable 98.1" />
    <variable agent="A99" name="X99.1" id="1" domain="D1" description="variable 99.1" />
    <variable agent="A100" name="X100.1" id="1" domain="D1" description="variable 100.1" />
    <variable agent="A101" name="X101.1" id="1" domain="D1" description="variable 101.1" />
    <variable agent="A102" name="X102.1" id="1" domain="D1" description="variable 102.1" />
    <variable agent="A103" name="X103.1" id="1" domain="D1" description="variable 103.1" />
    <variable agent="A104" name="X104.1" id="1" domain="D1" description="variable 104.1" />
    <variable agent="A105" name="X105.1" id="1" domain="D1" description="variable 105.1" />
    <variable agent="A106" name="X106.1" id="1" domain="D1" description="variable 106.1" />
    <variable agent="A107" name="X107.1" id="1" domain="D1" description="variable 107.1" />
    <variable agent="A108" name="X108.1" id="1" domain="D1" description="variable 108.1" />
    <variable agent="A109" name="X109.1" id="1" domain="D1" description="variable 109.1" />
    <variable agent="A110" name="X110.1" id="1" domain="D1" description="variable 110.1" />
    <variable agent="A111" name="X111.1" id="1" domain="D1" description="variable 111.1" />
    <variable agent="A112" name="X112.1" id="1" domain="D1" description="variable 112.1" />
    <variable agent="A113" name="X113.1" id="1" domain="D1" description="variable 113.1" />
    <variable agent="A114" name="X114.1" id="1" domain="D1" description="variable 114.1" />
    <variable agent="A115" name="X115.1" id="1" domain="D1" description="variable 115.1" />
    <variable agent="A116" name="X116.1" id="1" domain="D1" description="variable 116.1" />
    <variable agent="A117" name="X117.1" id="1" domain="D1" description="variable 117.1" />
    <variable agent="A118" name="X118.1" id="1" domain="D1" description="variable 118.1" />
    <variable agent="A119" name="X119.1" id="1" domain="D1" description="variable 119.1" />
    <variable agent="A120" name="X120.1" id="1" domain="D1" description="variable 120.1" />
  </variables>
  <constraints nbConstraints="357">
    <constraint name="C0" model="TKC" arity="2" scope="X46.1 X53.1" reference="R0" />
    <constraint name="C1" model="TKC" arity="2" scope="X46.1 X85.1" reference="R1" />
    <constraint name="C2" model="TKC" arity="2" scope="X72.1 X111.1" reference="R2" />
    <constraint name="C3" model="TKC" arity="2" scope="X54.1 X94.1" reference="R3" />
    <constraint name="C4" model="TKC" arity="2" scope="X61.1 X78.1" reference="R4" />
    <constraint name="C5" model="TKC" arity="2" scope="X43.1 X51.1" reference="R5" />
    <constraint name="C6" model="TKC" arity="2" scope="X20.1 X46.1" reference="R6" />
    <constraint name="C7" model="TKC" arity="2" scope="X74.1 X104.1" reference="R7" />
    <constraint name="C8" model="TKC" arity="2" scope="X47.1 X58.1" reference="R8" />
    <constraint name="C9" model="TKC" arity="2" scope="X54.1 X69.1" reference="R9" />
    <constraint name="C10" model="TKC" arity="2" scope="X32.1 X120.1" reference="R10" />
    <constraint name="C11" model="TKC" arity="2" scope="X25.1 X70.1" reference="R11" />
    <constraint name="C12" model="TKC" arity="2" scope="X44.1 X80.1" reference="R12" />
    <constraint name="C13" model="TKC" arity="2" scope="X6.1 X65.1" reference="R13" />
    <constraint name="C14" model="TKC" arity="2" scope="X76.1 X104.1" reference="R14" />
    <constraint name="C15" model="TKC" arity="2" scope="X28.1 X42.1" reference="R15" />
    <constraint name="C16" model="TKC" arity="2" scope="X12.1 X112.1" reference="R16" />
    <constraint name="C17" model="TKC" arity="2" scope="X46.1 X116.1" reference="R17" />
    <constraint name="C18" model="TKC" arity="2" scope="X51.1 X60.1" reference="R18" />
    <constraint name="C19" model="TKC" arity="2" scope="X16.1 X85.1" reference="R19" />
    <constraint name="C20" model="TKC" arity="2" scope="X48.1 X83.1" reference="R20" />
    <constraint name="C21" model="TKC" arity="2" scope="X90.1 X106.1" reference="R21" />
    <constraint name="C22" model="TKC" arity="2" scope="X20.1 X26.1" reference="R22" />
    <constraint name="C23" model="TKC" arity="2" scope="X85.1 X94.1" reference="R23" />
    <constraint name="C24" model="TKC" arity="2" scope="X22.1 X101.1" reference="R24" />
    <constraint name="C25" model="TKC" arity="2" scope="X22.1 X40.1" reference="R25" />
    <constraint name="C26" model="TKC" arity="2" scope="X24.1 X114.1" reference="R26" />
    <constraint name="C27" model="TKC" arity="2" scope="X44.1 X113.1" reference="R27" />
    <constraint name="C28" model="TKC" arity="2" scope="X107.1 X111.1" reference="R28" />
    <constraint name="C29" model="TKC" arity="2" scope="X33.1 X61.1" reference="R29" />
    <constraint name="C30" model="TKC" arity="2" scope="X18.1 X69.1" reference="R30" />
    <constraint name="C31" model="TKC" arity="2" scope="X16.1 X41.1" reference="R31" />
    <constraint name="C32" model="TKC" arity="2" scope="X7.1 X108.1" reference="R32" />
    <constraint name="C33" model="TKC" arity="2" scope="X52.1 X80.1" reference="R33" />
    <constraint name="C34" model="TKC" arity="2" scope="X8.1 X102.1" reference="R34" />
    <constraint name="C35" model="TKC" arity="2" scope="X72.1 X76.1" reference="R35" />
    <constraint name="C36" model="TKC" arity="2" scope="X65.1 X116.1" reference="R36" />
    <constraint name="C37" model="TKC" arity="2" scope="X15.1 X41.1" reference="R37" />
    <constraint name="C38" model="TKC" arity="2" scope="X55.1 X86.1" reference="R38" />
    <constraint name="C39" model="TKC" arity="2" scope="X37.1 X65.1" reference="R39" />
    <constraint name="C40" model="TKC" arity="2" scope="X26.1 X58.1" reference="R40" />
    <constraint name="C41" model="TKC" arity="2" scope="X53.1 X70.1" reference="R41" />
    <constraint name="C42" model="TKC" arity="2" scope="X7.1 X45.1" reference="R42" />
    <constraint name="C43" model="TKC" arity="2" scope="X13.1 X23.1" reference="R43" />
    <constraint name="C44" model="TKC" arity="2" scope="X24.1 X85.1" reference="R44" />
    <constraint name="C45" model="TKC" arity="2" scope="X15.1 X29.1" reference="R45" />
    <constraint name="C46" model="TKC" arity="2" scope="X69.1 X102.1" reference="R46" />
    <constraint name="C47" model="TKC" arity="2" scope="X53.1 X96.1" reference="R47" />
    <constraint name="C48" model="TKC" arity="2" scope="X30.1 X83.1" reference="R48" />
    <constraint name="C49" model="TKC" arity="2" scope="X22.1 X67.1" reference="R49" />
    <constraint name="C50" model="TKC" arity="2" scope="X11.1 X23.1" reference="R50" />
    <constraint name="C51" model="TKC" arity="2" scope="X68.1 X101.1" reference="R51" />
    <constraint name="C52" model="TKC" arity="2" scope="X55.1 X71.1" reference="R52" />
    <constraint name="C53" model="TKC" arity="2" scope="X82.1 X84.1" reference="R53" />
    <constraint name="C54" model="TKC" arity="2" scope="X15.1 X32.1" reference="R54" />
    <constraint name="C55" model="TKC" arity="2" scope="X27.1 X95.1" reference="R55" />
    <constraint name="C56" model="TKC" arity="2" scope="X58.1 X92.1" reference="R56" />
    <constraint name="C57" model="TKC" arity="2" scope="X22.1 X30.1" reference="R57" />
    <constraint name="C58" model="TKC" arity="2" scope="X25.1 X81.1" reference="R58" />
    <constraint name="C59" model="TKC" arity="2" scope="X57.1 X83.1" reference="R59" />
    <constraint name="C60" model="TKC" arity="2" scope="X46.1 X64.1" reference="R60" />
    <constraint name="C61" model="TKC" arity="2" scope="X35.1 X82.1" reference="R61" />
    <constraint name="C62" model="TKC" arity="2" scope="X14.1 X15.1" reference="R62" />
    <constraint name="C63" model="TKC" arity="2" scope="X30.1 X107.1" reference="R63" />
    <constraint name="C64" model="TKC" arity="2" scope="X107.1 X117.1" reference="R64" />
    <constraint name="C65" model="TKC" arity="2" scope="X12.1 X103.1" reference="R65" />
    <constraint name="C66" model="TKC" arity="2" scope="X7.1 X102.1" reference="R66" />
    <constraint name="C67" model="TKC" arity="2" scope="X61.1 X83.1" reference="R67" />
    <constraint name="C68" model="TKC" arity="2" scope="X38.1 X90.1" reference="R68" />
    <constraint name="C69" model="TKC" arity="2" scope="X3.1 X39.1" reference="R69" />
    <constraint name="C70" model="TKC" arity="2" scope="X68.1 X97.1" reference="R70" />
    <constraint name="C71" model="TKC" arity="2" scope="X18.1 X117.1" reference="R71" />
    <constraint name="C72" model="TKC" arity="2" scope="X48.1 X110.1" reference="R72" />
    <constraint name="C73" model="TKC" arity="2" scope="X28.1 X56.1" reference="R73" />
    <constraint name="C74" model="TKC" arity="2" scope="X34.1 X97.1" reference="R74" />
    <constraint name="C75" model="TKC" arity="2" scope="X48.1 X118.1" reference="R75" />
    <constraint name="C76" model="TKC" arity="2" scope="X52.1 X106.1" reference="R76" />
    <constraint name="C77" model="TKC" arity="2" scope="X49.1 X89.1" reference="R77" />
    <constraint name="C78" model="TKC" arity="2" scope="X12.1 X64.1" reference="R78" />
    <constraint name="C79" model="TKC" arity="2" scope="X106.1 X116.1" reference="R79" />
    <constraint name="C80" model="TKC" arity="2" scope="X55.1 X103.1" reference="R80" />
    <constraint name="C81" model="TKC" arity="2" scope="X11.1 X79.1" reference="R81" />
    <constraint name="C82" model="TKC" arity="2" scope="X61.1 X99.1" reference="R82" />
    <constraint name="C83" model="TKC" arity="2" scope="X43.1 X47.1" reference="R83" />
    <constraint name="C84" model="TKC" arity="2" scope="X5.1 X71.1" reference="R84" />
    <constraint name="C85" model="TKC" arity="2" scope="X11.1 X60.1" reference="R85" />
    <constraint name="C86" model="TKC" arity="2" scope="X22.1 X59.1" reference="R86" />
    <constraint name="C87" model="TKC" arity="2" scope="X106.1 X119.1" reference="R87" />
    <constraint name="C88" model="TKC" arity="2" scope="X52.1 X95.1" reference="R88" />
    <constraint name="C89" model="TKC" arity="2" scope="X4.1 X100.1" reference="R89" />
    <constraint name="C90" model="TKC" arity="2" scope="X17.1 X43.1" reference="R90" />
    <constraint name="C91" model="TKC" arity="2" scope="X19.1 X94.1" reference="R91" />
    <constraint name="C92" model="TKC" arity="2" scope="X42.1 X52.1" reference="R92" />
    <constraint name="C93" model="TKC" arity="2" scope="X31.1 X101.1" reference="R93" />
    <constraint name="C94" model="TKC" arity="2" scope="X77.1 X98.1" reference="R94" />
    <constraint name="C95" model="TKC" arity="2" scope="X49.1 X82.1" reference="R95" />
    <constraint name="C96" model="TKC" arity="2" scope="X59.1 X88.1" reference="R96" />
    <constraint name="C97" model="TKC" arity="2" scope="X38.1 X109.1" reference="R97" />
    <constraint name="C98" model="TKC" arity="2" scope="X69.1 X105.1" reference="R98" />
    <constraint name="C99" model="TKC" arity="2" scope="X1.1 X92.1" reference="R99" />
    <constraint name="C100" model="TKC" arity="2" scope="X79.1 X115.1" reference="R100" />
    <constraint name="C101" model="TKC" arity="2" scope="X40.1 X49.1" reference="R101" />
    <constraint name="C102" model="TKC" arity="2" scope="X10.1 X34.1" reference="R102" />
    <constraint name="C103" model="TKC" arity="2" scope="X21.1 X42.1" reference="R103" />
    <constraint name="C104" model="TKC" arity="2" scope="X51.1 X93.1" reference="R104" />
    <constraint name="C105" model="TKC" arity="2" scope="X66.1 X93.1" reference="R105" />
    <constraint name="C106" model="TKC" arity="2" scope="X50.1 X55.1" reference="R106" />
    <constraint name="C107" model="TKC" arity="2" scope="X100.1 X118.1" reference="R107" />
    <constraint name="C108" model="TKC" arity="2" scope="X65.1 X75.1" reference="R108" />
    <constraint name="C109" model="TKC" arity="2" scope="X13.1 X73.1" reference="R109" />
    <constraint name="C110" model="TKC" arity="2" scope="X87.1 X112.1" reference="R110" />
    <constraint name="C111" model="TKC" arity="2" scope="X78.1 X91.1" reference="R111" />
    <constraint name="C112" model="TKC" arity="2" scope="X77.1 X115.1" reference="R112" />
    <constraint name="C113" model="TKC" arity="2" scope="X9.1 X79.1" reference="R113" />
    <constraint name="C114" model="TKC" arity="2" scope="X3.1 X8.1" reference="R114" />
    <constraint name="C115" model="TKC" arity="2" scope="X2.1 X88.1" reference="R115" />
    <constraint name="C116" model="TKC" arity="2" scope="X63.1 X90.1" reference="R116" />
    <constraint name="C117" model="TKC" arity="2" scope="X20.1 X62.1" reference="R117" />
    <constraint name="C118" model="TKC" arity="2" scope="X36.1 X49.1" reference="R118" />
    <constraint name="C119" model="TKC" arity="2" scope="X5.1 X29.1" reference="R119" />
    <constraint name="C120" model="TKC" arity="2" scope="X42.1 X70.1" reference="R120" />
    <constraint name="C121" model="TKC" arity="2" scope="X7.1 X111.1" reference="R121" />
    <constraint name="C122" model="TKC" arity="2" scope="X26.1 X99.1" reference="R122" />
    <constraint name="C123" model="TKC" arity="2" scope="X42.1 X51.1" reference="R123" />
    <constraint name="C124" model="TKC" arity="2" scope="X26.1 X75.1" reference="R124" />
    <constraint name="C125" model="TKC" arity="2" scope="X14.1 X83.1" reference="R125" />
    <constraint name="C126" model="TKC" arity="2" scope="X44.1 X110.1" reference="R126" />
    <constraint name="C127" model="TKC" arity="2" scope="X5.1 X56.1" reference="R127" />
    <constraint name="C128" model="TKC" arity="2" scope="X40.1 X58.1" reference="R128" />
    <constraint name="C129" model="TKC" arity="2" scope="X9.1 X103.1" reference="R129" />
    <constraint name="C130" model="TKC" arity="2" scope="X28.1 X64.1" reference="R130" />
    <constraint name="C131" model="TKC" arity="2" scope="X21.1 X24.1" reference="R131" />
    <constraint name="C132" model="TKC" arity="2" scope="X55.1 X104.1" reference="R132" />
    <constraint name="C133" model="TKC" arity="2" scope="X18.1 X97.1" reference="R133" />
    <constraint name="C134" model="TKC" arity="2" scope="X9.1 X91.1" reference="R134" />
    <constraint name="C135" model="TKC" arity="2" scope="X40.1 X51.1" reference="R135" />
    <constraint name="C136" model="TKC" arity="2" scope="X41.1 X104.1" reference="R136" />
    <constraint name="C137" model="TKC" arity="2" scope="X6.1 X56.1" reference="R137" />
    <constraint name="C138" model="TKC" arity="2" scope="X30.1 X37.1" reference="R138" />
    <constraint name="C139" model="TKC" arity="2" scope="X16.1 X82.1" reference="R139" />
    <constraint name="C140" model="TKC" arity="2" scope="X47.1 X65.1" reference="R140" />
    <constraint name="C141" model="TKC" arity="2" scope="X84.1 X116.1" reference="R141" />
    <constraint name="C142" model="TKC" arity="2" scope="X40.1 X57.1" reference="R142" />
    <constraint name="C143" model="TKC" arity="2" scope="X24.1 X86.1" reference="R143" />
    <constraint name="C144" model="TKC" arity="2" scope="X18.1 X105.1" reference="R144" />
    <constraint name="C145" model="TKC" arity="2" scope="X49.1 X60.1" reference="R145" />
    <constraint name="C146" model="TKC" arity="2" scope="X28.1 X68.1" reference="R146" />
    <constraint name="C147" model="TKC" arity="2" scope="X37.1 X109.1" reference="R147" />
    <constraint name="C148" model="TKC" arity="2" scope="X1.1 X46.1" reference="R148" />
    <constraint name="C149" model="TKC" arity="2" scope="X21.1 X95.1" reference="R149" />
    <constraint name="C150" model="TKC" arity="2" scope="X93.1 X115.1" reference="R150" />
    <constraint name="C151" model="TKC" arity="2" scope="X56.1 X107.1" reference="R151" />
    <constraint name="C152" model="TKC" arity="2" scope="X50.1 X76.1" reference="R152" />
    <constraint name="C153" model="TKC" arity="2" scope="X32.1 X76.1" reference="R153" />
    <constraint name="C154" model="TKC" arity="2" scope="X26.1 X81.1" reference="R154" />
    <constraint name="C155" model="TKC" arity="2" scope="X106.1 X113.1" reference="R155" />
    <constraint name="C156" model="TKC" arity="2" scope="X5.1 X7.1" reference="R156" />
    <constraint name="C157" model="TKC" arity="2" scope="X112.1 X113.1" reference="R157" />
    <constraint name="C158" model="TKC" arity="2" scope="X3.1 X38.1" reference="R158" />
    <constraint name="C159" model="TKC" arity="2" scope="X23.1 X66.1" reference="R159" />
    <constraint name="C160" model="TKC" arity="2" scope="X41.1 X89.1" reference="R160" />
    <constraint name="C161" model="TKC" arity="2" scope="X17.1 X97.1" reference="R161" />
    <constraint name="C162" model="TKC" arity="2" scope="X56.1 X90.1" reference="R162" />
    <constraint name="C163" model="TKC" arity="2" scope="X32.1 X70.1" reference="R163" />
    <constraint name="C164" model="TKC" arity="2" scope="X44.1 X58.1" reference="R164" />
    <constraint name="C165" model="TKC" arity="2" scope="X39.1 X78.1" reference="R165" />
    <constraint name="C166" model="TKC" arity="2" scope="X73.1 X89.1" reference="R166" />
    <constraint name="C167" model="TKC" arity="2" scope="X63.1 X81.1" reference="R167" />
    <constraint name="C168" model="TKC" arity="2" scope="X33.1 X53.1" reference="R168" />
    <constraint name="C169" model="TKC" arity="2" scope="X19.1 X59.1" reference="R169" />
    <constraint name="C170" model="TKC" arity="2" scope="X14.1 X56.1" reference="R170" />
    <constraint name="C171" model="TKC" arity="2" scope="X4.1 X54.1" reference="R171" />
    <constraint name="C172" model="TKC" arity="2" scope="X11.1 X39.1" reference="R172" />
    <constraint name="C173" model="TKC" arity="2" scope="X4.1 X59.1" reference="R173" />
    <constraint name="C174" model="TKC" arity="2" scope="X2.1 X37.1" reference="R174" />
    <constraint name="C175" model="TKC" arity="2" scope="X37.1 X117.1" reference="R175" />
    <constraint name="C176" model="TKC" arity="2" scope="X107.1 X109.1" reference="R176" />
    <constraint name="C177" model="TKC" arity="2" scope="X88.1 X108.1" reference="R177" />
    <constraint name="C178" model="TKC" arity="2" scope="X109.1 X111.1" reference="R178" />
    <constraint name="C179" model="TKC" arity="2" scope="X67.1 X71.1" reference="R179" />
    <constraint name="C180" model="TKC" arity="2" scope="X25.1 X75.1" reference="R180" />
    <constraint name="C181" model="TKC" arity="2" scope="X32.1 X104.1" reference="R181" />
    <constraint name="C182" model="TKC" arity="2" scope="X15.1 X77.1" reference="R182" />
    <constraint name="C183" model="TKC" arity="2" scope="X29.1 X87.1" reference="R183" />
    <constraint name="C184" model="TKC" arity="2" scope="X42.1 X53.1" reference="R184" />
    <constraint name="C185" model="TKC" arity="2" scope="X115.1 X120.1" reference="R185" />
    <constraint name="C186" model="TKC" arity="2" scope="X9.1 X75.1" reference="R186" />
    <constraint name="C187" model="TKC" arity="2" scope="X76.1 X119.1" reference="R187" />
    <constraint name="C188" model="TKC" arity="2" scope="X76.1 X82.1" reference="R188" />
    <constraint name="C189" model="TKC" arity="2" scope="X101.1 X110.1" reference="R189" />
    <constraint name="C190" model="TKC" arity="2" scope="X68.1 X92.1" reference="R190" />
    <constraint name="C191" model="TKC" arity="2" scope="X1.1 X113.1" reference="R191" />
    <constraint name="C192" model="TKC" arity="2" scope="X14.1 X106.1" reference="R192" />
    <constraint name="C193" model="TKC" arity="2" scope="X84.1 X88.1" reference="R193" />
    <constraint name="C194" model="TKC" arity="2" scope="X92.1 X93.1" reference="R194" />
    <constraint name="C195" model="TKC" arity="2" scope="X17.1 X67.1" reference="R195" />
    <constraint name="C196" model="TKC" arity="2" scope="X50.1 X97.1" reference="R196" />
    <constraint name="C197" model="TKC" arity="2" scope="X36.1 X119.1" reference="R197" />
    <constraint name="C198" model="TKC" arity="2" scope="X33.1 X62.1" reference="R198" />
    <constraint name="C199" model="TKC" arity="2" scope="X34.1 X50.1" reference="R199" />
    <constraint name="C200" model="TKC" arity="2" scope="X10.1 X18.1" reference="R200" />
    <constraint name="C201" model="TKC" arity="2" scope="X85.1 X120.1" reference="R201" />
    <constraint name="C202" model="TKC" arity="2" scope="X31.1 X100.1" reference="R202" />
    <constraint name="C203" model="TKC" arity="2" scope="X1.1 X20.1" reference="R203" />
    <constraint name="C204" model="TKC" arity="2" scope="X65.1 X74.1" reference="R204" />
    <constraint name="C205" model="TKC" arity="2" scope="X93.1 X96.1" reference="R205" />
    <constraint name="C206" model="TKC" arity="2" scope="X79.1 X83.1" reference="R206" />
    <constraint name="C207" model="TKC" arity="2" scope="X65.1 X88.1" reference="R207" />
    <constraint name="C208" model="TKC" arity="2" scope="X68.1 X70.1" reference="R208" />
    <constraint name="C209" model="TKC" arity="2" scope="X71.1 X93.1" reference="R209" />
    <constraint name="C210" model="TKC" arity="2" scope="X59.1 X84.1" reference="R210" />
    <constraint name="C211" model="TKC" arity="2" scope="X48.1 X52.1" reference="R211" />
    <constraint name="C212" model="TKC" arity="2" scope="X59.1 X87.1" reference="R212" />
    <constraint name="C213" model="TKC" arity="2" scope="X25.1 X89.1" reference="R213" />
    <constraint name="C214" model="TKC" arity="2" scope="X60.1 X116.1" reference="R214" />
    <constraint name="C215" model="TKC" arity="2" scope="X29.1 X116.1" reference="R215" />
    <constraint name="C216" model="TKC" arity="2" scope="X30.1 X73.1" reference="R216" />
    <constraint name="C217" model="TKC" arity="2" scope="X83.1 X110.1" reference="R217" />
    <constraint name="C218" model="TKC" arity="2" scope="X29.1 X97.1" reference="R218" />
    <constraint name="C219" model="TKC" arity="2" scope="X114.1 X119.1" reference="R219" />
    <constraint name="C220" model="TKC" arity="2" scope="X51.1 X103.1" reference="R220" />
    <constraint name="C221" model="TKC" arity="2" scope="X56.1 X57.1" reference="R221" />
    <constraint name="C222" model="TKC" arity="2" scope="X35.1 X45.1" reference="R222" />
    <constraint name="C223" model="TKC" arity="2" scope="X25.1 X104.1" reference="R223" />
    <constraint name="C224" model="TKC" arity="2" scope="X39.1 X117.1" reference="R224" />
    <constraint name="C225" model="TKC" arity="2" scope="X32.1 X66.1" reference="R225" />
    <constraint name="C226" model="TKC" arity="2" scope="X19.1 X90.1" reference="R226" />
    <constraint name="C227" model="TKC" arity="2" scope="X53.1 X110.1" reference="R227" />
    <constraint name="C228" model="TKC" arity="2" scope="X6.1 X82.1" reference="R228" />
    <constraint name="C229" model="TKC" arity="2" scope="X75.1 X108.1" reference="R229" />
    <constraint name="C230" model="TKC" arity="2" scope="X38.1 X42.1" reference="R230" />
    <constraint name="C231" model="TKC" arity="2" scope="X33.1 X64.1" reference="R231" />
    <constraint name="C232" model="TKC" arity="2" scope="X30.1 X75.1" reference="R232" />
    <constraint name="C233" model="TKC" arity="2" scope="X37.1 X91.1" reference="R233" />
    <constraint name="C234" model="TKC" arity="2" scope="X31.1 X39.1" reference="R234" />
    <constraint name="C235" model="TKC" arity="2" scope="X38.1 X58.1" reference="R235" />
    <constraint name="C236" model="TKC" arity="2" scope="X33.1 X84.1" reference="R236" />
    <constraint name="C237" model="TKC" arity="2" scope="X26.1 X60.1" reference="R237" />
    <constraint name="C238" model="TKC" arity="2" scope="X4.1 X75.1" reference="R238" />
    <constraint name="C239" model="TKC" arity="2" scope="X37.1 X51.1" reference="R239" />
    <constraint name="C240" model="TKC" arity="2" scope="X108.1 X110.1" reference="R240" />
    <constraint name="C241" model="TKC" arity="2" scope="X48.1 X64.1" reference="R241" />
    <constraint name="C242" model="TKC" arity="2" scope="X15.1 X86.1" reference="R242" />
    <constraint name="C243" model="TKC" arity="2" scope="X25.1 X110.1" reference="R243" />
    <constraint name="C244" model="TKC" arity="2" scope="X12.1 X50.1" reference="R244" />
    <constraint name="C245" model="TKC" arity="2" scope="X48.1 X57.1" reference="R245" />
    <constraint name="C246" model="TKC" arity="2" scope="X40.1 X118.1" reference="R246" />
    <constraint name="C247" model="TKC" arity="2" scope="X12.1 X65.1" reference="R247" />
    <constraint name="C248" model="TKC" arity="2" scope="X3.1 X28.1" reference="R248" />
    <constraint name="C249" model="TKC" arity="2" scope="X64.1 X98.1" reference="R249" />
    <constraint name="C250" model="TKC" arity="2" scope="X32.1 X98.1" reference="R250" />
    <constraint name="C251" model="TKC" arity="2" scope="X79.1 X104.1" reference="R251" />
    <constraint name="C252" model="TKC" arity="2" scope="X51.1 X96.1" reference="R252" />
    <constraint name="C253" model="TKC" arity="2" scope="X97.1 X114.1" reference="R253" />
    <constraint name="C254" model="TKC" arity="2" scope="X62.1 X99.1" reference="R254" />
    <constraint name="C255" model="TKC" arity="2" scope="X82.1 X94.1" reference="R255" />
    <constraint name="C256" model="TKC" arity="2" scope="X18.1 X53.1" reference="R256" />
    <constraint name="C257" model="TKC" arity="2" scope="X1.1 X59.1" reference="R257" />
    <constraint name="C258" model="TKC" arity="2" scope="X23.1 X62.1" reference="R258" />
    <constraint name="C259" model="TKC" arity="2" scope="X36.1 X109.1" reference="R259" />
    <constraint name="C260" model="TKC" arity="2" scope="X35.1 X104.1" reference="R260" />
    <constraint name="C261" model="TKC" arity="2" scope="X42.1 X87.1" reference="R261" />
    <constraint name="C262" model="TKC" arity="2" scope="X49.1 X56.1" reference="R262" />
    <constraint name="C263" model="TKC" arity="2" scope="X22.1 X120.1" reference="R263" />
    <constraint name="C264" model="TKC" arity="2" scope="X5.1 X37.1" reference="R264" />
    <constraint name="C265" model="TKC" arity="2" scope="X63.1 X71.1" reference="R265" />
    <constraint name="C266" model="TKC" arity="2" scope="X54.1 X77.1" reference="R266" />
    <constraint name="C267" model="TKC" arity="2" scope="X52.1 X54.1" reference="R267" />
    <constraint name="C268" model="TKC" arity="2" scope="X68.1 X80.1" reference="R268" />
    <constraint name="C269" model="TKC" arity="2" scope="X33.1 X63.1" reference="R269" />
    <constraint name="C270" model="TKC" arity="2" scope="X41.1 X77.1" reference="R270" />
    <constraint name="C271" model="TKC" arity="2" scope="X3.1 X68.1" reference="R271" />
    <constraint name="C272" model="TKC" arity="2" scope="X49.1 X77.1" reference="R272" />
    <constraint name="C273" model="TKC" arity="2" scope="X43.1 X68.1" reference="R273" />
    <constraint name="C274" model="TKC" arity="2" scope="X24.1 X119.1" reference="R274" />
    <constraint name="C275" model="TKC" arity="2" scope="X20.1 X56.1" reference="R275" />
    <constraint name="C276" model="TKC" arity="2" scope="X73.1 X91.1" reference="R276" />
    <constraint name="C277" model="TKC" arity="2" scope="X14.1 X117.1" reference="R277" />
    <constraint name="C278" model="TKC" arity="2" scope="X30.1 X47.1" reference="R278" />
    <constraint name="C279" model="TKC" arity="2" scope="X50.1 X60.1" reference="R279" />
    <constraint name="C280" model="TKC" arity="2" scope="X96.1 X112.1" reference="R280" />
    <constraint name="C281" model="TKC" arity="2" scope="X22.1 X118.1" reference="R281" />
    <constraint name="C282" model="TKC" arity="2" scope="X75.1 X115.1" reference="R282" />
    <constraint name="C283" model="TKC" arity="2" scope="X8.1 X119.1" reference="R283" />
    <constraint name="C284" model="TKC" arity="2" scope="X32.1 X65.1" reference="R284" />
    <constraint name="C285" model="TKC" arity="2" scope="X21.1 X103.1" reference="R285" />
    <constraint name="C286" model="TKC" arity="2" scope="X113.1 X118.1" reference="R286" />
    <constraint name="C287" model="TKC" arity="2" scope="X36.1 X71.1" reference="R287" />
    <constraint name="C288" model="TKC" arity="2" scope="X52.1 X96.1" reference="R288" />
    <constraint name="C289" model="TKC" arity="2" scope="X9.1 X13.1" reference="R289" />
    <constraint name="C290" model="TKC" arity="2" scope="X86.1 X116.1" reference="R290" />
    <constraint name="C291" model="TKC" arity="2" scope="X9.1 X105.1" reference="R291" />
    <constraint name="C292" model="TKC" arity="2" scope="X60.1 X68.1" reference="R292" />
    <constraint name="C293" model="TKC" arity="2" scope="X1.1 X17.1" reference="R293" />
    <constraint name="C294" model="TKC" arity="2" scope="X75.1 X97.1" reference="R294" />
    <constraint name="C295" model="TKC" arity="2" scope="X40.1 X74.1" reference="R295" />
    <constraint name="C296" model="TKC" arity="2" scope="X72.1 X80.1" reference="R296" />
    <constraint name="C297" model="TKC" arity="2" scope="X1.1 X45.1" reference="R297" />
    <constraint name="C298" model="TKC" arity="2" scope="X16.1 X93.1" reference="R298" />
    <constraint name="C299" model="TKC" arity="2" scope="X9.1 X64.1" reference="R299" />
    <constraint name="C300" model="TKC" arity="2" scope="X72.1 X99.1" reference="R300" />
    <constraint name="C301" model="TKC" arity="2" scope="X114.1 X115.1" reference="R301" />
    <constraint name="C302" model="TKC" arity="2" scope="X24.1 X99.1" reference="R302" />
    <constraint name="C303" model="TKC" arity="2" scope="X60.1 X74.1" reference="R303" />
    <constraint name="C304" model="TKC" arity="2" scope="X5.1 X21.1" reference="R304" />
    <constraint name="C305" model="TKC" arity="2" scope="X30.1 X119.1" reference="R305" />
    <constraint name="C306" model="TKC" arity="2" scope="X39.1 X96.1" reference="R306" />
    <constraint name="C307" model="TKC" arity="2" scope="X42.1 X75.1" reference="R307" />
    <constraint name="C308" model="TKC" arity="2" scope="X26.1 X108.1" reference="R308" />
    <constraint name="C309" model="TKC" arity="2" scope="X32.1 X119.1" reference="R309" />
    <constraint name="C310" model="TKC" arity="2" scope="X86.1 X101.1" reference="R310" />
    <constraint name="C311" model="TKC" arity="2" scope="X29.1 X34.1" reference="R311" />
    <constraint name="C312" model="TKC" arity="2" scope="X27.1 X30.1" reference="R312" />
    <constraint name="C313" model="TKC" arity="2" scope="X62.1 X75.1" reference="R313" />
    <constraint name="C314" model="TKC" arity="2" scope="X6.1 X47.1" reference="R314" />
    <constraint name="C315" model="TKC" arity="2" scope="X36.1 X56.1" reference="R315" />
    <constraint name="C316" model="TKC" arity="2" scope="X112.1 X115.1" reference="R316" />
    <constraint name="C317" model="TKC" arity="2" scope="X32.1 X63.1" reference="R317" />
    <constraint name="C318" model="TKC" arity="2" scope="X26.1 X83.1" reference="R318" />
    <constraint name="C319" model="TKC" arity="2" scope="X4.1 X29.1" reference="R319" />
    <constraint name="C320" model="TKC" arity="2" scope="X25.1 X76.1" reference="R320" />
    <constraint name="C321" model="TKC" arity="2" scope="X32.1 X115.1" reference="R321" />
    <constraint name="C322" model="TKC" arity="2" scope="X27.1 X35.1" reference="R322" />
    <constraint name="C323" model="TKC" arity="2" scope="X49.1 X118.1" reference="R323" />
    <constraint name="C324" model="TKC" arity="2" scope="X19.1 X76.1" reference="R324" />
    <constraint name="C325" model="TKC" arity="2" scope="X71.1 X83.1" reference="R325" />
    <constraint name="C326" model="TKC" arity="2" scope="X39.1 X103.1" reference="R326" />
    <constraint name="C327" model="TKC" arity="2" scope="X39.1 X102.1" reference="R327" />
    <constraint name="C328" model="TKC" arity="2" scope="X53.1 X54.1" reference="R328" />
    <constraint name="C329" model="TKC" arity="2" scope="X45.1 X75.1" reference="R329" />
    <constraint name="C330" model="TKC" arity="2" scope="X55.1 X69.1" reference="R330" />
    <constraint name="C331" model="TKC" arity="2" scope="X61.1 X109.1" reference="R331" />
    <constraint name="C332" model="TKC" arity="2" scope="X46.1 X92.1" reference="R332" />
    <constraint name="C333" model="TKC" arity="2" scope="X7.1 X57.1" reference="R333" />
    <constraint name="C334" model="TKC" arity="2" scope="X77.1 X95.1" reference="R334" />
    <constraint name="C335" model="TKC" arity="2" scope="X81.1 X91.1" reference="R335" />
    <constraint name="C336" model="TKC" arity="2" scope="X30.1 X33.1" reference="R336" />
    <constraint name="C337" model="TKC" arity="2" scope="X36.1 X70.1" reference="R337" />
    <constraint name="C338" model="TKC" arity="2" scope="X61.1 X64.1" reference="R338" />
    <constraint name="C339" model="TKC" arity="2" scope="X35.1 X79.1" reference="R339" />
    <constraint name="C340" model="TKC" arity="2" scope="X35.1 X117.1" reference="R340" />
    <constraint name="C341" model="TKC" arity="2" scope="X35.1 X78.1" reference="R341" />
    <constraint name="C342" model="TKC" arity="2" scope="X27.1 X109.1" reference="R342" />
    <constraint name="C343" model="TKC" arity="2" scope="X34.1 X44.1" reference="R343" />
    <constraint name="C344" model="TKC" arity="2" scope="X3.1 X118.1" reference="R344" />
    <constraint name="C345" model="TKC" arity="2" scope="X58.1 X112.1" reference="R345" />
    <constraint name="C346" model="TKC" arity="2" scope="X6.1 X90.1" reference="R346" />
    <constraint name="C347" model="TKC" arity="2" scope="X62.1 X85.1" reference="R347" />
    <constraint name="C348" model="TKC" arity="2" scope="X28.1 X32.1" reference="R348" />
    <constraint name="C349" model="TKC" arity="2" scope="X24.1 X40.1" reference="R349" />
    <constraint name="C350" model="TKC" arity="2" scope="X44.1 X71.1" reference="R350" />
    <constraint name="C351" model="TKC" arity="2" scope="X27.1 X111.1" reference="R351" />
    <constraint name="C352" model="TKC" arity="2" scope="X26.1 X110.1" reference="R352" />
    <constraint name="C353" model="TKC" arity="2" scope="X41.1 X91.1" reference="R353" />
    <constraint name="C354" model="TKC" arity="2" scope="X40.1 X55.1" reference="R354" />
    <constraint name="C355" model="TKC" arity="2" scope="X23.1 X40.1" reference="R355" />
    <constraint name="C356" model="TKC" arity="2" scope="X49.1 X97.1" reference="R356" />
  </constraints>
  <relations nbRelations="357">
    <relation name="R0" arity="2" nbTuples="9" semantics="soft" defaultCost="infinity">88:1 1|0:1 2|0:1 3|0:2 1|63:2 2|0:2 3|0:3 1|0:3 2|40:3 3</relation>
    <relation name="R1" arity="2" nbTuples="9" semantics="soft" defaultCost="infinity">53:1 1|0:1 2|0:1 3|0:2 1|91:2 2|0:2 3|0:3 1|0:3 2|18:3 3</relation>
    <relation name="R2" arity="2" nbTuples="9" semantics="soft" defaultCost="infinity">100:1 1|0:1 2|0:1 3|0:2 1|32:2 2|0:2 3|0:3 1|0:3 2|87:3 3</relation>
    <relation name="R3" arity="2" nbTuples="9" semantics="soft" defaultCost="infinity">17:1 1|0:1 2|0:1 3|0:2 1|14:2 2|0:2 3|0:3 1|0:3 2|9:3 3</relation>
    <relation name="R4" arity="2" nbTuples="9" semantics="soft" defaultCost="infinity">28:1 1|0:1 2|0:1 3|0:2 1|87:2 2|0:2 3|0:3 1|0:3 2|84:3 3</relation>
    <relation name="R5" arity="2" nbTuples="9" semantics="soft" defaultCost="infinity">85:1 1|0:1 2|0:1 3|0:2 1|66:2 2|0:2 3|0:3 1|0:3 2|62:3 3</relation>
    <relation name="R6" arity="2" nbTuples="9" semantics="soft" defaultCost="infinity">95:1 1|0:1 2|0:1 3|0:2 1|55:2 2|0:2 3|0:3 1|0:3 2|78:3 3</relation>
    <relation name="R7" arity="2" nbTuples="9" semantics="soft" defaultCost="infinity">74:1 1|0:1 2|0:1 3|0:2 1|57:2 2|0:2 3|0:3 1|0:3 2|21:3 3</relation>
    <relation name="R8" arity="2" nbTuples="9" semantics="soft" defaultCost="infinity">96:1 1|0:1 2|0:1 3|0:2 1|79:2 2|0:2 3|0:3 1|0:3 2|25:3 3</relation>
    <relation name="R9" arity="2" nbTuples="9" semantics="soft" defaultCost="infinity">62:1 1|0:1 2|0:1 3|0:2 1|70:2 2|0:2 3|0:3 1|0:3 2|59:3 3</relation>
    <relation name="R10" arity="2" nbTuples="9" semantics="soft" defaultCost="infinity">65:1 1|0:1 2|0:1 3|0:2 1|90:2 2|0:2 3|0:3 1|0:3 2|95:3 3</relation>
    <relation name="R11" arity="2" nbTuples="9" semantics="soft" defaultCost="infinity">37:1 1|0:1 2|0:1 3|0:2 1|41:2 2|0:2 3|0:3 1|0:3 2|46:3 3</relation>
    <relation name="R12" arity="2" nbTuples="9" semantics="soft" defaultCost="infinity">14:1 1|0:1 2|0:1 3|0:2 1|33:2 2|0:2 3|0:3 1|0:3 2|82:3 3</relation>
    <relation name="R13" arity="2" nbTuples="9" semantics="soft" defaultCost="infinity">7:1 1|0:1 2|0:1 3|0:2 1|38:2 2|0:2 3|0:3 1|0:3 2|14:3 3</relation>
    <relation name="R14" arity="2" nbTuples="9" semantics="soft" defaultCost="infinity">25:1 1|0:1 2|0:1 3|0:2 1|16:2 2|0:2 3|0:3 1|0:3 2|68:3 3</relation>
    <relation name="R15" arity="2" nbTuples="9" semantics="soft" defaultCost="infinity">9:1 1|0:1 2|0:1 3|0:2 1|55:2 2|0:2 3|0:3 1|0:3 2|53:3 3</relation>
    <relation name="R16" arity="2" nbTuples="9" semantics="soft" defaultCost="infinity">13:1 1|0:1 2|0:1 3|0:2 1|63:2 2|0:2 3|0:3 1|0:3 2|1:3 3</relation>
    <relation name="R17" arity="2" nbTuples="9" semantics="soft" defaultCost="infinity">6:1 1|0:1 2|0:1 3|0:2 1|63:2 2|0:2 3|0:3 1|0:3 2|29:3 3</relation>
    <relation name="R18" arity="2" nbTuples="9" semantics="soft" defaultCost="infinity">91:1 1|0:1 2|0:1 3|0:2 1|35:2 2|0:2 3|0:3 1|0:3 2|63:3 3</relation>
    <relation name="R19" arity="2" nbTuples="9" semantics="soft" defaultCost="infinity">18:1 1|0:1 2|0:1 3|0:2 1|65:2 2|0:2 3|0:3 1|0:3 2|66:3 3</relation>
    <relation name="R20" arity="2" nbTuples="9" semantics="soft" defaultCost="infinity">53:1 1|0:1 2|0:1 3|0:2 1|67:2 2|0:2 3|0:3 1|0:3 2|88:3 3</relation>
    <relation name="R21" arity="2" nbTuples="9" semantics="soft" defaultCost="infinity">60:1 1|0:1 2|0:1 3|0:2 1|82:2 2|0:2 3|0:3 1|0:3 2|88:3 3</relation>
    <relation name="R22" arity="2" nbTuples="9" semantics="soft" defaultCost="infinity">81:1 1|0:1 2|0:1 3|0:2 1|7:2 2|0:2 3|0:3 1|0:3 2|65:3 3</relation>
    <relation name="R23" arity="2" nbTuples="9" semantics="soft" defaultCost="infinity">14:1 1|0:1 2|0:1 3|0:2 1|66:2 2|0:2 3|0:3 1|0:3 2|53:3 3</relation>
    <relation name="R24" arity="2" nbTuples="9" semantics="soft" defaultCost="infinity">73:1 1|0:1 2|0:1 3|0:2 1|88:2 2|0:2 3|0:3 1|0:3 2|4:3 3</relation>
    <relation name="R25" arity="2" nbTuples="9" semantics="soft" defaultCost="infinity">20:1 1|0:1 2|0:1 3|0:2 1|59:2 2|0:2 3|0:3 1|0:3 2|75:3 3</relation>
    <relation name="R26" arity="2" nbTuples="9" semantics="soft" defaultCost="infinity">49:1 1|0:1 2|0:1 3|0:2 1|35:2 2|0:2 3|0:3 1|0:3 2|77:3 3</relation>
    <relation name="R27" arity="2" nbTuples="9" semantics="soft" defaultCost="infinity">21:1 1|0:1 2|0:1 3|0:2 1|99:2 2|0:2 3|0:3 1|0:3 2|10:3 3</relation>
    <relation name="R28" arity="2" nbTuples="9" semantics="soft" defaultCost="infinity">48:1 1|0:1 2|0:1 3|0:2 1|32:2 2|0:2 3|0:3 1|0:3 2|95:3 3</relation>
    <relation name="R29" arity="2" nbTuples="9" semantics="soft" defaultCost="infinity">31:1 1|0:1 2|0:1 3|0:2 1|33:2 2|0:2 3|0:3 1|0:3 2|85:3 3</relation>
    <relation name="R30" arity="2" nbTuples="9" semantics="soft" defaultCost="infinity">63:1 1|0:1 2|0:1 3|0:2 1|9:2 2|0:2 3|0:3 1|0:3 2|12:3 3</relation>
    <relation name="R31" arity="2" nbTuples="9" semantics="soft" defaultCost="infinity">41:1 1|0:1 2|0:1 3|0:2 1|95:2 2|0:2 3|0:3 1|0:3 2|72:3 3</relation>
    <relation name="R32" arity="2" nbTuples="9" semantics="soft" defaultCost="infinity">34:1 1|0:1 2|0:1 3|0:2 1|85:2 2|0:2 3|0:3 1|0:3 2|85:3 3</relation>
    <relation name="R33" arity="2" nbTuples="9" semantics="soft" defaultCost="infinity">84:1 1|0:1 2|0:1 3|0:2 1|18:2 2|0:2 3|0:3 1|0:3 2|66:3 3</relation>
    <relation name="R34" arity="2" nbTuples="9" semantics="soft" defaultCost="infinity">79:1 1|0:1 2|0:1 3|0:2 1|20:2 2|0:2 3|0:3 1|0:3 2|76:3 3</relation>
    <relation name="R35" arity="2" nbTuples="9" semantics="soft" defaultCost="infinity">78:1 1|0:1 2|0:1 3|0:2 1|86:2 2|0:2 3|0:3 1|0:3 2|23:3 3</relation>
    <relation name="R36" arity="2" nbTuples="9" semantics="soft" defaultCost="infinity">32:1 1|0:1 2|0:1 3|0:2 1|87:2 2|0:2 3|0:3 1|0:3 2|86:3 3</relation>
    <relation name="R37" arity="2" nbTuples="9" semantics="soft" defaultCost="infinity">22:1 1|0:1 2|0:1 3|0:2 1|26:2 2|0:2 3|0:3 1|0:3 2|69:3 3</relation>
    <relation name="R38" arity="2" nbTuples="9" semantics="soft" defaultCost="infinity">21:1 1|0:1 2|0:1 3|0:2 1|85:2 2|0:2 3|0:3 1|0:3 2|78:3 3</relation>
    <relation name="R39" arity="2" nbTuples="9" semantics="soft" defaultCost="infinity">6:1 1|0:1 2|0:1 3|0:2 1|2:2 2|0:2 3|0:3 1|0:3 2|78:3 3</relation>
    <relation name="R40" arity="2" nbTuples="9" semantics="soft" defaultCost="infinity">53:1 1|0:1 2|0:1 3|0:2 1|34:2 2|0:2 3|0:3 1|0:3 2|57:3 3</relation>
    <relation name="R41" arity="2" nbTuples="9" semantics="soft" defaultCost="infinity">46:1 1|0:1 2|0:1 3|0:2 1|88:2 2|0:2 3|0:3 1|0:3 2|55:3 3</relation>
    <relation name="R42" arity="2" nbTuples="9" semantics="soft" defaultCost="infinity">77:1 1|0:1 2|0:1 3|0:2 1|79:2 2|0:2 3|0:3 1|0:3 2|99:3 3</relation>
    <relation name="R43" arity="2" nbTuples="9" semantics="soft" defaultCost="infinity">54:1 1|0:1 2|0:1 3|0:2 1|38:2 2|0:2 3|0:3 1|0:3 2|59:3 3</relation>
    <relation name="R44" arity="2" nbTuples="9" semantics="soft" defaultCost="infinity">36:1 1|0:1 2|0:1 3|0:2 1|89:2 2|0:2 3|0:3 1|0:3 2|63:3 3</relation>
    <relation name="R45" arity="2" nbTuples="9" semantics="soft" defaultCost="infinity">35:1 1|0:1 2|0:1 3|0:2 1|77:2 2|0:2 3|0:3 1|0:3 2|75:3 3</relation>
    <relation name="R46" arity="2" nbTuples="9" semantics="soft" defaultCost="infinity">7:1 1|0:1 2|0:1 3|0:2 1|34:2 2|0:2 3|0:3 1|0:3 2|62:3 3</relation>
    <relation name="R47" arity="2" nbTuples="9" semantics="soft" defaultCost="infinity">95:1 1|0:1 2|0:1 3|0:2 1|31:2 2|0:2 3|0:3 1|0:3 2|27:3 3</relation>
    <relation name="R48" arity="2" nbTuples="9" semantics="soft" defaultCost="infinity">34:1 1|0:1 2|0:1 3|0:2 1|32:2 2|0:2 3|0:3 1|0:3 2|50:3 3</relation>
    <relation name="R49" arity="2" nbTuples="9" semantics="soft" defaultCost="infinity">97:1 1|0:1 2|0:1 3|0:2 1|31:2 2|0:2 3|0:3 1|0:3 2|65:3 3</relation>
    <relation name="R50" arity="2" nbTuples="9" semantics="soft" defaultCost="infinity">71:1 1|0:1 2|0:1 3|0:2 1|27:2 2|0:2 3|0:3 1|0:3 2|9:3 3</relation>
    <relation name="R51" arity="2" nbTuples="9" semantics="soft" defaultCost="infinity">90:1 1|0:1 2|0:1 3|0:2 1|79:2 2|0:2 3|0:3 1|0:3 2|76:3 3</relation>
    <relation name="R52" arity="2" nbTuples="9" semantics="soft" defaultCost="infinity">66:1 1|0:1 2|0:1 3|0:2 1|13:2 2|0:2 3|0:3 1|0:3 2|83:3 3</relation>
    <relation name="R53" arity="2" nbTuples="9" semantics="soft" defaultCost="infinity">84:1 1|0:1 2|0:1 3|0:2 1|75:2 2|0:2 3|0:3 1|0:3 2|4:3 3</relation>
    <relation name="R54" arity="2" nbTuples="9" semantics="soft" defaultCost="infinity">64:1 1|0:1 2|0:1 3|0:2 1|25:2 2|0:2 3|0:3 1|0:3 2|60:3 3</relation>
    <relation name="R55" arity="2" nbTuples="9" semantics="soft" defaultCost="infinity">31:1 1|0:1 2|0:1 3|0:2 1|5:2 2|0:2 3|0:3 1|0:3 2|66:3 3</relation>
    <relation name="R56" arity="2" nbTuples="9" semantics="soft" defaultCost="infinity">43:1 1|0:1 2|0:1 3|0:2 1|11:2 2|0:2 3|0:3 1|0:3 2|92:3 3</relation>
    <relation name="R57" arity="2" nbTuples="9" semantics="soft" defaultCost="infinity">4:1 1|0:1 2|0:1 3|0:2 1|69:2 2|0:2 3|0:3 1|0:3 2|12:3 3</relation>
    <relation name="R58" arity="2" nbTuples="9" semantics="soft" defaultCost="infinity">30:1 1|0:1 2|0:1 3|0:2 1|4:2 2|0:2 3|0:3 1|0:3 2|77:3 3</relation>
    <relation name="R59" arity="2" nbTuples="9" semantics="soft" defaultCost="infinity">69:1 1|0:1 2|0:1 3|0:2 1|6:2 2|0:2 3|0:3 1|0:3 2|45:3 3</relation>
    <relation name="R60" arity="2" nbTuples="9" semantics="soft" defaultCost="infinity">18:1 1|0:1 2|0:1 3|0:2 1|90:2 2|0:2 3|0:3 1|0:3 2|30:3 3</relation>
    <relation name="R61" arity="2" nbTuples="9" semantics="soft" defaultCost="infinity">83:1 1|0:1 2|0:1 3|0:2 1|31:2 2|0:2 3|0:3 1|0:3 2|43:3 3</relation>
    <relation name="R62" arity="2" nbTuples="9" semantics="soft" defaultCost="infinity">50:1 1|0:1 2|0:1 3|0:2 1|92:2 2|0:2 3|0:3 1|0:3 2|81:3 3</relation>
    <relation name="R63" arity="2" nbTuples="9" semantics="soft" defaultCost="infinity">75:1 1|0:1 2|0:1 3|0:2 1|72:2 2|0:2 3|0:3 1|0:3 2|76:3 3</relation>
    <relation name="R64" arity="2" nbTuples="9" semantics="soft" defaultCost="infinity">23:1 1|0:1 2|0:1 3|0:2 1|87:2 2|0:2 3|0:3 1|0:3 2|32:3 3</relation>
    <relation name="R65" arity="2" nbTuples="9" semantics="soft" defaultCost="infinity">97:1 1|0:1 2|0:1 3|0:2 1|29:2 2|0:2 3|0:3 1|0:3 2|78:3 3</relation>
    <relation name="R66" arity="2" nbTuples="9" semantics="soft" defaultCost="infinity">91:1 1|0:1 2|0:1 3|0:2 1|4:2 2|0:2 3|0:3 1|0:3 2|2:3 3</relation>
    <relation name="R67" arity="2" nbTuples="9" semantics="soft" defaultCost="infinity">66:1 1|0:1 2|0:1 3|0:2 1|63:2 2|0:2 3|0:3 1|0:3 2|92:3 3</relation>
    <relation name="R68" arity="2" nbTuples="9" semantics="soft" defaultCost="infinity">39:1 1|0:1 2|0:1 3|0:2 1|55:2 2|0:2 3|0:3 1|0:3 2|73:3 3</relation>
    <relation name="R69" arity="2" nbTuples="9" semantics="soft" defaultCost="infinity">85:1 1|0:1 2|0:1 3|0:2 1|61:2 2|0:2 3|0:3 1|0:3 2|41:3 3</relation>
    <relation name="R70" arity="2" nbTuples="9" semantics="soft" defaultCost="infinity">60:1 1|0:1 2|0:1 3|0:2 1|88:2 2|0:2 3|0:3 1|0:3 2|11:3 3</relation>
    <relation name="R71" arity="2" nbTuples="9" semantics="soft" defaultCost="infinity">21:1 1|0:1 2|0:1 3|0:2 1|46:2 2|0:2 3|0:3 1|0:3 2|100:3 3</relation>
    <relation name="R72" arity="2" nbTuples="9" semantics="soft" defaultCost="infinity">28:1 1|0:1 2|0:1 3|0:2 1|77:2 2|0:2 3|0:3 1|0:3 2|2:3 3</relation>
    <relation name="R73" arity="2" nbTuples="9" semantics="soft" defaultCost="infinity">64:1 1|0:1 2|0:1 3|0:2 1|55:2 2|0:2 3|0:3 1|0:3 2|5:3 3</relation>
    <relation name="R74" arity="2" nbTuples="9" semantics="soft" defaultCost="infinity">85:1 1|0:1 2|0:1 3|0:2 1|73:2 2|0:2 3|0:3 1|0:3 2|8:3 3</relation>
    <relation name="R75" arity="2" nbTuples="9" semantics="soft" defaultCost="infinity">71:1 1|0:1 2|0:1 3|0:2 1|78:2 2|0:2 3|0:3 1|0:3 2|38:3 3</relation>
    <relation name="R76" arity="2" nbTuples="9" semantics="soft" defaultCost="infinity">16:1 1|0:1 2|0:1 3|0:2 1|55:2 2|0:2 3|0:3 1|0:3 2|90:3 3</relation>
    <relation name="R77" arity="2" nbTuples="9" semantics="soft" defaultCost="infinity">71:1 1|0:1 2|0:1 3|0:2 1|82:2 2|0:2 3|0:3 1|0:3 2|12:3 3</relation>
    <relation name="R78" arity="2" nbTuples="9" semantics="soft" defaultCost="infinity">72:1 1|0:1 2|0:1 3|0:2 1|49:2 2|0:2 3|0:3 1|0:3 2|69:3 3</relation>
    <relation name="R79" arity="2" nbTuples="9" semantics="soft" defaultCost="infinity">8:1 1|0:1 2|0:1 3|0:2 1|80:2 2|0:2 3|0:3 1|0:3 2|50:3 3</relation>
    <relation name="R80" arity="2" nbTuples="9" semantics="soft" defaultCost="infinity">75:1 1|0:1 2|0:1 3|0:2 1|2:2 2|0:2 3|0:3 1|0:3 2|77:3 3</relation>
    <relation name="R81" arity="2" nbTuples="9" semantics="soft" defaultCost="infinity">86:1 1|0:1 2|0:1 3|0:2 1|3:2 2|0:2 3|0:3 1|0:3 2|78:3 3</relation>
    <relation name="R82" arity="2" nbTuples="9" semantics="soft" defaultCost="infinity">15:1 1|0:1 2|0:1 3|0:2 1|4:2 2|0:2 3|0:3 1|0:3 2|43:3 3</relation>
    <relation name="R83" arity="2" nbTuples="9" semantics="soft" defaultCost="infinity">12:1 1|0:1 2|0:1 3|0:2 1|22:2 2|0:2 3|0:3 1|0:3 2|30:3 3</relation>
    <relation name="R84" arity="2" nbTuples="9" semantics="soft" defaultCost="infinity">57:1 1|0:1 2|0:1 3|0:2 1|52:2 2|0:2 3|0:3 1|0:3 2|48:3 3</relation>
    <relation name="R85" arity="2" nbTuples="9" semantics="soft" defaultCost="infinity">11:1 1|0:1 2|0:1 3|0:2 1|60:2 2|0:2 3|0:3 1|0:3 2|50:3 3</relation>
    <relation name="R86" arity="2" nbTuples="9" semantics="soft" defaultCost="infinity">61:1 1|0:1 2|0:1 3|0:2 1|19:2 2|0:2 3|0:3 1|0:3 2|98:3 3</relation>
    <relation name="R87" arity="2" nbTuples="9" semantics="soft" defaultCost="infinity">65:1 1|0:1 2|0:1 3|0:2 1|56:2 2|0:2 3|0:3 1|0:3 2|59:3 3</relation>
    <relation name="R88" arity="2" nbTuples="9" semantics="soft" defaultCost="infinity">87:1 1|0:1 2|0:1 3|0:2 1|64:2 2|0:2 3|0:3 1|0:3 2|61:3 3</relation>
    <relation name="R89" arity="2" nbTuples="9" semantics="soft" defaultCost="infinity">34:1 1|0:1 2|0:1 3|0:2 1|46:2 2|0:2 3|0:3 1|0:3 2|9:3 3</relation>
    <relation name="R90" arity="2" nbTuples="9" semantics="soft" defaultCost="infinity">11:1 1|0:1 2|0:1 3|0:2 1|11:2 2|0:2 3|0:3 1|0:3 2|62:3 3</relation>
    <relation name="R91" arity="2" nbTuples="9" semantics="soft" defaultCost="infinity">18:1 1|0:1 2|0:1 3|0:2 1|79:2 2|0:2 3|0:3 1|0:3 2|65:3 3</relation>
    <relation name="R92" arity="2" nbTuples="9" semantics="soft" defaultCost="infinity">80:1 1|0:1 2|0:1 3|0:2 1|9:2 2|0:2 3|0:3 1|0:3 2|82:3 3</relation>
    <relation name="R93" arity="2" nbTuples="9" semantics="soft" defaultCost="infinity">40:1 1|0:1 2|0:1 3|0:2 1|37:2 2|0:2 3|0:3 1|0:3 2|83:3 3</relation>
    <relation name="R94" arity="2" nbTuples="9" semantics="soft" defaultCost="infinity">25:1 1|0:1 2|0:1 3|0:2 1|26:2 2|0:2 3|0:3 1|0:3 2|88:3 3</relation>
    <relation name="R95" arity="2" nbTuples="9" semantics="soft" defaultCost="infinity">49:1 1|0:1 2|0:1 3|0:2 1|92:2 2|0:2 3|0:3 1|0:3 2|37:3 3</relation>
    <relation name="R96" arity="2" nbTuples="9" semantics="soft" defaultCost="infinity">62:1 1|0:1 2|0:1 3|0:2 1|70:2 2|0:2 3|0:3 1|0:3 2|39:3 3</relation>
    <relation name="R97" arity="2" nbTuples="9" semantics="soft" defaultCost="infinity">99:1 1|0:1 2|0:1 3|0:2 1|48:2 2|0:2 3|0:3 1|0:3 2|40:3 3</relation>
    <relation name="R98" arity="2" nbTuples="9" semantics="soft" defaultCost="infinity">62:1 1|0:1 2|0:1 3|0:2 1|85:2 2|0:2 3|0:3 1|0:3 2|88:3 3</relation>
    <relation name="R99" arity="2" nbTuples="9" semantics="soft" defaultCost="infinity">75:1 1|0:1 2|0:1 3|0:2 1|43:2 2|0:2 3|0:3 1|0:3 2|47:3 3</relation>
    <relation name="R100" arity="2" nbTuples="9" semantics="soft" defaultCost="infinity">39:1 1|0:1 2|0:1 3|0:2 1|67:2 2|0:2 3|0:3 1|0:3 2|7:3 3</relation>
    <relation name="R101" arity="2" nbTuples="9" semantics="soft" defaultCost="infinity">35:1 1|0:1 2|0:1 3|0:2 1|24:2 2|0:2 3|0:3 1|0:3 2|6:3 3</relation>
    <relation name="R102" arity="2" nbTuples="9" semantics="soft" defaultCost="infinity">37:1 1|0:1 2|0:1 3|0:2 1|19:2 2|0:2 3|0:3 1|0:3 2|28:3 3</relation>
    <relation name="R103" arity="2" nbTuples="9" semantics="soft" defaultCost="infinity">55:1 1|0:1 2|0:1 3|0:2 1|84:2 2|0:2 3|0:3 1|0:3 2|44:3 3</relation>
    <relation name="R104" arity="2" nbTuples="9" semantics="soft" defaultCost="infinity">94:1 1|0:1 2|0:1 3|0:2 1|37:2 2|0:2 3|0:3 1|0:3 2|51:3 3</relation>
    <relation name="R105" arity="2" nbTuples="9" semantics="soft" defaultCost="infinity">35:1 1|0:1 2|0:1 3|0:2 1|92:2 2|0:2 3|0:3 1|0:3 2|40:3 3</relation>
    <relation name="R106" arity="2" nbTuples="9" semantics="soft" defaultCost="infinity">7:1 1|0:1 2|0:1 3|0:2 1|45:2 2|0:2 3|0:3 1|0:3 2|65:3 3</relation>
    <relation name="R107" arity="2" nbTuples="9" semantics="soft" defaultCost="infinity">90:1 1|0:1 2|0:1 3|0:2 1|73:2 2|0:2 3|0:3 1|0:3 2|33:3 3</relation>
    <relation name="R108" arity="2" nbTuples="9" semantics="soft" defaultCost="infinity">50:1 1|0:1 2|0:1 3|0:2 1|31:2 2|0:2 3|0:3 1|0:3 2|52:3 3</relation>
    <relation name="R109" arity="2" nbTuples="9" semantics="soft" defaultCost="infinity">77:1 1|0:1 2|0:1 3|0:2 1|40:2 2|0:2 3|0:3 1|0:3 2|41:3 3</relation>
    <relation name="R110" arity="2" nbTuples="9" semantics="soft" defaultCost="infinity">13:1 1|0:1 2|0:1 3|0:2 1|97:2 2|0:2 3|0:3 1|0:3 2|24:3 3</relation>
    <relation name="R111" arity="2" nbTuples="9" semantics="soft" defaultCost="infinity">100:1 1|0:1 2|0:1 3|0:2 1|48:2 2|0:2 3|0:3 1|0:3 2|81:3 3</relation>
    <relation name="R112" arity="2" nbTuples="9" semantics="soft" defaultCost="infinity">46:1 1|0:1 2|0:1 3|0:2 1|5:2 2|0:2 3|0:3 1|0:3 2|83:3 3</relation>
    <relation name="R113" arity="2" nbTuples="9" semantics="soft" defaultCost="infinity">20:1 1|0:1 2|0:1 3|0:2 1|65:2 2|0:2 3|0:3 1|0:3 2|51:3 3</relation>
    <relation name="R114" arity="2" nbTuples="9" semantics="soft" defaultCost="infinity">20:1 1|0:1 2|0:1 3|0:2 1|39:2 2|0:2 3|0:3 1|0:3 2|57:3 3</relation>
    <relation name="R115" arity="2" nbTuples="9" semantics="soft" defaultCost="infinity">53:1 1|0:1 2|0:1 3|0:2 1|85:2 2|0:2 3|0:3 1|0:3 2|62:3 3</relation>
    <relation name="R116" arity="2" nbTuples="9" semantics="soft" defaultCost="infinity">91:1 1|0:1 2|0:1 3|0:2 1|34:2 2|0:2 3|0:3 1|0:3 2|11:3 3</relation>
    <relation name="R117" arity="2" nbTuples="9" semantics="soft" defaultCost="infinity">25:1 1|0:1 2|0:1 3|0:2 1|27:2 2|0:2 3|0:3 1|0:3 2|52:3 3</relation>
    <relation name="R118" arity="2" nbTuples="9" semantics="soft" defaultCost="infinity">52:1 1|0:1 2|0:1 3|0:2 1|99:2 2|0:2 3|0:3 1|0:3 2|40:3 3</relation>
    <relation name="R119" arity="2" nbTuples="9" semantics="soft" defaultCost="infinity">11:1 1|0:1 2|0:1 3|0:2 1|23:2 2|0:2 3|0:3 1|0:3 2|85:3 3</relation>
    <relation name="R120" arity="2" nbTuples="9" semantics="soft" defaultCost="infinity">35:1 1|0:1 2|0:1 3|0:2 1|39:2 2|0:2 3|0:3 1|0:3 2|83:3 3</relation>
    <relation name="R121" arity="2" nbTuples="9" semantics="soft" defaultCost="infinity">85:1 1|0:1 2|0:1 3|0:2 1|34:2 2|0:2 3|0:3 1|0:3 2|100:3 3</relation>
    <relation name="R122" arity="2" nbTuples="9" semantics="soft" defaultCost="infinity">42:1 1|0:1 2|0:1 3|0:2 1|66:2 2|0:2 3|0:3 1|0:3 2|49:3 3</relation>
    <relation name="R123" arity="2" nbTuples="9" semantics="soft" defaultCost="infinity">68:1 1|0:1 2|0:1 3|0:2 1|51:2 2|0:2 3|0:3 1|0:3 2|69:3 3</relation>
    <relation name="R124" arity="2" nbTuples="9" semantics="soft" defaultCost="infinity">89:1 1|0:1 2|0:1 3|0:2 1|43:2 2|0:2 3|0:3 1|0:3 2|37:3 3</relation>
    <relation name="R125" arity="2" nbTuples="9" semantics="soft" defaultCost="infinity">60:1 1|0:1 2|0:1 3|0:2 1|79:2 2|0:2 3|0:3 1|0:3 2|97:3 3</relation>
    <relation name="R126" arity="2" nbTuples="9" semantics="soft" defaultCost="infinity">2:1 1|0:1 2|0:1 3|0:2 1|34:2 2|0:2 3|0:3 1|0:3 2|43:3 3</relation>
    <relation name="R127" arity="2" nbTuples="9" semantics="soft" defaultCost="infinity">78:1 1|0:1 2|0:1 3|0:2 1|53:2 2|0:2 3|0:3 1|0:3 2|44:3 3</relation>
    <relation name="R128" arity="2" nbTuples="9" semantics="soft" defaultCost="infinity">74:1 1|0:1 2|0:1 3|0:2 1|96:2 2|0:2 3|0:3 1|0:3 2|48:3 3</relation>
    <relation name="R129" arity="2" nbTuples="9" semantics="soft" defaultCost="infinity">60:1 1|0:1 2|0:1 3|0:2 1|76:2 2|0:2 3|0:3 1|0:3 2|11:3 3</relation>
    <relation name="R130" arity="2" nbTuples="9" semantics="soft" defaultCost="infinity">32:1 1|0:1 2|0:1 3|0:2 1|14:2 2|0:2 3|0:3 1|0:3 2|61:3 3</relation>
    <relation name="R131" arity="2" nbTuples="9" semantics="soft" defaultCost="infinity">89:1 1|0:1 2|0:1 3|0:2 1|35:2 2|0:2 3|0:3 1|0:3 2|20:3 3</relation>
    <relation name="R132" arity="2" nbTuples="9" semantics="soft" defaultCost="infinity">26:1 1|0:1 2|0:1 3|0:2 1|21:2 2|0:2 3|0:3 1|0:3 2|36:3 3</relation>
    <relation name="R133" arity="2" nbTuples="9" semantics="soft" defaultCost="infinity">54:1 1|0:1 2|0:1 3|0:2 1|61:2 2|0:2 3|0:3 1|0:3 2|76:3 3</relation>
    <relation name="R134" arity="2" nbTuples="9" semantics="soft" defaultCost="infinity">44:1 1|0:1 2|0:1 3|0:2 1|59:2 2|0:2 3|0:3 1|0:3 2|61:3 3</relation>
    <relation name="R135" arity="2" nbTuples="9" semantics="soft" defaultCost="infinity">34:1 1|0:1 2|0:1 3|0:2 1|58:2 2|0:2 3|0:3 1|0:3 2|96:3 3</relation>
    <relation name="R136" arity="2" nbTuples="9" semantics="soft" defaultCost="infinity">11:1 1|0:1 2|0:1 3|0:2 1|90:2 2|0:2 3|0:3 1|0:3 2|40:3 3</relation>
    <relation name="R137" arity="2" nbTuples="9" semantics="soft" defaultCost="infinity">25:1 1|0:1 2|0:1 3|0:2 1|32:2 2|0:2 3|0:3 1|0:3 2|60:3 3</relation>
    <relation name="R138" arity="2" nbTuples="9" semantics="soft" defaultCost="infinity">38:1 1|0:1 2|0:1 3|0:2 1|45:2 2|0:2 3|0:3 1|0:3 2|89:3 3</relation>
    <relation name="R139" arity="2" nbTuples="9" semantics="soft" defaultCost="infinity">82:1 1|0:1 2|0:1 3|0:2 1|91:2 2|0:2 3|0:3 1|0:3 2|42:3 3</relation>
    <relation name="R140" arity="2" nbTuples="9" semantics="soft" defaultCost="infinity">23:1 1|0:1 2|0:1 3|0:2 1|75:2 2|0:2 3|0:3 1|0:3 2|25:3 3</relation>
    <relation name="R141" arity="2" nbTuples="9" semantics="soft" defaultCost="infinity">82:1 1|0:1 2|0:1 3|0:2 1|7:2 2|0:2 3|0:3 1|0:3 2|39:3 3</relation>
    <relation name="R142" arity="2" nbTuples="9" semantics="soft" defaultCost="infinity">12:1 1|0:1 2|0:1 3|0:2 1|56:2 2|0:2 3|0:3 1|0:3 2|86:3 3</relation>
    <relation name="R143" arity="2" nbTuples="9" semantics="soft" defaultCost="infinity">94:1 1|0:1 2|0:1 3|0:2 1|53:2 2|0:2 3|0:3 1|0:3 2|77:3 3</relation>
    <relation name="R144" arity="2" nbTuples="9" semantics="soft" defaultCost="infinity">23:1 1|0:1 2|0:1 3|0:2 1|83:2 2|0:2 3|0:3 1|0:3 2|22:3 3</relation>
    <relation name="R145" arity="2" nbTuples="9" semantics="soft" defaultCost="infinity">76:1 1|0:1 2|0:1 3|0:2 1|9:2 2|0:2 3|0:3 1|0:3 2|57:3 3</relation>
    <relation name="R146" arity="2" nbTuples="9" semantics="soft" defaultCost="infinity">17:1 1|0:1 2|0:1 3|0:2 1|68:2 2|0:2 3|0:3 1|0:3 2|6:3 3</relation>
    <relation name="R147" arity="2" nbTuples="9" semantics="soft" defaultCost="infinity">9:1 1|0:1 2|0:1 3|0:2 1|97:2 2|0:2 3|0:3 1|0:3 2|7:3 3</relation>
    <relation name="R148" arity="2" nbTuples="9" semantics="soft" defaultCost="infinity">74:1 1|0:1 2|0:1 3|0:2 1|38:2 2|0:2 3|0:3 1|0:3 2|72:3 3</relation>
    <relation name="R149" arity="2" nbTuples="9" semantics="soft" defaultCost="infinity">81:1 1|0:1 2|0:1 3|0:2 1|27:2 2|0:2 3|0:3 1|0:3 2|50:3 3</relation>
    <relation name="R150" arity="2" nbTuples="9" semantics="soft" defaultCost="infinity">72:1 1|0:1 2|0:1 3|0:2 1|41:2 2|0:2 3|0:3 1|0:3 2|77:3 3</relation>
    <relation name="R151" arity="2" nbTuples="9" semantics="soft" defaultCost="infinity">46:1 1|0:1 2|0:1 3|0:2 1|93:2 2|0:2 3|0:3 1|0:3 2|8:3 3</relation>
    <relation name="R152" arity="2" nbTuples="9" semantics="soft" defaultCost="infinity">74:1 1|0:1 2|0:1 3|0:2 1|76:2 2|0:2 3|0:3 1|0:3 2|21:3 3</relation>
    <relation name="R153" arity="2" nbTuples="9" semantics="soft" defaultCost="infinity">50:1 1|0:1 2|0:1 3|0:2 1|44:2 2|0:2 3|0:3 1|0:3 2|64:3 3</relation>
    <relation name="R154" arity="2" nbTuples="9" semantics="soft" defaultCost="infinity">53:1 1|0:1 2|0:1 3|0:2 1|70:2 2|0:2 3|0:3 1|0:3 2|14:3 3</relation>
    <relation name="R155" arity="2" nbTuples="9" semantics="soft" defaultCost="infinity">83:1 1|0:1 2|0:1 3|0:2 1|15:2 2|0:2 3|0:3 1|0:3 2|10:3 3</relation>
    <relation name="R156" arity="2" nbTuples="9" semantics="soft" defaultCost="infinity">56:1 1|0:1 2|0:1 3|0:2 1|65:2 2|0:2 3|0:3 1|0:3 2|30:3 3</relation>
    <relation name="R157" arity="2" nbTuples="9" semantics="soft" defaultCost="infinity">19:1 1|0:1 2|0:1 3|0:2 1|52:2 2|0:2 3|0:3 1|0:3 2|10:3 3</relation>
    <relation name="R158" arity="2" nbTuples="9" semantics="soft" defaultCost="infinity">50:1 1|0:1 2|0:1 3|0:2 1|24:2 2|0:2 3|0:3 1|0:3 2|53:3 3</relation>
    <relation name="R159" arity="2" nbTuples="9" semantics="soft" defaultCost="infinity">89:1 1|0:1 2|0:1 3|0:2 1|42:2 2|0:2 3|0:3 1|0:3 2|62:3 3</relation>
    <relation name="R160" arity="2" nbTuples="9" semantics="soft" defaultCost="infinity">52:1 1|0:1 2|0:1 3|0:2 1|95:2 2|0:2 3|0:3 1|0:3 2|74:3 3</relation>
    <relation name="R161" arity="2" nbTuples="9" semantics="soft" defaultCost="infinity">53:1 1|0:1 2|0:1 3|0:2 1|2:2 2|0:2 3|0:3 1|0:3 2|71:3 3</relation>
    <relation name="R162" arity="2" nbTuples="9" semantics="soft" defaultCost="infinity">52:1 1|0:1 2|0:1 3|0:2 1|19:2 2|0:2 3|0:3 1|0:3 2|25:3 3</relation>
    <relation name="R163" arity="2" nbTuples="9" semantics="soft" defaultCost="infinity">63:1 1|0:1 2|0:1 3|0:2 1|70:2 2|0:2 3|0:3 1|0:3 2|58:3 3</relation>
    <relation name="R164" arity="2" nbTuples="9" semantics="soft" defaultCost="infinity">29:1 1|0:1 2|0:1 3|0:2 1|59:2 2|0:2 3|0:3 1|0:3 2|22:3 3</relation>
    <relation name="R165" arity="2" nbTuples="9" semantics="soft" defaultCost="infinity">41:1 1|0:1 2|0:1 3|0:2 1|99:2 2|0:2 3|0:3 1|0:3 2|2:3 3</relation>
    <relation name="R166" arity="2" nbTuples="9" semantics="soft" defaultCost="infinity">68:1 1|0:1 2|0:1 3|0:2 1|3:2 2|0:2 3|0:3 1|0:3 2|73:3 3</relation>
    <relation name="R167" arity="2" nbTuples="9" semantics="soft" defaultCost="infinity">58:1 1|0:1 2|0:1 3|0:2 1|92:2 2|0:2 3|0:3 1|0:3 2|43:3 3</relation>
    <relation name="R168" arity="2" nbTuples="9" semantics="soft" defaultCost="infinity">28:1 1|0:1 2|0:1 3|0:2 1|78:2 2|0:2 3|0:3 1|0:3 2|1:3 3</relation>
    <relation name="R169" arity="2" nbTuples="9" semantics="soft" defaultCost="infinity">93:1 1|0:1 2|0:1 3|0:2 1|84:2 2|0:2 3|0:3 1|0:3 2|85:3 3</relation>
    <relation name="R170" arity="2" nbTuples="9" semantics="soft" defaultCost="infinity">10:1 1|0:1 2|0:1 3|0:2 1|39:2 2|0:2 3|0:3 1|0:3 2|100:3 3</relation>
    <relation name="R171" arity="2" nbTuples="9" semantics="soft" defaultCost="infinity">77:1 1|0:1 2|0:1 3|0:2 1|19:2 2|0:2 3|0:3 1|0:3 2|35:3 3</relation>
    <relation name="R172" arity="2" nbTuples="9" semantics="soft" defaultCost="infinity">96:1 1|0:1 2|0:1 3|0:2 1|35:2 2|0:2 3|0:3 1|0:3 2|50:3 3</relation>
    <relation name="R173" arity="2" nbTuples="9" semantics="soft" defaultCost="infinity">86:1 1|0:1 2|0:1 3|0:2 1|52:2 2|0:2 3|0:3 1|0:3 2|98:3 3</relation>
    <relation name="R174" arity="2" nbTuples="9" semantics="soft" defaultCost="infinity">24:1 1|0:1 2|0:1 3|0:2 1|40:2 2|0:2 3|0:3 1|0:3 2|38:3 3</relation>
    <relation name="R175" arity="2" nbTuples="9" semantics="soft" defaultCost="infinity">73:1 1|0:1 2|0:1 3|0:2 1|81:2 2|0:2 3|0:3 1|0:3 2|59:3 3</relation>
    <relation name="R176" arity="2" nbTuples="9" semantics="soft" defaultCost="infinity">8:1 1|0:1 2|0:1 3|0:2 1|15:2 2|0:2 3|0:3 1|0:3 2|1:3 3</relation>
    <relation name="R177" arity="2" nbTuples="9" semantics="soft" defaultCost="infinity">18:1 1|0:1 2|0:1 3|0:2 1|59:2 2|0:2 3|0:3 1|0:3 2|22:3 3</relation>
    <relation name="R178" arity="2" nbTuples="9" semantics="soft" defaultCost="infinity">86:1 1|0:1 2|0:1 3|0:2 1|27:2 2|0:2 3|0:3 1|0:3 2|88:3 3</relation>
    <relation name="R179" arity="2" nbTuples="9" semantics="soft" defaultCost="infinity">97:1 1|0:1 2|0:1 3|0:2 1|50:2 2|0:2 3|0:3 1|0:3 2|28:3 3</relation>
    <relation name="R180" arity="2" nbTuples="9" semantics="soft" defaultCost="infinity">95:1 1|0:1 2|0:1 3|0:2 1|99:2 2|0:2 3|0:3 1|0:3 2|41:3 3</relation>
    <relation name="R181" arity="2" nbTuples="9" semantics="soft" defaultCost="infinity">4:1 1|0:1 2|0:1 3|0:2 1|69:2 2|0:2 3|0:3 1|0:3 2|49:3 3</relation>
    <relation name="R182" arity="2" nbTuples="9" semantics="soft" defaultCost="infinity">49:1 1|0:1 2|0:1 3|0:2 1|79:2 2|0:2 3|0:3 1|0:3 2|86:3 3</relation>
    <relation name="R183" arity="2" nbTuples="9" semantics="soft" defaultCost="infinity">20:1 1|0:1 2|0:1 3|0:2 1|96:2 2|0:2 3|0:3 1|0:3 2|80:3 3</relation>
    <relation name="R184" arity="2" nbTuples="9" semantics="soft" defaultCost="infinity">73:1 1|0:1 2|0:1 3|0:2 1|2:2 2|0:2 3|0:3 1|0:3 2|93:3 3</relation>
    <relation name="R185" arity="2" nbTuples="9" semantics="soft" defaultCost="infinity">100:1 1|0:1 2|0:1 3|0:2 1|32:2 2|0:2 3|0:3 1|0:3 2|86:3 3</relation>
    <relation name="R186" arity="2" nbTuples="9" semantics="soft" defaultCost="infinity">25:1 1|0:1 2|0:1 3|0:2 1|69:2 2|0:2 3|0:3 1|0:3 2|34:3 3</relation>
    <relation name="R187" arity="2" nbTuples="9" semantics="soft" defaultCost="infinity">88:1 1|0:1 2|0:1 3|0:2 1|3:2 2|0:2 3|0:3 1|0:3 2|32:3 3</relation>
    <relation name="R188" arity="2" nbTuples="9" semantics="soft" defaultCost="infinity">46:1 1|0:1 2|0:1 3|0:2 1|5:2 2|0:2 3|0:3 1|0:3 2|34:3 3</relation>
    <relation name="R189" arity="2" nbTuples="9" semantics="soft" defaultCost="infinity">25:1 1|0:1 2|0:1 3|0:2 1|68:2 2|0:2 3|0:3 1|0:3 2|51:3 3</relation>
    <relation name="R190" arity="2" nbTuples="9" semantics="soft" defaultCost="infinity">92:1 1|0:1 2|0:1 3|0:2 1|91:2 2|0:2 3|0:3 1|0:3 2|38:3 3</relation>
    <relation name="R191" arity="2" nbTuples="9" semantics="soft" defaultCost="infinity">26:1 1|0:1 2|0:1 3|0:2 1|50:2 2|0:2 3|0:3 1|0:3 2|18:3 3</relation>
    <relation name="R192" arity="2" nbTuples="9" semantics="soft" defaultCost="infinity">30:1 1|0:1 2|0:1 3|0:2 1|7:2 2|0:2 3|0:3 1|0:3 2|26:3 3</relation>
    <relation name="R193" arity="2" nbTuples="9" semantics="soft" defaultCost="infinity">25:1 1|0:1 2|0:1 3|0:2 1|41:2 2|0:2 3|0:3 1|0:3 2|88:3 3</relation>
    <relation name="R194" arity="2" nbTuples="9" semantics="soft" defaultCost="infinity">16:1 1|0:1 2|0:1 3|0:2 1|62:2 2|0:2 3|0:3 1|0:3 2|48:3 3</relation>
    <relation name="R195" arity="2" nbTuples="9" semantics="soft" defaultCost="infinity">31:1 1|0:1 2|0:1 3|0:2 1|36:2 2|0:2 3|0:3 1|0:3 2|53:3 3</relation>
    <relation name="R196" arity="2" nbTuples="9" semantics="soft" defaultCost="infinity">64:1 1|0:1 2|0:1 3|0:2 1|99:2 2|0:2 3|0:3 1|0:3 2|84:3 3</relation>
    <relation name="R197" arity="2" nbTuples="9" semantics="soft" defaultCost="infinity">36:1 1|0:1 2|0:1 3|0:2 1|62:2 2|0:2 3|0:3 1|0:3 2|46:3 3</relation>
    <relation name="R198" arity="2" nbTuples="9" semantics="soft" defaultCost="infinity">44:1 1|0:1 2|0:1 3|0:2 1|55:2 2|0:2 3|0:3 1|0:3 2|27:3 3</relation>
    <relation name="R199" arity="2" nbTuples="9" semantics="soft" defaultCost="infinity">8:1 1|0:1 2|0:1 3|0:2 1|64:2 2|0:2 3|0:3 1|0:3 2|55:3 3</relation>
    <relation name="R200" arity="2" nbTuples="9" semantics="soft" defaultCost="infinity">16:1 1|0:1 2|0:1 3|0:2 1|51:2 2|0:2 3|0:3 1|0:3 2|34:3 3</relation>
    <relation name="R201" arity="2" nbTuples="9" semantics="soft" defaultCost="infinity">68:1 1|0:1 2|0:1 3|0:2 1|27:2 2|0:2 3|0:3 1|0:3 2|39:3 3</relation>
    <relation name="R202" arity="2" nbTuples="9" semantics="soft" defaultCost="infinity">78:1 1|0:1 2|0:1 3|0:2 1|66:2 2|0:2 3|0:3 1|0:3 2|69:3 3</relation>
    <relation name="R203" arity="2" nbTuples="9" semantics="soft" defaultCost="infinity">77:1 1|0:1 2|0:1 3|0:2 1|64:2 2|0:2 3|0:3 1|0:3 2|90:3 3</relation>
    <relation name="R204" arity="2" nbTuples="9" semantics="soft" defaultCost="infinity">17:1 1|0:1 2|0:1 3|0:2 1|87:2 2|0:2 3|0:3 1|0:3 2|35:3 3</relation>
    <relation name="R205" arity="2" nbTuples="9" semantics="soft" defaultCost="infinity">88:1 1|0:1 2|0:1 3|0:2 1|28:2 2|0:2 3|0:3 1|0:3 2|7:3 3</relation>
    <relation name="R206" arity="2" nbTuples="9" semantics="soft" defaultCost="infinity">95:1 1|0:1 2|0:1 3|0:2 1|5:2 2|0:2 3|0:3 1|0:3 2|22:3 3</relation>
    <relation name="R207" arity="2" nbTuples="9" semantics="soft" defaultCost="infinity">100:1 1|0:1 2|0:1 3|0:2 1|9:2 2|0:2 3|0:3 1|0:3 2|10:3 3</relation>
    <relation name="R208" arity="2" nbTuples="9" semantics="soft" defaultCost="infinity">18:1 1|0:1 2|0:1 3|0:2 1|67:2 2|0:2 3|0:3 1|0:3 2|16:3 3</relation>
    <relation name="R209" arity="2" nbTuples="9" semantics="soft" defaultCost="infinity">73:1 1|0:1 2|0:1 3|0:2 1|11:2 2|0:2 3|0:3 1|0:3 2|10:3 3</relation>
    <relation name="R210" arity="2" nbTuples="9" semantics="soft" defaultCost="infinity">97:1 1|0:1 2|0:1 3|0:2 1|19:2 2|0:2 3|0:3 1|0:3 2|51:3 3</relation>
    <relation name="R211" arity="2" nbTuples="9" semantics="soft" defaultCost="infinity">74:1 1|0:1 2|0:1 3|0:2 1|46:2 2|0:2 3|0:3 1|0:3 2|65:3 3</relation>
    <relation name="R212" arity="2" nbTuples="9" semantics="soft" defaultCost="infinity">92:1 1|0:1 2|0:1 3|0:2 1|64:2 2|0:2 3|0:3 1|0:3 2|90:3 3</relation>
    <relation name="R213" arity="2" nbTuples="9" semantics="soft" defaultCost="infinity">33:1 1|0:1 2|0:1 3|0:2 1|47:2 2|0:2 3|0:3 1|0:3 2|16:3 3</relation>
    <relation name="R214" arity="2" nbTuples="9" semantics="soft" defaultCost="infinity">74:1 1|0:1 2|0:1 3|0:2 1|23:2 2|0:2 3|0:3 1|0:3 2|18:3 3</relation>
    <relation name="R215" arity="2" nbTuples="9" semantics="soft" defaultCost="infinity">83:1 1|0:1 2|0:1 3|0:2 1|80:2 2|0:2 3|0:3 1|0:3 2|45:3 3</relation>
    <relation name="R216" arity="2" nbTuples="9" semantics="soft" defaultCost="infinity">21:1 1|0:1 2|0:1 3|0:2 1|85:2 2|0:2 3|0:3 1|0:3 2|60:3 3</relation>
    <relation name="R217" arity="2" nbTuples="9" semantics="soft" defaultCost="infinity">70:1 1|0:1 2|0:1 3|0:2 1|3:2 2|0:2 3|0:3 1|0:3 2|52:3 3</relation>
    <relation name="R218" arity="2" nbTuples="9" semantics="soft" defaultCost="infinity">86:1 1|0:1 2|0:1 3|0:2 1|14:2 2|0:2 3|0:3 1|0:3 2|45:3 3</relation>
    <relation name="R219" arity="2" nbTuples="9" semantics="soft" defaultCost="infinity">94:1 1|0:1 2|0:1 3|0:2 1|97:2 2|0:2 3|0:3 1|0:3 2|19:3 3</relation>
    <relation name="R220" arity="2" nbTuples="9" semantics="soft" defaultCost="infinity">99:1 1|0:1 2|0:1 3|0:2 1|7:2 2|0:2 3|0:3 1|0:3 2|74:3 3</relation>
    <relation name="R221" arity="2" nbTuples="9" semantics="soft" defaultCost="infinity">55:1 1|0:1 2|0:1 3|0:2 1|44:2 2|0:2 3|0:3 1|0:3 2|46:3 3</relation>
    <relation name="R222" arity="2" nbTuples="9" semantics="soft" defaultCost="infinity">29:1 1|0:1 2|0:1 3|0:2 1|39:2 2|0:2 3|0:3 1|0:3 2|73:3 3</relation>
    <relation name="R223" arity="2" nbTuples="9" semantics="soft" defaultCost="infinity">80:1 1|0:1 2|0:1 3|0:2 1|1:2 2|0:2 3|0:3 1|0:3 2|10:3 3</relation>
    <relation name="R224" arity="2" nbTuples="9" semantics="soft" defaultCost="infinity">89:1 1|0:1 2|0:1 3|0:2 1|42:2 2|0:2 3|0:3 1|0:3 2|49:3 3</relation>
    <relation name="R225" arity="2" nbTuples="9" semantics="soft" defaultCost="infinity">87:1 1|0:1 2|0:1 3|0:2 1|95:2 2|0:2 3|0:3 1|0:3 2|23:3 3</relation>
    <relation name="R226" arity="2" nbTuples="9" semantics="soft" defaultCost="infinity">12:1 1|0:1 2|0:1 3|0:2 1|11:2 2|0:2 3|0:3 1|0:3 2|89:3 3</relation>
    <relation name="R227" arity="2" nbTuples="9" semantics="soft" defaultCost="infinity">36:1 1|0:1 2|0:1 3|0:2 1|43:2 2|0:2 3|0:3 1|0:3 2|9:3 3</relation>
    <relation name="R228" arity="2" nbTuples="9" semantics="soft" defaultCost="infinity">14:1 1|0:1 2|0:1 3|0:2 1|10:2 2|0:2 3|0:3 1|0:3 2|70:3 3</relation>
    <relation name="R229" arity="2" nbTuples="9" semantics="soft" defaultCost="infinity">63:1 1|0:1 2|0:1 3|0:2 1|5:2 2|0:2 3|0:3 1|0:3 2|83:3 3</relation>
    <relation name="R230" arity="2" nbTuples="9" semantics="soft" defaultCost="infinity">43:1 1|0:1 2|0:1 3|0:2 1|64:2 2|0:2 3|0:3 1|0:3 2|91:3 3</relation>
    <relation name="R231" arity="2" nbTuples="9" semantics="soft" defaultCost="infinity">88:1 1|0:1 2|0:1 3|0:2 1|92:2 2|0:2 3|0:3 1|0:3 2|3:3 3</relation>
    <relation name="R232" arity="2" nbTuples="9" semantics="soft" defaultCost="infinity">28:1 1|0:1 2|0:1 3|0:2 1|38:2 2|0:2 3|0:3 1|0:3 2|12:3 3</relation>
    <relation name="R233" arity="2" nbTuples="9" semantics="soft" defaultCost="infinity">44:1 1|0:1 2|0:1 3|0:2 1|23:2 2|0:2 3|0:3 1|0:3 2|50:3 3</relation>
    <relation name="R234" arity="2" nbTuples="9" semantics="soft" defaultCost="infinity">23:1 1|0:1 2|0:1 3|0:2 1|19:2 2|0:2 3|0:3 1|0:3 2|98:3 3</relation>
    <relation name="R235" arity="2" nbTuples="9" semantics="soft" defaultCost="infinity">90:1 1|0:1 2|0:1 3|0:2 1|62:2 2|0:2 3|0:3 1|0:3 2|68:3 3</relation>
    <relation name="R236" arity="2" nbTuples="9" semantics="soft" defaultCost="infinity">55:1 1|0:1 2|0:1 3|0:2 1|14:2 2|0:2 3|0:3 1|0:3 2|83:3 3</relation>
    <relation name="R237" arity="2" nbTuples="9" semantics="soft" defaultCost="infinity">37:1 1|0:1 2|0:1 3|0:2 1|66:2 2|0:2 3|0:3 1|0:3 2|59:3 3</relation>
    <relation name="R238" arity="2" nbTuples="9" semantics="soft" defaultCost="infinity">94:1 1|0:1 2|0:1 3|0:2 1|88:2 2|0:2 3|0:3 1|0:3 2|88:3 3</relation>
    <relation name="R239" arity="2" nbTuples="9" semantics="soft" defaultCost="infinity">55:1 1|0:1 2|0:1 3|0:2 1|50:2 2|0:2 3|0:3 1|0:3 2|100:3 3</relation>
    <relation name="R240" arity="2" nbTuples="9" semantics="soft" defaultCost="infinity">2:1 1|0:1 2|0:1 3|0:2 1|68:2 2|0:2 3|0:3 1|0:3 2|2:3 3</relation>
    <relation name="R241" arity="2" nbTuples="9" semantics="soft" defaultCost="infinity">40:1 1|0:1 2|0:1 3|0:2 1|14:2 2|0:2 3|0:3 1|0:3 2|31:3 3</relation>
    <relation name="R242" arity="2" nbTuples="9" semantics="soft" defaultCost="infinity">75:1 1|0:1 2|0:1 3|0:2 1|3:2 2|0:2 3|0:3 1|0:3 2|24:3 3</relation>
    <relation name="R243" arity="2" nbTuples="9" semantics="soft" defaultCost="infinity">84:1 1|0:1 2|0:1 3|0:2 1|73:2 2|0:2 3|0:3 1|0:3 2|7:3 3</relation>
    <relation name="R244" arity="2" nbTuples="9" semantics="soft" defaultCost="infinity">45:1 1|0:1 2|0:1 3|0:2 1|68:2 2|0:2 3|0:3 1|0:3 2|41:3 3</relation>
    <relation name="R245" arity="2" nbTuples="9" semantics="soft" defaultCost="infinity">70:1 1|0:1 2|0:1 3|0:2 1|95:2 2|0:2 3|0:3 1|0:3 2|90:3 3</relation>
    <relation name="R246" arity="2" nbTuples="9" semantics="soft" defaultCost="infinity">95:1 1|0:1 2|0:1 3|0:2 1|2:2 2|0:2 3|0:3 1|0:3 2|9:3 3</relation>
    <relation name="R247" arity="2" nbTuples="9" semantics="soft" defaultCost="infinity">29:1 1|0:1 2|0:1 3|0:2 1|13:2 2|0:2 3|0:3 1|0:3 2|62:3 3</relation>
    <relation name="R248" arity="2" nbTuples="9" semantics="soft" defaultCost="infinity">4:1 1|0:1 2|0:1 3|0:2 1|14:2 2|0:2 3|0:3 1|0:3 2|34:3 3</relation>
    <relation name="R249" arity="2" nbTuples="9" semantics="soft" defaultCost="infinity">70:1 1|0:1 2|0:1 3|0:2 1|40:2 2|0:2 3|0:3 1|0:3 2|64:3 3</relation>
    <relation name="R250" arity="2" nbTuples="9" semantics="soft" defaultCost="infinity">32:1 1|0:1 2|0:1 3|0:2 1|69:2 2|0:2 3|0:3 1|0:3 2|38:3 3</relation>
    <relation name="R251" arity="2" nbTuples="9" semantics="soft" defaultCost="infinity">51:1 1|0:1 2|0:1 3|0:2 1|53:2 2|0:2 3|0:3 1|0:3 2|78:3 3</relation>
    <relation name="R252" arity="2" nbTuples="9" semantics="soft" defaultCost="infinity">78:1 1|0:1 2|0:1 3|0:2 1|15:2 2|0:2 3|0:3 1|0:3 2|67:3 3</relation>
    <relation name="R253" arity="2" nbTuples="9" semantics="soft" defaultCost="infinity">23:1 1|0:1 2|0:1 3|0:2 1|6:2 2|0:2 3|0:3 1|0:3 2|38:3 3</relation>
    <relation name="R254" arity="2" nbTuples="9" semantics="soft" defaultCost="infinity">88:1 1|0:1 2|0:1 3|0:2 1|28:2 2|0:2 3|0:3 1|0:3 2|55:3 3</relation>
    <relation name="R255" arity="2" nbTuples="9" semantics="soft" defaultCost="infinity">39:1 1|0:1 2|0:1 3|0:2 1|13:2 2|0:2 3|0:3 1|0:3 2|36:3 3</relation>
    <relation name="R256" arity="2" nbTuples="9" semantics="soft" defaultCost="infinity">79:1 1|0:1 2|0:1 3|0:2 1|73:2 2|0:2 3|0:3 1|0:3 2|91:3 3</relation>
    <relation name="R257" arity="2" nbTuples="9" semantics="soft" defaultCost="infinity">33:1 1|0:1 2|0:1 3|0:2 1|33:2 2|0:2 3|0:3 1|0:3 2|46:3 3</relation>
    <relation name="R258" arity="2" nbTuples="9" semantics="soft" defaultCost="infinity">98:1 1|0:1 2|0:1 3|0:2 1|41:2 2|0:2 3|0:3 1|0:3 2|41:3 3</relation>
    <relation name="R259" arity="2" nbTuples="9" semantics="soft" defaultCost="infinity">89:1 1|0:1 2|0:1 3|0:2 1|8:2 2|0:2 3|0:3 1|0:3 2|25:3 3</relation>
    <relation name="R260" arity="2" nbTuples="9" semantics="soft" defaultCost="infinity">32:1 1|0:1 2|0:1 3|0:2 1|95:2 2|0:2 3|0:3 1|0:3 2|55:3 3</relation>
    <relation name="R261" arity="2" nbTuples="9" semantics="soft" defaultCost="infinity">98:1 1|0:1 2|0:1 3|0:2 1|82:2 2|0:2 3|0:3 1|0:3 2|24:3 3</relation>
    <relation name="R262" arity="2" nbTuples="9" semantics="soft" defaultCost="infinity">72:1 1|0:1 2|0:1 3|0:2 1|81:2 2|0:2 3|0:3 1|0:3 2|51:3 3</relation>
    <relation name="R263" arity="2" nbTuples="9" semantics="soft" defaultCost="infinity">78:1 1|0:1 2|0:1 3|0:2 1|51:2 2|0:2 3|0:3 1|0:3 2|98:3 3</relation>
    <relation name="R264" arity="2" nbTuples="9" semantics="soft" defaultCost="infinity">77:1 1|0:1 2|0:1 3|0:2 1|41:2 2|0:2 3|0:3 1|0:3 2|98:3 3</relation>
    <relation name="R265" arity="2" nbTuples="9" semantics="soft" defaultCost="infinity">7:1 1|0:1 2|0:1 3|0:2 1|63:2 2|0:2 3|0:3 1|0:3 2|78:3 3</relation>
    <relation name="R266" arity="2" nbTuples="9" semantics="soft" defaultCost="infinity">92:1 1|0:1 2|0:1 3|0:2 1|56:2 2|0:2 3|0:3 1|0:3 2|17:3 3</relation>
    <relation name="R267" arity="2" nbTuples="9" semantics="soft" defaultCost="infinity">100:1 1|0:1 2|0:1 3|0:2 1|30:2 2|0:2 3|0:3 1|0:3 2|98:3 3</relation>
    <relation name="R268" arity="2" nbTuples="9" semantics="soft" defaultCost="infinity">64:1 1|0:1 2|0:1 3|0:2 1|100:2 2|0:2 3|0:3 1|0:3 2|43:3 3</relation>
    <relation name="R269" arity="2" nbTuples="9" semantics="soft" defaultCost="infinity">8:1 1|0:1 2|0:1 3|0:2 1|97:2 2|0:2 3|0:3 1|0:3 2|81:3 3</relation>
    <relation name="R270" arity="2" nbTuples="9" semantics="soft" defaultCost="infinity">77:1 1|0:1 2|0:1 3|0:2 1|69:2 2|0:2 3|0:3 1|0:3 2|77:3 3</relation>
    <relation name="R271" arity="2" nbTuples="9" semantics="soft" defaultCost="infinity">3:1 1|0:1 2|0:1 3|0:2 1|24:2 2|0:2 3|0:3 1|0:3 2|23:3 3</relation>
    <relation name="R272" arity="2" nbTuples="9" semantics="soft" defaultCost="infinity">78:1 1|0:1 2|0:1 3|0:2 1|8:2 2|0:2 3|0:3 1|0:3 2|20:3 3</relation>
    <relation name="R273" arity="2" nbTuples="9" semantics="soft" defaultCost="infinity">18:1 1|0:1 2|0:1 3|0:2 1|66:2 2|0:2 3|0:3 1|0:3 2|76:3 3</relation>
    <relation name="R274" arity="2" nbTuples="9" semantics="soft" defaultCost="infinity">88:1 1|0:1 2|0:1 3|0:2 1|6:2 2|0:2 3|0:3 1|0:3 2|79:3 3</relation>
    <relation name="R275" arity="2" nbTuples="9" semantics="soft" defaultCost="infinity">24:1 1|0:1 2|0:1 3|0:2 1|6:2 2|0:2 3|0:3 1|0:3 2|91:3 3</relation>
    <relation name="R276" arity="2" nbTuples="9" semantics="soft" defaultCost="infinity">89:1 1|0:1 2|0:1 3|0:2 1|39:2 2|0:2 3|0:3 1|0:3 2|76:3 3</relation>
    <relation name="R277" arity="2" nbTuples="9" semantics="soft" defaultCost="infinity">68:1 1|0:1 2|0:1 3|0:2 1|59:2 2|0:2 3|0:3 1|0:3 2|18:3 3</relation>
    <relation name="R278" arity="2" nbTuples="9" semantics="soft" defaultCost="infinity">36:1 1|0:1 2|0:1 3|0:2 1|28:2 2|0:2 3|0:3 1|0:3 2|13:3 3</relation>
    <relation name="R279" arity="2" nbTuples="9" semantics="soft" defaultCost="infinity">70:1 1|0:1 2|0:1 3|0:2 1|10:2 2|0:2 3|0:3 1|0:3 2|60:3 3</relation>
    <relation name="R280" arity="2" nbTuples="9" semantics="soft" defaultCost="infinity">93:1 1|0:1 2|0:1 3|0:2 1|8:2 2|0:2 3|0:3 1|0:3 2|19:3 3</relation>
    <relation name="R281" arity="2" nbTuples="9" semantics="soft" defaultCost="infinity">24:1 1|0:1 2|0:1 3|0:2 1|58:2 2|0:2 3|0:3 1|0:3 2|79:3 3</relation>
    <relation name="R282" arity="2" nbTuples="9" semantics="soft" defaultCost="infinity">75:1 1|0:1 2|0:1 3|0:2 1|18:2 2|0:2 3|0:3 1|0:3 2|65:3 3</relation>
    <relation name="R283" arity="2" nbTuples="9" semantics="soft" defaultCost="infinity">20:1 1|0:1 2|0:1 3|0:2 1|63:2 2|0:2 3|0:3 1|0:3 2|42:3 3</relation>
    <relation name="R284" arity="2" nbTuples="9" semantics="soft" defaultCost="infinity">47:1 1|0:1 2|0:1 3|0:2 1|85:2 2|0:2 3|0:3 1|0:3 2|90:3 3</relation>
    <relation name="R285" arity="2" nbTuples="9" semantics="soft" defaultCost="infinity">66:1 1|0:1 2|0:1 3|0:2 1|24:2 2|0:2 3|0:3 1|0:3 2|28:3 3</relation>
    <relation name="R286" arity="2" nbTuples="9" semantics="soft" defaultCost="infinity">1:1 1|0:1 2|0:1 3|0:2 1|51:2 2|0:2 3|0:3 1|0:3 2|92:3 3</relation>
    <relation name="R287" arity="2" nbTuples="9" semantics="soft" defaultCost="infinity">66:1 1|0:1 2|0:1 3|0:2 1|84:2 2|0:2 3|0:3 1|0:3 2|56:3 3</relation>
    <relation name="R288" arity="2" nbTuples="9" semantics="soft" defaultCost="infinity">74:1 1|0:1 2|0:1 3|0:2 1|40:2 2|0:2 3|0:3 1|0:3 2|99:3 3</relation>
    <relation name="R289" arity="2" nbTuples="9" semantics="soft" defaultCost="infinity">81:1 1|0:1 2|0:1 3|0:2 1|8:2 2|0:2 3|0:3 1|0:3 2|84:3 3</relation>
    <relation name="R290" arity="2" nbTuples="9" semantics="soft" defaultCost="infinity">7:1 1|0:1 2|0:1 3|0:2 1|67:2 2|0:2 3|0:3 1|0:3 2|97:3 3</relation>
    <relation name="R291" arity="2" nbTuples="9" semantics="soft" defaultCost="infinity">47:1 1|0:1 2|0:1 3|0:2 1|69:2 2|0:2 3|0:3 1|0:3 2|9:3 3</relation>
    <relation name="R292" arity="2" nbTuples="9" semantics="soft" defaultCost="infinity">75:1 1|0:1 2|0:1 3|0:2 1|13:2 2|0:2 3|0:3 1|0:3 2|59:3 3</relation>
    <relation name="R293" arity="2" nbTuples="9" semantics="soft" defaultCost="infinity">73:1 1|0:1 2|0:1 3|0:2 1|32:2 2|0:2 3|0:3 1|0:3 2|68:3 3</relation>
    <relation name="R294" arity="2" nbTuples="9" semantics="soft" defaultCost="infinity">5:1 1|0:1 2|0:1 3|0:2 1|31:2 2|0:2 3|0:3 1|0:3 2|69:3 3</relation>
    <relation name="R295" arity="2" nbTuples="9" semantics="soft" defaultCost="infinity">20:1 1|0:1 2|0:1 3|0:2 1|11:2 2|0:2 3|0:3 1|0:3 2|56:3 3</relation>
    <relation name="R296" arity="2" nbTuples="9" semantics="soft" defaultCost="infinity">50:1 1|0:1 2|0:1 3|0:2 1|54:2 2|0:2 3|0:3 1|0:3 2|2:3 3</relation>
    <relation name="R297" arity="2" nbTuples="9" semantics="soft" defaultCost="infinity">82:1 1|0:1 2|0:1 3|0:2 1|33:2 2|0:2 3|0:3 1|0:3 2|69:3 3</relation>
    <relation name="R298" arity="2" nbTuples="9" semantics="soft" defaultCost="infinity">54:1 1|0:1 2|0:1 3|0:2 1|31:2 2|0:2 3|0:3 1|0:3 2|13:3 3</relation>
    <relation name="R299" arity="2" nbTuples="9" semantics="soft" defaultCost="infinity">46:1 1|0:1 2|0:1 3|0:2 1|29:2 2|0:2 3|0:3 1|0:3 2|1:3 3</relation>
    <relation name="R300" arity="2" nbTuples="9" semantics="soft" defaultCost="infinity">63:1 1|0:1 2|0:1 3|0:2 1|54:2 2|0:2 3|0:3 1|0:3 2|89:3 3</relation>
    <relation name="R301" arity="2" nbTuples="9" semantics="soft" defaultCost="infinity">4:1 1|0:1 2|0:1 3|0:2 1|92:2 2|0:2 3|0:3 1|0:3 2|93:3 3</relation>
    <relation name="R302" arity="2" nbTuples="9" semantics="soft" defaultCost="infinity">73:1 1|0:1 2|0:1 3|0:2 1|52:2 2|0:2 3|0:3 1|0:3 2|23:3 3</relation>
    <relation name="R303" arity="2" nbTuples="9" semantics="soft" defaultCost="infinity">85:1 1|0:1 2|0:1 3|0:2 1|56:2 2|0:2 3|0:3 1|0:3 2|74:3 3</relation>
    <relation name="R304" arity="2" nbTuples="9" semantics="soft" defaultCost="infinity">92:1 1|0:1 2|0:1 3|0:2 1|65:2 2|0:2 3|0:3 1|0:3 2|58:3 3</relation>
    <relation name="R305" arity="2" nbTuples="9" semantics="soft" defaultCost="infinity">62:1 1|0:1 2|0:1 3|0:2 1|31:2 2|0:2 3|0:3 1|0:3 2|79:3 3</relation>
    <relation name="R306" arity="2" nbTuples="9" semantics="soft" defaultCost="infinity">65:1 1|0:1 2|0:1 3|0:2 1|64:2 2|0:2 3|0:3 1|0:3 2|9:3 3</relation>
    <relation name="R307" arity="2" nbTuples="9" semantics="soft" defaultCost="infinity">38:1 1|0:1 2|0:1 3|0:2 1|29:2 2|0:2 3|0:3 1|0:3 2|28:3 3</relation>
    <relation name="R308" arity="2" nbTuples="9" semantics="soft" defaultCost="infinity">62:1 1|0:1 2|0:1 3|0:2 1|25:2 2|0:2 3|0:3 1|0:3 2|67:3 3</relation>
    <relation name="R309" arity="2" nbTuples="9" semantics="soft" defaultCost="infinity">37:1 1|0:1 2|0:1 3|0:2 1|100:2 2|0:2 3|0:3 1|0:3 2|20:3 3</relation>
    <relation name="R310" arity="2" nbTuples="9" semantics="soft" defaultCost="infinity">38:1 1|0:1 2|0:1 3|0:2 1|95:2 2|0:2 3|0:3 1|0:3 2|63:3 3</relation>
    <relation name="R311" arity="2" nbTuples="9" semantics="soft" defaultCost="infinity">32:1 1|0:1 2|0:1 3|0:2 1|89:2 2|0:2 3|0:3 1|0:3 2|13:3 3</relation>
    <relation name="R312" arity="2" nbTuples="9" semantics="soft" defaultCost="infinity">69:1 1|0:1 2|0:1 3|0:2 1|46:2 2|0:2 3|0:3 1|0:3 2|74:3 3</relation>
    <relation name="R313" arity="2" nbTuples="9" semantics="soft" defaultCost="infinity">25:1 1|0:1 2|0:1 3|0:2 1|83:2 2|0:2 3|0:3 1|0:3 2|78:3 3</relation>
    <relation name="R314" arity="2" nbTuples="9" semantics="soft" defaultCost="infinity">11:1 1|0:1 2|0:1 3|0:2 1|25:2 2|0:2 3|0:3 1|0:3 2|83:3 3</relation>
    <relation name="R315" arity="2" nbTuples="9" semantics="soft" defaultCost="infinity">76:1 1|0:1 2|0:1 3|0:2 1|30:2 2|0:2 3|0:3 1|0:3 2|2:3 3</relation>
    <relation name="R316" arity="2" nbTuples="9" semantics="soft" defaultCost="infinity">61:1 1|0:1 2|0:1 3|0:2 1|15:2 2|0:2 3|0:3 1|0:3 2|67:3 3</relation>
    <relation name="R317" arity="2" nbTuples="9" semantics="soft" defaultCost="infinity">59:1 1|0:1 2|0:1 3|0:2 1|65:2 2|0:2 3|0:3 1|0:3 2|48:3 3</relation>
    <relation name="R318" arity="2" nbTuples="9" semantics="soft" defaultCost="infinity">100:1 1|0:1 2|0:1 3|0:2 1|31:2 2|0:2 3|0:3 1|0:3 2|26:3 3</relation>
    <relation name="R319" arity="2" nbTuples="9" semantics="soft" defaultCost="infinity">8:1 1|0:1 2|0:1 3|0:2 1|96:2 2|0:2 3|0:3 1|0:3 2|74:3 3</relation>
    <relation name="R320" arity="2" nbTuples="9" semantics="soft" defaultCost="infinity">44:1 1|0:1 2|0:1 3|0:2 1|96:2 2|0:2 3|0:3 1|0:3 2|35:3 3</relation>
    <relation name="R321" arity="2" nbTuples="9" semantics="soft" defaultCost="infinity">42:1 1|0:1 2|0:1 3|0:2 1|89:2 2|0:2 3|0:3 1|0:3 2|96:3 3</relation>
    <relation name="R322" arity="2" nbTuples="9" semantics="soft" defaultCost="infinity">74:1 1|0:1 2|0:1 3|0:2 1|88:2 2|0:2 3|0:3 1|0:3 2|52:3 3</relation>
    <relation name="R323" arity="2" nbTuples="9" semantics="soft" defaultCost="infinity">22:1 1|0:1 2|0:1 3|0:2 1|20:2 2|0:2 3|0:3 1|0:3 2|10:3 3</relation>
    <relation name="R324" arity="2" nbTuples="9" semantics="soft" defaultCost="infinity">51:1 1|0:1 2|0:1 3|0:2 1|16:2 2|0:2 3|0:3 1|0:3 2|96:3 3</relation>
    <relation name="R325" arity="2" nbTuples="9" semantics="soft" defaultCost="infinity">86:1 1|0:1 2|0:1 3|0:2 1|94:2 2|0:2 3|0:3 1|0:3 2|77:3 3</relation>
    <relation name="R326" arity="2" nbTuples="9" semantics="soft" defaultCost="infinity">41:1 1|0:1 2|0:1 3|0:2 1|26:2 2|0:2 3|0:3 1|0:3 2|49:3 3</relation>
    <relation name="R327" arity="2" nbTuples="9" semantics="soft" defaultCost="infinity">30:1 1|0:1 2|0:1 3|0:2 1|6:2 2|0:2 3|0:3 1|0:3 2|85:3 3</relation>
    <relation name="R328" arity="2" nbTuples="9" semantics="soft" defaultCost="infinity">34:1 1|0:1 2|0:1 3|0:2 1|6:2 2|0:2 3|0:3 1|0:3 2|51:3 3</relation>
    <relation name="R329" arity="2" nbTuples="9" semantics="soft" defaultCost="infinity">7:1 1|0:1 2|0:1 3|0:2 1|3:2 2|0:2 3|0:3 1|0:3 2|36:3 3</relation>
    <relation name="R330" arity="2" nbTuples="9" semantics="soft" defaultCost="infinity">84:1 1|0:1 2|0:1 3|0:2 1|54:2 2|0:2 3|0:3 1|0:3 2|77:3 3</relation>
    <relation name="R331" arity="2" nbTuples="9" semantics="soft" defaultCost="infinity">45:1 1|0:1 2|0:1 3|0:2 1|58:2 2|0:2 3|0:3 1|0:3 2|26:3 3</relation>
    <relation name="R332" arity="2" nbTuples="9" semantics="soft" defaultCost="infinity">50:1 1|0:1 2|0:1 3|0:2 1|54:2 2|0:2 3|0:3 1|0:3 2|25:3 3</relation>
    <relation name="R333" arity="2" nbTuples="9" semantics="soft" defaultCost="infinity">82:1 1|0:1 2|0:1 3|0:2 1|37:2 2|0:2 3|0:3 1|0:3 2|88:3 3</relation>
    <relation name="R334" arity="2" nbTuples="9" semantics="soft" defaultCost="infinity">98:1 1|0:1 2|0:1 3|0:2 1|83:2 2|0:2 3|0:3 1|0:3 2|81:3 3</relation>
    <relation name="R335" arity="2" nbTuples="9" semantics="soft" defaultCost="infinity">32:1 1|0:1 2|0:1 3|0:2 1|95:2 2|0:2 3|0:3 1|0:3 2|43:3 3</relation>
    <relation name="R336" arity="2" nbTuples="9" semantics="soft" defaultCost="infinity">15:1 1|0:1 2|0:1 3|0:2 1|58:2 2|0:2 3|0:3 1|0:3 2|62:3 3</relation>
    <relation name="R337" arity="2" nbTuples="9" semantics="soft" defaultCost="infinity">62:1 1|0:1 2|0:1 3|0:2 1|96:2 2|0:2 3|0:3 1|0:3 2|98:3 3</relation>
    <relation name="R338" arity="2" nbTuples="9" semantics="soft" defaultCost="infinity">34:1 1|0:1 2|0:1 3|0:2 1|88:2 2|0:2 3|0:3 1|0:3 2|36:3 3</relation>
    <relation name="R339" arity="2" nbTuples="9" semantics="soft" defaultCost="infinity">39:1 1|0:1 2|0:1 3|0:2 1|86:2 2|0:2 3|0:3 1|0:3 2|48:3 3</relation>
    <relation name="R340" arity="2" nbTuples="9" semantics="soft" defaultCost="infinity">66:1 1|0:1 2|0:1 3|0:2 1|50:2 2|0:2 3|0:3 1|0:3 2|37:3 3</relation>
    <relation name="R341" arity="2" nbTuples="9" semantics="soft" defaultCost="infinity">79:1 1|0:1 2|0:1 3|0:2 1|18:2 2|0:2 3|0:3 1|0:3 2|75:3 3</relation>
    <relation name="R342" arity="2" nbTuples="9" semantics="soft" defaultCost="infinity">28:1 1|0:1 2|0:1 3|0:2 1|89:2 2|0:2 3|0:3 1|0:3 2|60:3 3</relation>
    <relation name="R343" arity="2" nbTuples="9" semantics="soft" defaultCost="infinity">79:1 1|0:1 2|0:1 3|0:2 1|45:2 2|0:2 3|0:3 1|0:3 2|43:3 3</relation>
    <relation name="R344" arity="2" nbTuples="9" semantics="soft" defaultCost="infinity">65:1 1|0:1 2|0:1 3|0:2 1|25:2 2|0:2 3|0:3 1|0:3 2|94:3 3</relation>
    <relation name="R345" arity="2" nbTuples="9" semantics="soft" defaultCost="infinity">30:1 1|0:1 2|0:1 3|0:2 1|59:2 2|0:2 3|0:3 1|0:3 2|53:3 3</relation>
    <relation name="R346" arity="2" nbTuples="9" semantics="soft" defaultCost="infinity">20:1 1|0:1 2|0:1 3|0:2 1|91:2 2|0:2 3|0:3 1|0:3 2|16:3 3</relation>
    <relation name="R347" arity="2" nbTuples="9" semantics="soft" defaultCost="infinity">31:1 1|0:1 2|0:1 3|0:2 1|79:2 2|0:2 3|0:3 1|0:3 2|61:3 3</relation>
    <relation name="R348" arity="2" nbTuples="9" semantics="soft" defaultCost="infinity">95:1 1|0:1 2|0:1 3|0:2 1|7:2 2|0:2 3|0:3 1|0:3 2|85:3 3</relation>
    <relation name="R349" arity="2" nbTuples="9" semantics="soft" defaultCost="infinity">58:1 1|0:1 2|0:1 3|0:2 1|81:2 2|0:2 3|0:3 1|0:3 2|54:3 3</relation>
    <relation name="R350" arity="2" nbTuples="9" semantics="soft" defaultCost="infinity">41:1 1|0:1 2|0:1 3|0:2 1|43:2 2|0:2 3|0:3 1|0:3 2|67:3 3</relation>
    <relation name="R351" arity="2" nbTuples="9" semantics="soft" defaultCost="infinity">18:1 1|0:1 2|0:1 3|0:2 1|53:2 2|0:2 3|0:3 1|0:3 2|46:3 3</relation>
    <relation name="R352" arity="2" nbTuples="9" semantics="soft" defaultCost="infinity">60:1 1|0:1 2|0:1 3|0:2 1|66:2 2|0:2 3|0:3 1|0:3 2|20:3 3</relation>
    <relation name="R353" arity="2" nbTuples="9" semantics="soft" defaultCost="infinity">12:1 1|0:1 2|0:1 3|0:2 1|20:2 2|0:2 3|0:3 1|0:3 2|68:3 3</relation>
    <relation name="R354" arity="2" nbTuples="9" semantics="soft" defaultCost="infinity">87:1 1|0:1 2|0:1 3|0:2 1|72:2 2|0:2 3|0:3 1|0:3 2|16:3 3</relation>
    <relation name="R355" arity="2" nbTuples="9" semantics="soft" defaultCost="infinity">12:1 1|0:1 2|0:1 3|0:2 1|72:2 2|0:2 3|0:3 1|0:3 2|83:3 3</relation>
    <relation name="R356" arity="2" nbTuples="9" semantics="soft" defaultCost="infinity">4:1 1|0:1 2|0:1 3|0:2 1|17:2 2|0:2 3|0:3 1|0:3 2|44:3 3</relation>
  </relations>
  <GuiPresentation type="DCOP" benchmark="RandomDCOP" name="instance14" model="TKC" nbAgents="120" domainSize="3" density="0" tightness="0" nbConstraints="357" nbTuples="9" />
</instance>
