# Supplementary material for: A local cost simulation-based algorithm to solve distributed constraint optimization problems
Source: PeerJ Comput Sci. 2023 Mar 17;9:e1296. doi: 10.7717/peerj-cs.1296 (PMC10280401; doi:10.7717/peerj-cs.1296)
Supplement: Supplemental Information 1 [file peerj-cs-09-1296-s001.zip › code/DCOP_LCS/src/edu/cqu/result/interfaces/Manipulator.java]

package edu.cqu.result.interfaces;

/**
 * Created by dyc on 2017/5/31.
 */
public interface Manipulator {
    int calculate(int var1, int var2);
    float calculate(float var1, float var2);
    double calculate(double var1, double var2);
    long calculate(long var1, long var2);
}
