# Supplementary material for: A local cost simulation-based algorithm to solve distributed constraint optimization problems
Source: PeerJ Comput Sci. 2023 Mar 17;9:e1296. doi: 10.7717/peerj-cs.1296 (PMC10280401; doi:10.7717/peerj-cs.1296)
Supplement: Supplemental Information 1 [file peerj-cs-09-1296-s001.zip › code/DCOP_LCS/src/edu/cqu/result/ResultCycle.java]

package edu.cqu.result;

import edu.cqu.result.annotations.AverageField;

/**
 * Created by dyc on 2017/5/31.
 */
public class ResultCycle extends Result {
    @AverageField
    public double[] costInCycle;

    public ResultCycle() {
        costInCycle = new double[0];
    }

    public void setCostInCycle(double[] costInCycle, int tail){
       this.costInCycle = new double[tail];
       for (int i = 0; i < tail; i++){
           this.costInCycle[i] = costInCycle[i];
       }
    }
}
