# Supplementary material for: A local cost simulation-based algorithm to solve distributed constraint optimization problems
Source: PeerJ Comput Sci. 2023 Mar 17;9:e1296. doi: 10.7717/peerj-cs.1296 (PMC10280401; doi:10.7717/peerj-cs.1296)
Supplement: Supplemental Information 1 [file peerj-cs-09-1296-s001.zip › code/DCOP_LCS/src/edu/cqu/result/SubtractManipulator.java]

package edu.cqu.result;

/**
 * Created by dyc on 2017/6/15.
 */
public class SubtractManipulator extends AbstractManipulator {

    @Override
    public int calculate(int var1, int var2) {
        return var1 - var2;
    }

    @Override
    public float calculate(float var1, float var2) {
        return var1 - var2;
    }

    @Override
    public double calculate(double var1, double var2) {
        return var1 - var2;
    }

    @Override
    public long calculate(long var1, long var2) {
        return var1 - var2;
    }
}
