# Supplementary material for: A local cost simulation-based algorithm to solve distributed constraint optimization problems
Source: PeerJ Comput Sci. 2023 Mar 17;9:e1296. doi: 10.7717/peerj-cs.1296 (PMC10280401; doi:10.7717/peerj-cs.1296)
Supplement: Supplemental Information 2 [file peerj-cs-09-1296-s002.zip]

Archive with 16 entries (15 files):
- Supplemental Figures S2/
- Supplemental Figures S2/Figure1.png
- Supplemental Figures S2/Figure10.png
- Supplemental Figures S2/Figure11.png
- Supplemental Figures S2/Figure12.png
- Supplemental Figures S2/Figure13.png
- Supplemental Figures S2/Figure14.png
- Supplemental Figures S2/Figure15.png
- Supplemental Figures S2/Figure2.png
- Supplemental Figures S2/Figure3.png
- Supplemental Figures S2/Figure4.png
- Supplemental Figures S2/Figure5.png
- Supplemental Figures S2/Figure6.png
- Supplemental Figures S2/Figure7.png
- Supplemental Figures S2/Figure8.png
- Supplemental Figures S2/Figure9.png
